# Supplementary material for: Genomic and small RNA sequencing of Miscanthus × giganteus shows the utility of sorghum as a reference genome sequence for Andropogoneae grasses
Source: Genome Biol. 2010 Feb 3;11(2):R12. doi: 10.1186/gb-2010-11-2-r12 (PMC2872872; doi:10.1186/gb-2010-11-2-r12)
Supplement: Additional file 3 — A table (tab delimited text format) of all repetitive sequences detected in the Miscanthus genome. [file gb-2010-11-2-r12-S3.txt]

clusterID	Sequence	cluster length in base pairs	copy number in Miscanthus giganteus	Percentage of 90% similar sequences in Miscanthus giganteus	copy number in Sorghum bicolor	Percentage of 90% similar sequences in Sorghum bicolor	Best match in nt	Best match in Sbi	Best match in Plant repeat database
137414	CACCCAATGTAACACCTTGGTGACATTGGCCTTGTGGAAACTTGTTTCTGTCCGTTTGGAGATAGTGCTAGTGTCGGTCCAAGACAGGTGGACAGTTTGCGCCAAACGTACCATAGGCTTAGACATCATTTTTAACGCACCGATGGTACTCCTAGGTGACGTGGCTCAATTGGAAGCTCGTTTCAGTCCGTGTGGAGATAGTGCTAATCTTGACGAAAGATTGGTGCGCGGTTTGCCTCGAACGTACCATAGGCTTGGAGGTCGTTTTGGACGCACCCGATGGAACTCTTAGGTGATGTGGGTCATGTGAAATCTCATTTCGGTCTGTTTGGAGACAGTGTTGGCGTCGGTGCAATATAGTTGCACACTTTGCGTCGAACGTACCATTGGCTTGGACAT…	5849	5.75E+03	0.45%	9.47E+02	0.68%	gb|AC169373.2| Sorghum bicolor clone SB_BBc0188M08, complete sequence	chromosome_2	SRSiCMCMOOT00005 gi|7381215|gb|AF137608.1|AF137608 Sorghum bicolor centromere-associated repetitive DNA element CEN38
137362	GTGTCCAAAACGATTTTTGTAGCCTATGGTATGCTCGCGCCAACCGTGCACTTATCTTGCACCGACACTGGCTCCCAACAGACCGAAACGAGATTCCACTAGAGCCGCGTCACCTAGGAGTACCATCGGGTGCGTCCAAAACGATTTCTGAGCCTATGGTATGTTCGGCGCAAACCGTGCACCTATCTTGCACCGACACTGGCTCCCAACGGACTGAAATAAGACTCCACATGACCCACGTCACCTAGGAGTACTATCGGGTGCGTCTAAAATAGATTTCCGAGCCAATGGTATGTTCGGCGCCAACCGTGCACCTATCTTGCACCGACACTAGCTCCCAACAGACCGAAACGAGATTCCACTTGACCCACGTCACCTAGGAGTACCATCGGGTGTGTC…	3866	8.82E+03	0.45%	2.15E+03	1.02%	gb|AC169373.2| Sorghum bicolor clone SB_BBc0188M08, complete sequence	chromosome_2	SRSiCMCMOOT00005 gi|7381215|gb|AF137608.1|AF137608 Sorghum bicolor centromere-associated repetitive DNA element CEN38
137299	TGTGGAAGCTTGATTTGGTCCATTTGGAGATAGTGCTAATGCTGACGCAAAATAGGAGCATGGTTTACGCCGAACGAACCATATGCTTGGAAGTCGTTTTGGACACACCCGATAGAACTGCTGGGTGACGTGGATCATGTGGAATCTCATCTCGGTCCATTTGGAGACAGTGTTAGTGTCGGTGCAAGATAGGTGCACAGTTTGCGCCAGACGTACCATAGGCTCAAAAATCGTTTTGGACACACCCGGCGGTACTCCTAGGTGATGAGGGACAAGTGGAAGCTCGTTTTGGTCCGATTGGAGATAGTGCTAACATTGACGCAAGATAGATGCACGGTTTGCAGTGAACGTACCATAGGCTCAGAAATCATTTTGGTCACATCCGATGGAACTCCTAGC…	3236	1.05E+04	0.45%	1.55E+03	0.61%	gb|AC169373.2| Sorghum bicolor clone SB_BBc0188M08, complete sequence	chromosome_2	SRSiCMCMOOT00005 gi|7381215|gb|AF137608.1|AF137608 Sorghum bicolor centromere-associated repetitive DNA element CEN38
137381	CTCTTATCGAATCTCGTTTCAGTCCGTTTGGAGATCGTGTTAGTGTCGGTGCAAGATACATGCACGGTTTGAACCAAACGTACCATATGCTTAGAAATCATTTTGGACACACACAATGGTACTTCATGGGGATGAGACTCAAGTGGAAGCTTGATTCGGTCTGTTTGGATATAGTGCTAATATTGGCACAAGATAGGTGCACAGTTTGCGCCGAACGTACCATAGACTCAGAAATCGTTTTGGACCCACCTGATGGCACTCATAGGTGACAAGGCTCAAGTGGAAGCTCGTTCTCAGTCCGTTTGGAGATAGTGCTAACCTTGACGCAAGATAGGAGCACGGTTTTGCGCTGAACGTATCGTAGGCTCAGAAATCATTTTGGACGCACGTGATGGTACT…	4282	7.76E+03	0.44%	1.87E+03	0.98%	No hits	super_21	SRSiCMCMOOT00005 gi|7381215|gb|AF137608.1|AF137608 Sorghum bicolor centromere-associated repetitive DNA element CEN38
136973	ATTAGCACTATCTCGAAACGGACAAAAACTAGCATCCACTTGAGCTTCGTCACCTAGGTGTACATCGGGTGCGTCCTAAACGATATCTGAGCCTGTGGTATGTTTGGCGCAAACCGTGCACCTACCTTGCACTAACACAAACACCATCACCAAACGGACCGAACGAGATTCCACATGACCCACGTCACCTAGAAGTTCCATCGGGTGCGTCCAAAATGATTTCCGAGCCTATGGTACGTTCGGCACAAACCGTGCACCTAACTTACGTCATGGTCAGCACTATCTCCAAACGGACTAAGAACGAGCTTCCACTTGAGCCTCGTCACCTCGGAGTACCATCAGGTGCGTCCGAAACGATTTCCGAGCCTATGGTACGTTCGACGCAAACCATGCACCTAT…	3247	1.01E+04	0.44%	2.22E+03	0.88%	No hits	chromosome_3	SRSiCMCMOOT00005 gi|7381215|gb|AF137608.1|AF137608 Sorghum bicolor centromere-associated repetitive DNA element CEN38
137341	CACTAACACTAACACAATCTCCAAACGGACCAAGCGAGATTTCACATGAACCACGTCACCTAGGAGTTCCGTAGGGTGCGTCCAAAACGATATCTGAACCTATGGTACATTGAGCGCAAACCGTGCACCTATCTTCCATCAACACTAACACCATCTCCAAACAGACCAAACGAGATTCCAATTGACCCACATCACTTTGGAGTTCCATCGGGTCCGTCCAAAACGATATCTGAGCCTATGGTACGTTTAGCGCAAACCGTGCACCTATCTTGCACTAACACTAACACCATCTCCAAACGGACCGAACGAGATTCCACATGACCCACGTCACCTAGGAGTTCCATTGGGTGCATCCAAAACGATATCTCAGCCTATGGTACGTTTAGCGCAAACCGTGCA…	3116	1.06E+04	0.44%	1.35E+03	0.51%	No hits	chromosome_2	SRSiCMCMOOT00005 gi|7381215|gb|AF137608.1|AF137608 Sorghum bicolor centromere-associated repetitive DNA element CEN38
137093	GTTAGGCGCAAACCGTGCACTGATCTTGCATCAAGATTAGCACCATCTCCAAACAGACCAAAACGAGCTTCCAGTTGAGCTTCGTCACCGACGAGTACCATCGGGTGCGTCCCAAACGATATCTGAGCCTAAGGTACGTTTGGTCCAAACCGTGCACCTATCTTGCACTAACATTAACACCATCTCCAAACGGACCGAACAAGATTCCCCATGACGCATGTCACCTAGGAGTTCCATCGGGTGCGTCCAAAACGATTTTCGAGCCTATGGTACGTTCGGCGCAAACCGTGCACCTATCTTGCGTCAAGACTAGTACTATCTCTAAACGGACTGAAACAAGCGTGCACGTGAGCCTCGTCACCTAGGAGTACCATCGGTGCATCCAAAACGGTTTCTGAG…	2906	1.12E+04	0.44%	1.76E+03	0.62%	No hits	chromosome_6	SRSiCMCMOOT00005 gi|7381215|gb|AF137608.1|AF137608 Sorghum bicolor centromere-associated repetitive DNA element CEN38
137383	TCCATAAACCCTAGCGGGTTCATATCAGAGAGATTCCATATGACCCACATCGTTCCATCGGGTGTGTCCCAAACAATTTCTAAGCCTATGGTACGTTCGACGCAAACCGTGCTCCAATCTTGCGTCAAAATTAGCACTATCTTCAAATGGACCGAGACGAGCTTCCACTTGAGTCTCGTCACCTAGTGGTACCATCGGGTGCATCCAAAACGATTTCTTAACCTGTGGTATGTCTAGCACGAACCATGCACCTATCTTGACCCGACACTAACACTGTCTCCAAACGGAAAGAAGCGAGATTCCAAATGACCCACGTCACCTTGGAGTTAAGTGTGTCCAAAACAATTTCTGAGCCTATGGTACGTTCGATGCAAACCGTGCTCCTATCTTGCGTCAAGA…	4839	6.74E+03	0.43%	1.31E+03	0.77%	No hits	super_41	SRSiCMCMOOT00005 gi|7381215|gb|AF137608.1|AF137608 Sorghum bicolor centromere-associated repetitive DNA element CEN38
136894	GTCCTAAACGAATATCTTAGCCTATGGTACGATTGGCACAAATCATGCACCTATCTTGCACTAACACTAACACCATCTCGAAATGGACCGAACGAGATTCCACATGAGCCATGTCACCTATGAGTTCCATCAGGTGCGTCCAAAATGATGTCTGAGCCTATGGTACGTTAGTGCAAACCTTGCACCTATCTTACATCAACAGTAACACCATCTCCAAACGGACCGAATGAGATTCCATATGACCCACGTCATCGGGTGCGTCCAAAACGATATCTGAGCCTACGATACGTTTAGCACAAACCGTGCAACTATCTTACATCAACACTAACACCATCTCCAAACGAACCGAACGAGATTCCACATGACCCACATCACCGAGGAGTACCATCGGGTGCAACC…	3499	9.17E+03	0.43%	2.47E+03	1.06%	No hits	chromosome_7	SRSiCMCMOOT00005 gi|7381215|gb|AF137608.1|AF137608 Sorghum bicolor centromere-associated repetitive DNA element CEN38
137060	TCTTACATCAACATAACACCATCTCCAAATACCCAACGAGATTCGACATGACCCACGTCACCTAGGAGTTGCATCGGGTGCGTCCAAAACGATATCTGACCATATGGTACGTTTAGCGCAAACCGTGCACCTATCTTACGTCAACACTAACACCATCTCCAAATGGACCGAATGAGATTCCACATGACCCATGTCACCTAGGAGTTCCATCGGGTGCGTCCAAAACGATATTTGAACCTATGGTTCGTTTAGCACAAACCGTGCACCTATCTTACATCAACACTAACACCATCTCCAAATGGACCGAAAGAGATTTCATAAGACCCATGTCACCTAGGAGTTGCATCAGGTGCGTCCAAAACGATATTTGAGCCTATGGTACGTTTAGCGCAAACCGTG…	3330	9.61E+03	0.43%	1.89E+03	0.77%	gb|AC169373.2| Sorghum bicolor clone SB_BBc0188M08, complete sequence	chromosome_6	SRSiCMCMOOT00005 gi|7381215|gb|AF137608.1|AF137608 Sorghum bicolor centromere-associated repetitive DNA element CEN38
137263	CCAACGTGAACACTGTCTCCAAATAGACCAAAATGAGATTCCACATGACCCACGTCACGTAGGAGTTCCATCAGTTGTGTCCAAAATGATCTCCGAGCCTATGGTACATTCGTCGCAAACCACGCACCTATCTTGCGTCAAGATTAACACTATCTCCACATGGACTGAAATGACCTTCCACTGGAGCCTCGTCACCTAGGAGTACCATCGGTGCGTTAAAAACGATGTCTAAGCCTATGGTACGTTTGGCGCAAACCGTGCACCTATCTGGCACCGACACTAACACTATCTCCATACAGTCCGAAACAGGATTCCACAGGACCCACGTCACGTAGGAGTTCCATCGGCTGTACCCAAACCAATTTCCGAGCCTATAATACGTTCGGCGCAAACCGTGCG…	3207	1.00E+04	0.43%	1.30E+03	0.51%	gb|AC169373.2| Sorghum bicolor clone SB_BBc0188M08, complete sequence	chromosome_5	SRSiCMCMOOT00005 gi|7381215|gb|AF137608.1|AF137608 Sorghum bicolor centromere-associated repetitive DNA element CEN38
137041	AAACGGGAGAGAAGCGAGATTCCACATGACCCACATCACATAGGAGTTCCATCAGGTGCGTCCAAAATGATTTCCGAGCCTATGGTACGTTCGACGCAAACCGTGCACCTATCTTGCGTCAAGATTAGCACTATCTCCGAAAGGACTGAAATGAGGTTCCACTAGAGCCTCATCACCTAGTGGTACCATCAGGTGTGTCCAATACGATTTCTAAGACTATGGTAAGTCTAGCGCAAACCATGCACCTATCTTGCACCGACACTAACACTGTCTCCAAATGGAAAGAAGAGAGATTCCATATGACCCACATCGTTCCATCGGGTGTGTCCCAAACAATTTCTAAGCCTATGGTACGTTCGACGCAAACCGTGCTCCAATCTTGCGTCAAAATTAGCACTA…	2873	1.12E+04	0.43%	2.46E+03	0.86%	gb|AC169373.2| Sorghum bicolor clone SB_BBc0188M08, complete sequence	chromosome_2	SRSiCMCMOOT00005 gi|7381215|gb|AF137608.1|AF137608 Sorghum bicolor centromere-associated repetitive DNA element CEN38
137376	CCTTGACGCAAGATAGGTGCTCGATTTGCGTCGAACATACCATAGGCTCAGAAATCATTTTAGATGCACCCGATGGTACTCTTAGGTGATGAGGCTCAAGCGAAAGCTCATTTCGGTCCATTTGGAGATAGTTCTAATCTTGACGCAAGATAGGTGCACGGTTTGCGCCGAACATGCCATAGGCTCGAAAATCATTTTGAACGCATCTGATCGAACTCCTAGGTGACGTGGGTCATGTGGAATCTCATTCGGTCCGTTTGGAGATGGTGTTAGCGTCGGTGCAAGATAGGTGCACGGTTTGCGCTAAACGTACCATAGGCTCAGATGTCATTTTGGATGCAACCGATCGAACTCCTAGGTGACGTGGGTCATGTGGAATCTCGTTCGGTCCGTTTGGAG…	4405	7.20E+03	0.42%	1.65E+03	0.89%	No hits	chromosome_3	SRSiCMCMOOT00005 gi|7381215|gb|AF137608.1|AF137608 Sorghum bicolor centromere-associated repetitive DNA element CEN38
137240	CGTGCACCTATATGGCACCGAGGCGAACATTGTCTCCAAATAGACCAAAATGAGATTCCACATGACCCACGTCACCTAGGAGTTCCATCAGGTGAGTCCAAAATGATCTCCGAGCCTATGGTACGTTGGGCGCAAACCGCGCACCTATCTTGCATCAAGATTAGCACTATCTCCACACGGACTGAAATGAGCTTACACTTGAGCCTCGTCACCTAAGAGTACCATCGGTGCGTTAATAACGCTGTCTAAGCCTATGGTACGTTCGGCGCAAATCGGGCAGCTATCTTGCGTCAAGATTAGCACTATCTCCAAACGGACTGAAACGAGCTTCCACTTGAGCCTCGTCACCTAGGAGAACCATCGATGCGTTAAAAACGATGTCTAAGCCTATGGTACGTT…	3575	8.78E+03	0.42%	1.92E+03	0.84%	No hits	chromosome_2	SRSiCMCMOOT00005 gi|7381215|gb|AF137608.1|AF137608 Sorghum bicolor centromere-associated repetitive DNA element CEN38
136969	CGTGCATCCAAAATGATTTCTGAGCTTATGGTTTGTTCGGCACAAACCATGCACCTATCTTGCGTCAAGATTAGCACTATTTCCAAATGGGATGAAACAAGCTTCCACTTGAGCCTTGCCAACCAGGAGTACCATCAGGTGCGTCCAAAATGATTTTTGAGCCTATGGTATGTTTGGCGCAAACCATTCACCTATCTTGCACCGACACTAACACTGTCTCCAAATGGACCGAACGAGATTCCACATGACCCACGTCACCTAGGAGTTTCATTGGGTGCATCCAAAATGTTTTCTGAGCCTATGGTACGTTCGGCGCAAACCGTGCACCTATCTTGTGTCGAGATTAACACTATATCGAAACGGACTGAAACGAGCTTCCACTTCACCCACGTCACCTAC…	1997	1.53E+04	0.41%	2.93E+03	0.71%	gb|AC169373.2| Sorghum bicolor clone SB_BBc0188M08, complete sequence	chromosome_3	SRSiCMCMOOT00005 gi|7381215|gb|AF137608.1|AF137608 Sorghum bicolor centromere-associated repetitive DNA element CEN38
137180	CGCAAACCATGGACATATCTTGCACCGACACTAACACTGTCTCCAAACGGAATGAAGTGAGATTCCACATGACCCACGTCACCTTGGAGTTCCATCGGGTGCGTCCAAAATGATTTCTGCTCCAATTGTACATTTGACGCAAACCGTGCACCTATCTTGTGTCAAGATTAGCACCAAATCCGAAAGGCCAAAATGAGCTTCCACTTGAGCCTCGTCACCTAGTGGTACCATCGAGTGCGTCCAAAATGATTTTTGAGTCTCTTGTATGTTTGGCACAACGCATGCACCTATCTTGCACCAACACTAACACTGTCTCCAAAATGGAAAGAAGCGAGATTCCACATGACCCACGTCACCTAAGAGTTCCATCGGGCGCGTCCAAAACAATTTCTGAGTCTA…	4131	7.28E+03	0.40%	2.27E+03	1.15%	No hits	chromosome_7	SRSiCMCMOOT00005 gi|7381215|gb|AF137608.1|AF137608 Sorghum bicolor centromere-associated repetitive DNA element CEN38
137105	CTAATCTTAACGCAAGATTGGCGCACGGTTTGTGCCAAACGTACCATGGGCTCAGATATCATTTAGGACGCACCCGATGCTACTCCTAGGTGACGAAGCTCAACTGGAAGCTCGTTTTGGTCCATTTGGAGATAGTGACGCAAGATCCGTGCACGGTTTGCGCCGAACGTACCATAGGCTCGGAAATCATTTTGGATGCACCCGATGGAACTCCTAGCTGAGGTGGGTCATGTGGAATCCTCGTTCGGTCTATTTGGAGATGGTGTTAGTGTTAGTGCAAGATAGGTGCATGGTTTGCGCCAAATGTACCATAGGCTTAGATATCATTTAGGACGCACCCGATGGTACTCCTAGGTGATGAAGCTCAACTCGAAGCTCGTTTTGGTCCGATTAGAGATA…	3136	9.51E+03	0.40%	1.53E+03	0.59%	No hits	chromosome_3	SRSiCMCMOOT00005 gi|7381215|gb|AF137608.1|AF137608 Sorghum bicolor centromere-associated repetitive DNA element CEN38
136938	CCATCTCCAAACGGACCAAACGAGATTCCATATGACCAACGTCACCTAGGAGTTCCATCGGGTGCGTCCTAAACGATATCTGAGCCTACGGTACGTTTGGCGCAAACCGTGCACTTATCTCGCACTAATACTAACACCATCTCCAAACGGACCGAACGAGATTCCACATGACCCACGTCACCTGGGATTACCATCGGGTGCGTCCTAAACGATATCGGGGCCTATGGTACGTTGGGCGCAAACCGTGCACCTATCTTGCACTAACAGTAACACCATCTCCAAACAGACCGAACAAGATTCCACATGACCCACGTTCACCTAGGAGTTCCATCGGGTGCATCCAAAACAATATCTGAGGCTATGGTACGTTTGGCGCAAACCGTGCACCTATCTTGAACT…	2811	1.04E+04	0.39%	1.64E+03	0.56%	gb|AC169373.2| Sorghum bicolor clone SB_BBc0188M08, complete sequence	chromosome_5	SRSiCMCMOOT00005 gi|7381215|gb|AF137608.1|AF137608 Sorghum bicolor centromere-associated repetitive DNA element CEN38
137214	ACAGTGCTAGTGTCGGTGCAAGATTGGTGTACGGTTTGCGCCAAACATACTATAGGCTTAGAAAATCGTTTTGGAAGCNCTCGATGGTACTCCTAGGTGACGAGGCTCAAGCGGAAGCTTGTTTGGGTCCATTTGGATATAGTGAGAAACTTTACGGAAGATAGATGCATGGTTTGCGCCGAACGTATCATAGGCTCAGAAATCATTTTGGACGCACCTGAGGAACTCCTAGGTGACGTGGGTCATGTGGAATCTCGCTTCGGTCTGGTTGGAGACATTGTTAGTGTTAGCGCAAGATAGGTCCATGGTTTGCGCCCAACGTACCATAGGCCCAGATGTCGTTTAGGACGCACCCGATGGTAACCATAGGTGACGTGGGTCATGTGGAATCTTGTTCGG…	2304	1.26E+04	0.39%	1.75E+03	0.49%	No hits	chromosome_3	SRSiCMCMOOT00005 gi|7381215|gb|AF137608.1|AF137608 Sorghum bicolor centromere-associated repetitive DNA element CEN38
136465	TGTAGGCTCGTTTTGGTCTATTTAGAGATAGTGCTAATCTTGATGTAAGATAGGTGCACGGTTTGCGCCGAACGTACCATAGGCTCGGAAATTGTTTTGGACACACCTGATGGTACTCCTTGGTGACGAGGCTCAAGTGGAAGCTCGTTCTCAGTCCTTTTGGCGATAGTGCTAACCTTGATGTAAGTTAGGTGCACGGTTTGTACCGAACGTACCATAGGCTCGGAAATCATTTTGGATGCACCCGATGGTACTCCTAGGTGACGTGGGTCAAGTGGAATCTCGTTTTGGTCTGTTGGGAGCCAGTGTCGGTGCAAGATAGGTGCACGGTTTGTGCCGAACATACCATAGGCTCAGAAATCATTTTGGACGCACCCGATGGTACTCCTAGGTGACGTG…	2145	1.38E+04	0.39%	2.74E+03	0.72%	No hits	chromosome_10	SRSiCMCMOOT00005 gi|7381215|gb|AF137608.1|AF137608 Sorghum bicolor centromere-associated repetitive DNA element CEN38
137081	GTGTGTCCAAAATGATTTTTGTAGCCTATGGTACATCTAGCGCAAACCATGCACCTATCTTGCAACGACACTAACACTGTCTCAAAACGGAAAGAAGTGAGACTCCACATGACCCACGTCACCTAGCAGTTCCATCTGGTGCATCCAAAATGNTTTATGAGCCTATGGTACGTTCGACGCAAACCGTGCACCTATCTTGCGTCAAGATTAGCACTATCTCCAAACGGAGCGAGCTTTCAATTGAGCATCATCACCTAGTGGCACCATCAAGTGCGTCCAAAATGATTTCTGAGCCTATGGTACGTCTAGGGCAAACCATGCACCAATCTTGCACCGACACTAACACTGTCTCCAAATGGAAAGAAGCGAGATTCCACAAGACCCAAGTCACCTAGGGGT…	1779	1.62E+04	0.39%	3.57E+03	0.78%	dbj|AB008971.1| Saccharum officinarum gene, repeat sequence, clone SoCEND5-1	super_25	SRSiCMCMOOT00005 gi|7381215|gb|AF137608.1|AF137608 Sorghum bicolor centromere-associated repetitive DNA element CEN38
137316	AGTCCGTTTGGAGGTAGTGCTAATCTTGACACAGATAGGTGCACGGTTTGTGCCAAACGTACCATAGGCTCAGAAATTGTTTTGGATGCACCCCATGGAACTCCTAGGTGAGTGGGTCATGTCGAATCTTGTTTCGATCCATTTGGACACGGTGTTAGTGTCGGTGCAAGATGGGCGCAAGGTTTGCGCCACACATACCATAAGCTCAGTAGTCGTTTTGGATGCACCCGATGGTACTCCTAGGTGACGAGGCTCAAGTGGAAGCTCCTTTCGGTCTGTTTTGGGAGATAGTGCTAATCTTGACACAAGATAGGTGCGCGGTTTGCACCGAACGTACCATAGGCTCGGAAATCATTTGGATGCACCCGATGGAACTCCTAGGTGATGTGGGTCTTGTGG…	3384	8.44E+03	0.38%	1.88E+03	0.78%	gb|AC169373.2| Sorghum bicolor clone SB_BBc0188M08, complete sequence	chromosome_3	SRSiCMCMOOT00005 gi|7381215|gb|AF137608.1|AF137608 Sorghum bicolor centromere-associated repetitive DNA element CEN38
136880	TCCGTTTGGAGATTGTGCTAATCTTGACACAAGATCGGTGCACGGTTTGCGCTGAACGTACCATAGGCTCAGAAATCGTTTGCACGCACCCGATGGAACTCCTAGGTGACGTGGGTCATCTGGAATCTCGTTCAGTCCGTTTGGAGATGGTGTTAGTGTTAGTGAAAGATAGGTGCACGGTTTGCTCCAAACATTTCATAGGCTCAGATATCATTTAGGACGCACCCGATGGTACTCCTAGGTGACGAAGCTCAACTGGAAGCTAGTTTTGGTCCGTTTGGAGTTAGTGCTAATCTTCACGCAACATCGGGGCACGGTTTGCGCTGAACATACCATAGGCTCGGAAATCCTTTTGGATGCACCCGATGGAATTCCTAGGTGACGAGGGTCATCTGGAAT…	2156	1.31E+04	0.38%	2.21E+03	0.58%	gb|AC169373.2| Sorghum bicolor clone SB_BBc0188M08, complete sequence	chromosome_2	SRSiCMCMOOT00005 gi|7381215|gb|AF137608.1|AF137608 Sorghum bicolor centromere-associated repetitive DNA element CEN38
136340	CCTATGGTACGTTCGGTGCCAACCGTGCATCCATCTTGCGTCAAGATTAGCATCATCTCCAAACGCCAGAAATGAGCTTCCATTCGAGCCTCTTCACCTAGGAGTACCATCGGGTGCGTCCAAAATGATTTCTGACCCATGGTACATTTGGTGCAAACCGTGCACCTATCTTGCACCGACACTAACACCGTCTCTAAACTGATGAGGACATCATTGGCTCAAATATGACCATGCCAACCACTTTCTATACTAAAGGTGCAACCATTCTATATGAGGCTTATCATTGATGCATTTGATGAATTGGTGCTCCACCATAAAATGTGTATATTTTCATTTTCAGAATTACTTACATGGATCAAGGGAAGGTTTGATTGCATATGGAAAGCATGGAAGGTTAAT…	1441	1.97E+04	0.38%	7.73E+03	1.36%	No hits	super_18	ZRSiCMCMOOT00036 gi|22296821|gb|AY129008.1| Zea mays CRM centromeric retrotranposon, complete sequence
137237	TTAGCACTATATCCAAATGGAGGGAGCTTTCACTTGACCCTCATCACCTAGTGCCTCCATCGAGTGCGTCCAAAATGATTTCTGAGCCTATAGTACGTCTAGCGTAAACCATGCACCAATCTTGCACCGACACTCACACTGTCCCAAACAGAAAGAAGCGAGATTCCACATGACCCAAGTCACCTAGGAGTTCCATCGGGTGTGTGCAAAATGATTTCTGAGCCTATGGTACGTTCGACACAAACCGTGCATCTATCTTGCGTCAACGTTAGCACTATCACCTAACGGACCGAAACGAGCTTCCATTTGAGCCTCGTCACCTAGGAGTACCGCTGGGTGCGTCCAAAACGATTTTTGAGCCTATGGTACATCTGGCGCAAACCGTGCACCTATCTTGCA…	3015	9.12E+03	0.37%	2.43E+03	0.90%	gb|AC169373.2| Sorghum bicolor clone SB_BBc0188M08, complete sequence	super_32	SRSiCMCMOOT00005 gi|7381215|gb|AF137608.1|AF137608 Sorghum bicolor centromere-associated repetitive DNA element CEN38
136525	CAAACCATGCAACTATCTTGCACTGACACTAACACTGTCTCCAAACAGAATGAAGTGAGATTCCACATGACCCACGTCACCTAGGAGTTCCATCGGGTGCGTCCGAAATGATTTCTGATCCAATGGTACAGTTGTCGCAAACCGTGCACCTATCTTGTGTCAAGATTAGCACCATATCCCGAAAAGGCCGAAACGAGCTTCCACTTGAGCCTCGTCACCTAGTGGTACCATCGACTGCGTCCAAAACGATTTATAAGCCTATGGTACGTCTAGCACAAACCATGCACCTATCTTGCACCGACACCAACACTGTCTCCAAACGGAAAGAAGCGAGATTCCACATGACCCACGTCACCTAGGGGTTCCATCGGGTGCGTCCGAAACAATTTGTAAGCCTTT…	2675	1.04E+04	0.37%	2.74E+03	0.89%	gb|AC169373.2| Sorghum bicolor clone SB_BBc0188M08, complete sequence	chromosome_6	SRSiCMCMOOT00005 gi|7381215|gb|AF137608.1|AF137608 Sorghum bicolor centromere-associated repetitive DNA element CEN38
137249	CATTTAGAGATGGTGTTAGTGTTAGTGCAAGATAGGTGGACAGTTTGCGCCAAACGTACCATAGGCTCGGATATCGTTTAGGACGCACCCGATGGTAATCCTTGGTGACGTGGGTCAGGTGGAATCTCGTTTGGTCCGTTTGGAGATGGTGTTAGTGTTGATGTAGGATAGGTGCACGGTTTGCGCTAAACGTACCACAGGCTCAGATATCGTTTTGGACGCAACCGATGGAACTCCTAGGTGACGTGGGTCATGTGGAATCTCGGTGGTCCATTTGGACATGGTGTTAGTGTTCAAGTAAGATCGGTGCACGGTTTGCGCTAAACGTACCATAGGCTCAGATATCGTTTTGGACACACCCGATGGAACTCCTAGGTGACATGGGTCTTGTGGAATCTC…	2580	1.08E+04	0.37%	1.67E+03	0.53%	No hits	super_17	SRSiCMCMOOT00005 gi|7381215|gb|AF137608.1|AF137608 Sorghum bicolor centromere-associated repetitive DNA element CEN38
136808	GGTACTCCTAAGTGACGTGGGTCATGTGGAACCTTGTTTTGGTCTATTTGGAGATAGTGTTAGTGTCGTTGCAAGATAGGTGCACAGTTTGCGCTGAACATACCATAGGCTCAAAAAATTGCGTTTGGACGCACCCGATGGAATTCCTAGGTGACATGGGTCATGTGGAAACTCATTTCGGTCCGTTTGTTGACAGTGTTAGTGTCGGTGCAAGATAGGTGCATGGTTTGTGCCAAATGTACCATAGGCTCAGAAATCATTTTGGACGCAACCGATGGTACTCCTAGCTGACGAGGCTCAAGAGGTAGCTCGTTTCGATTTGTTTGGAGATAGTGCTAATGTTGACGTAAGATAGGTGTACGGTTTGCACCGAACGTACCATAGGCTCAGAAATCATTT…	2430	1.14E+04	0.37%	1.76E+03	0.52%	gb|AC169373.2| Sorghum bicolor clone SB_BBc0188M08, complete sequence	chromosome_10	SRSiCMCMOOT00005 gi|7381215|gb|AF137608.1|AF137608 Sorghum bicolor centromere-associated repetitive DNA element CEN38
137274	GACGCACCCGATGGTACACTTAAGTGACAAAGCAAAACTGGAAGCTCGTTTTGGTCCGTTTGGAGATAGTGTTAATCTTGATGCAAGATCGGTGCACGGTTTGCGTCGAACATAACATAGGGTCGGAAATCATTTTGGACGCACCCGATGGAGCTCCAAGGTGACGTGGGTCATGTGGAATCTCGTTCGGTCCATCTGGAGATGGTGTTAGTGCAAGATAGGTGAACGGTTTGCGCTAAACATACCATAGGCTCAGAAATCGTTTTGGACGCACCCGATGGTACTCCTAGGTGACGAAGCTCAATTGTTAATCTTGATGCAAGATCGGTGCACGGTTTGCGTCGAACATACCATAGGCTCGGAAATCATTTTGGACGCACCCGGATGGAACTCCTAGGA…	2402	1.15E+04	0.37%	1.45E+03	0.42%	No hits	super_135	SRSiCMCMOOT00005 gi|7381215|gb|AF137608.1|AF137608 Sorghum bicolor centromere-associated repetitive DNA element CEN38
136766	TGTGGAATCTCATTTTGGTCCGTTTAGAGACGCAGTTAGTGTTGGTGCAAGATAGGTGCACGGTTTGCACCACACGTACCATAAACTTAGTGATTATTTTGGATGCACCCGATGGTACTCCTTGGTTATGAGGCTCAGGTGGAAACTCACTTCGGTCCGTTTAGAGACGCTGGTAGTGTTGGTGCAAGATAGGTGCATGGTTGGCGCCAAACGTACCATAGGCTCAGATATCATTTTGGATGCACCCGATGGAACTCTTAGGTGACATGGGTCTTGTGGAATGTTAGGTAACGTGGGACATGTGGAATCTCGTTTTGGTCCGTTTGGAGACAGTGTTAGTGTCGGTGCATGATAGGTGCACAGTTTGCGCCAAGCGTACCATAGGCTCAGAAATCCTTT…	2149	1.30E+04	0.37%	2.61E+03	0.68%	gb|AC169373.2| Sorghum bicolor clone SB_BBc0188M08, complete sequence	chromosome_6	SRSiCMCMOOT00005 gi|7381215|gb|AF137608.1|AF137608 Sorghum bicolor centromere-associated repetitive DNA element CEN38
137091	TTGCGCCAAATAGTACCGTAGGCTCAGATGTCGTTTAGGTACGCACCTGATGGAACTCCTAGATGACGTGGGTCAGGTGGAATCTCGTTCGGTTCGTTTGGAGATTGTGTTAGTCTTAGTGTTAGATAGGTGCACGGTTTGCGTCAAACGTACCATAGGCTACGAAATCATTTTGGATGCACCAATGGAACTCCTTGGTGTCATGGGTCATGTGGAATCTCTCTTTCCATTTGGAGGTAGTGTTAGCGTCGGTGCAAGATAGGTGTATGGTTTACGCTAGACGTTCCATAGGCTCTAAGATCATTTTGGACGCAACCGATGGTACCACTAGGTGACGAGGCTCAAGTGGAAGCTCATTTCGGTACATTTGGAGATAGTGCTAATCTTGACGCAAGATAG…	2077	1.34E+04	0.37%	2.34E+03	0.59%	gb|AC169373.2| Sorghum bicolor clone SB_BBc0188M08, complete sequence	chromosome_3	SRSiCMCMOOT00005 gi|7381215|gb|AF137608.1|AF137608 Sorghum bicolor centromere-associated repetitive DNA element CEN38
137007	CTATGTCCGAAAGGCCGAACCGAGCTTCCACTTAAGCCTCGTCACCTAGTGGTACCATCGAGTGCGTCCAAAATGATTTATGAGCCTATGGTACGTCTAGCGCAAACCATGTACCTATCTTGCACCGACACCAACACTGTCTGCAAACAGAAAGAAGCGAGATTCCACAGGACCCACGTCACCTAGGGGTTCCATCGGGTGTGTCCAAAATGATTTGTAAGCCTATGGTACATCTAGCGCAAACCATGCACCTATCTTGCACCGACACTAACACTGTCTCCAAACAGAATGAAGTGAGATTCTACATGACCCACGTCACCTAGGAGTTCCATCGGGTCCGTCCAAAATGATTTCTGATCCAATAGTACGTTTGACGCAAACCGTGCACCTATCTTGTGT…	2825	9.53E+03	0.36%	2.00E+03	0.69%	No hits	chromosome_2	SRSiCMCMOOT00005 gi|7381215|gb|AF137608.1|AF137608 Sorghum bicolor centromere-associated repetitive DNA element CEN38
136967	ATGACCCACGTAACCTAGGAGTATCATCGGGAGCGTCCAAAACGATTCCTGACCCTATGGTACAATTGGTGCAAACTGTGCACCTATCTTGCACCAATGCTAGTTCCATCGCCAATCGGACCAAAACAAGATTCCACACGACCCACGTCACCTAGGAGGTCTACCGAGTGCGTCCAAAATGATTTCCGAGCCTATGGTACGTTCGGCGCCAACCGTGCACCCATCTCGCGTCATGATTAGCACTATCTCCAAACGACCAGAAATGAGCTTCCACTTGAGCCTCTTCACCTAGGAGTACCATCGGTTGCGTCCAAAACGATTTCTGACCCTATGGTACATTTGGTTGAAACCGTGCACCTATCTTGCACAGATGCTAGTACCATCTCCAAATGGACCAAA…	2785	9.82E+03	0.36%	2.28E+03	0.78%	No hits	chromosome_2	SRSiCMCMOOT00005 gi|7381215|gb|AF137608.1|AF137608 Sorghum bicolor centromere-associated repetitive DNA element CEN38
137083	CGTCATTAACATTGTCTCCAAACGGACCGAAATGAGATTCCACATGACCCACGTCACCTAGGAGTTCCATCAGGTGCATCCAAAATGATTTCTGAGCCTATGGTACGTTAAGTGCAAACCATGCACCTATGTCGCGTCAAGATTACACTATGTCCAAATGGACTAAAATGAGCTAACACTTGAGCCTCGTCACCTAGATGTACTATTGGGTGCATCCAAAATGATTTCTGAGCCTATGGTACGTACGGTGCAAACCGTGCACCTATCATCCATCAAGATTACACTATCTCCAAATGGACCAAAACGAGCTACCACTTGAGCCTCGTCACCTCAGTGTACCATTGGGTGCATCCAATATGATTTCTGAGCCTATGGTACGTTCGGTGCAAACCGTGCACC…	2575	1.05E+04	0.36%	2.92E+03	0.92%	No hits	chromosome_3	SRSiCMCMOOT00005 gi|7381215|gb|AF137608.1|AF137608 Sorghum bicolor centromere-associated repetitive DNA element CEN38
136417	TTCTGAATTGTACCAACGGTGACTTGTTTGCGACCCTGATGGGGGAAGGCAGGGTTTGTGTTAGGAATACCCCTCTAGCTAGATAGGAATCGATTCGAATCGCCGTCTCTCCCGGATAGTGAGAACTTGACTGAGCAGCGGCAACGTAGATTCAATTAATTTAACGATATGGTTAAATAGATGATGATGATAAGGTTGCCACAATGAATACCTGATATGGTTATTAATGTTTGCACCCTAATAAAATGATTGCTTAGTACAAGTGCTAATATAGTTGATAGGTTAATGGATTAAAGTCACTGCTAGCTCAGGTTAAAAGTTAATCATTATTACTTATGCTTTTCTGCAAAAAGAAGTGTCAGCCTGATCCTCTAAATAAAGCTTTGCATGATCCTTGGT…	2264	1.18E+04	0.36%	2.65E+03	0.73%	No hits	chromosome_2	SRSiCMCMOOT00005 gi|7381215|gb|AF137608.1|AF137608 Sorghum bicolor centromere-associated repetitive DNA element CEN38
136494	TGGATCGAACCAGATTCCACATGACCCACGACACCTAGGAGTTCCATCGGGTGCGTCCAAAATGGTTCCCGAGCCTATGGTACGTTCGGCACAAACCGTGCACGGATCTTGCGTCAAGATTAGCACTATCTCCAAACAGACCGAAACTAGCTTCTAGTTGAGCTTCGTCACCTAGGAGTACCATCTGGTGTGTCCTAAACGATATCTATGGCTATGGTACGTTTGGCGTAAACCGTGCACCTATCTTGCACTAACACTAACACCATCTCCAAACGGACCGAATGAGATTCCACATGACCCACGTCACCTAGGAGTTCCATCGGGTGCGTCCAAAATGATTTTCGAGCCTATGGATCATTCGGCGCAAAGCCTGCACGTATCTTGCATCAAGATTAGCCA…	2194	1.25E+04	0.36%	2.30E+03	0.62%	No hits	chromosome_3	SRSiCMCMOOT00005 gi|7381215|gb|AF137608.1|AF137608 Sorghum bicolor centromere-associated repetitive DNA element CEN38
136338	AAACGAGATTCAACATGACCCACGTCATGTAGGAGTTCCATTGGGTGCGTCCAAAGTGATTTCTGAGCCTAGGGTACGTTCGGCGCAAACCAAGCACCTATCTGCGTCAAGATTAGCACTATCTCCAAATGGACCGAAACGAGCTTCCACTTCAGCCTTGTCACCTAGGAGTACCATCGGGTGTCTCCAAAACGATTTCTGAGCCTATGGTGTGTTTGGCACAAACCATGCACCTATCTTGCACCGACACTAACACCGTGTCCAAACGGACTGAAACGAGATTCCACATGACCCCATCACCTAGGACTTCCATCGTTTGCGTCCAAAACAATTTCCGAGCCTATGGTACGTTCGGCGCAAACCGTGCACCTATCTTGAGTCATGATTAGCACTATCTCC…	1930	1.41E+04	0.36%	2.46E+03	0.58%	No hits	chromosome_7	SRSiCMCMOOT00005 gi|7381215|gb|AF137608.1|AF137608 Sorghum bicolor centromere-associated repetitive DNA element CEN38
137141	CGCAAGATAGGAGCACGGTTTGCGTCATACGTATCATAGGCTCGGAAATCATTTTGGACACACTTGATGGAACTCCTAGGTGACATGGGTCATTTGGAATCTTGCTTCTTTCCGTTTGGAGATAGTGTTAGTGTCGGTGCAAGATAGGTGCACGGTTTGCGCCAAACGTACCATCGACTCAGAAATCATTTGGACGCAACCGATGGTACCACGAGGTGACGAGGCTCAAGTGGAAGCTCGTTTCGGTCCGTTTGGAGATAGTGCCAATGTTGACGCAAGATAGTTGTATGGTTTGCGTTGAACGTATCATAGGCTCAAAAATTGTTTTGGACACATCCGATGGAACTCCTAGGTGACGTGGGTCAAGTGGAATATCGCTTCTTTCCATTTGGAGATAGT…	1800	1.50E+04	0.36%	2.19E+03	0.48%	No hits	chromosome_5	SRSiCMCMOOT00005 gi|7381215|gb|AF137608.1|AF137608 Sorghum bicolor centromere-associated repetitive DNA element CEN38
137108	TCCAGACGGACCAAAACGAGCTTTCACTTCAGTTTCGTCACCTAAGAGTCCAAAACAATTTCTTAGCCAATGGTACATTTGCTGCAAACCGTGCACCTATCTTGCACCGACACTAACACTGTCTCCAAAGAGAAAGAAGTGAGATTCCGCATGACCCACGTCACCTAGGAGTTCCATCGGGTGTGTCCAAAATGATTTCTGAGCCTATGGTACGTTCGACGCAAACCGGGCACGTATCTTGCGTCAAGATTAGCACTATCTCCAAACAGACTGAAACGAGCTTCCACTTGAGCCTCATCATCTAGCAGTTCCATCGGTTGTGTCCAAAATGATTTCTGAGCCTGTGGTAGATTTGGAGCAAACCGCGCACCTATCTTGCACCTACACAAACACTGTATT…	1700	1.60E+04	0.36%	2.29E+03	0.48%	No hits	chromosome_2	SRSiCMCMOOT00005 gi|7381215|gb|AF137608.1|AF137608 Sorghum bicolor centromere-associated repetitive DNA element CEN38
137014	TCCTAGGTGATGTGGATCATGTGGAATCTCATTCGGTCTGTTTGGGGATGGTGTTAGTGTTAGTGCAAGATAGGTGCACGGTTTGCGCCAAATGTACCATAGGCTCAGATATTGTTTCGGACGCAACCGATGGAACTCCAAGGTGACGAATCTCAACTGAAAGCTCGTTTTGGTCCGTTTGGTGATAGTGCTAATCGTGACGTAAGATCGGTGCACGGTTTGCGCCAAACGTACCATAGGCTCATATATCGTTTAGGACGCACCTCGACTGGAACTCCTAGGTGACGTGGGTCAGGTGGAATCTTATTCAATCGGTTTGAAGATGTTGTTAGTGTTGATGGAAGATAGGTGCACGGTTTGCACTAAACGTACCACAGGCTCAGATATCGTTTTGGACGC…	1623	1.65E+04	0.36%	1.79E+03	0.36%	No hits	chromosome_2	SRSiCMCMOOT00005 gi|7381215|gb|AF137608.1|AF137608 Sorghum bicolor centromere-associated repetitive DNA element CEN38
136738	GTTTTGGATGCACCCGATGGAACTCATAGGTGACGTGGGTCATGTGGAATCTCACTTCTTTCCGTTTGGAGGCAGGTGTTAATGTCGGTGCAAGATAGGTGCATGGTTTGCGTCGAACATATTGTTGTCTCGAAAATCATTTTGGACGCACCCGATGGAATTCCTAGGTGACGTGGGTCATGTGGAACCTCACTTGTTTCCTTACGGAGACAGTGTTAGTGTCAGTGCAAGATAGGTGCACGGTTTGCGTCAAACGTACCATCAGCTTAGAAATCGTTTTGGACGCACCCGGTGGTACTCCTAGGTGACGAGGCTCAAGTGAAACCTCGTTTAAGTCCGTTTGGAGATAGTGCTAATCTGGACACAAGATAGGTGCACGGTTTGCGTCAAACATACCAT…	2796	9.35E+03	0.35%	1.97E+03	0.67%	No hits	chromosome_2	SRSiCMCMOOT00005 gi|7381215|gb|AF137608.1|AF137608 Sorghum bicolor centromere-associated repetitive DNA element CEN38
136354	CACCTATATGGCACCGACGCGAACAATATCTCCAAATAGACCAAAATGAGATTCCACATGACCCACGTCACCTAGGAGTTCCATCGGCTGAGTCCAAAATGATCTCCGAGCCTATAGTATGTTGGTCGCAAACCACGCACCTATCTTGCGTCAAGATTAGCACTATCTACCACACGGACTGAAATGAGCTTCCACTTGAGCCTCGTCACCTAAGAGTACCATCGGTGCGTTAATAACGCTGTCTAAGCCTTTGGTACGTTTGGCACAAACCGTGCTTCTATCTTGGACCGACACTAGCACTATCTCCAAACAGACTGAAACGAGCTTCCACTTGAGCCTCATCACCTAGGAGAACCATCGGTGCGTTAAAAATGATGTCTAAACCTATGGTATGTTTGG…	2700	9.75E+03	0.35%	1.93E+03	0.64%	No hits	chromosome_7	SRSiCMCMOOT00005 gi|7381215|gb|AF137608.1|AF137608 Sorghum bicolor centromere-associated repetitive DNA element CEN38
136854	TGGAAGCTTGTTTCGGAACGTTAGGAGATATTGCTGACGCAGATAGGTGCACGGTTTGTGCCAAACGTACCATATGCTTAGAAATTGTTTTGGATGCACCCGATGCAACTCCTAGGTGAGTGGGTCATGTCAAATCTCATTTTGATCCGTTTGGACATGGTGTTAGTATCGGTGCAAGATAGGTGCACAGTTTGCGCCAAACATACCATAGGCTTAGAAATCGTTTTGGATGCACCCGATGGTACTCCTAAGTGACGAGGCTCAAGTGGAAACTCGTTCTCAGTCAGTTTGCAGATAGTGCTAATCGTGACTCAAGATAGGTGCAAGATTTGCACCGAACGTACCATAGGCTCAGAAATCGATTTGGATGCAAACGATGGAACTCTGAGTTGACGGTGT…	2537	1.05E+04	0.35%	2.14E+03	0.66%	gb|AC169373.2| Sorghum bicolor clone SB_BBc0188M08, complete sequence	super_630	SRSiCMCMOOT00005 gi|7381215|gb|AF137608.1|AF137608 Sorghum bicolor centromere-associated repetitive DNA element CEN38
136899	CCGTACCAAAATGTATTTTCGAGGCTATGGTATGTTCAACGCAAACCGTGCACCTATCTTGCATCAATATTAGCACTATCTCCTAACGGACCGAGATTTCACTGTAGCCTTGTCACCTAGGAGTACCATCGGGTGCGTCCAAAATGATTTCTGAGCCAATGGTACGTTTGGCCCAAACTGTGCACCTATCTTGCACCGACACTAACACTGTCTCCAAACAGAAAGAAGTGAGATTCCACATGACCCATGTCACCTAGGAGTTCCATCAGGTGCATCCAAAATAATCTCTGAGCCTATGGTACGTTTGACACAAACCGTGCACCTATCTTGCACCAACACTAACACCATTTCCAAATGGTCCGAAATAGGATTCCACAAGACCCACGTCACCTAGGAGTT…	2513	1.05E+04	0.35%	1.85E+03	0.57%	No hits	super_60	SRSiCMCMOOT00005 gi|7381215|gb|AF137608.1|AF137608 Sorghum bicolor centromere-associated repetitive DNA element CEN38
136555	GCTAATCATGACGCAAGAAAGGTGCACGGTTTGTGTCAACGTACCATAAAGATGGAAATCATTTTGTTACGCCCCCCGACTGGAACTCCTCTTTGACGTGGGTCATGTGGATTCTAACTTCTTTCCGTTTTGGAGACAGTGTTAGCGTCGGTGCAAGATAGGTGCATAATTTGCGCTAGACGTACCATAGGCTTATAAATTGTTTTGGACGCACTCGATGGTACCACTAGGTGATGAGGCTCAAGTGGAAGGTCATTTTGGCCTTTCGGATATAGTGCTAATCTTGACGCAAGATATGTGCACGGTTTGCGTGGAACGTACCATTGGCTTAGAAATCATTTTGGATGCACCCGATGGAACTCCTAGGTGACGTGAGTCATATGGAATCTCACTTTGTTT…	2476	1.07E+04	0.35%	2.54E+03	0.77%	No hits	chromosome_6	SRSiCMCMOOT00005 gi|7381215|gb|AF137608.1|AF137608 Sorghum bicolor centromere-associated repetitive DNA element CEN38
136806	GACTAGCTTCTACTTGAGCCTCGTCACCTAAGAATACCATCAGGGCGTCTAAAACAACTTCTGAGCCTATGGTACAAATGGTGCAAACTGTGCACCTATCTTGCACTGACACTAACACTATCTCCAAATGGACCGAAACGAGATTCCACATGACCCATGTCAACTAGGAGTTTCATCGGGTGCATCCAAAATGATTTCTGTGCCTCTGGTACGTTCGGCGCAAAGCGTGCACCTATCTTGCGTCAAGAATATCACTATCTCTAAACGGACCGAAATAAGCTTCCACTTGAGCCTCGTCACCTAGGAGTACCATCGGGTGCGTCCAAAATGATTTCTGAGCCTATGGTACTTTTGTCGGAAACCATGCTCCTATCCTAGAACGACACTAATATTGTCTCC…	2386	1.11E+04	0.35%	2.35E+03	0.68%	gb|AC169373.2| Sorghum bicolor clone SB_BBc0188M08, complete sequence	chromosome_6	SRSiCMCMOOT00005 gi|7381215|gb|AF137608.1|AF137608 Sorghum bicolor centromere-associated repetitive DNA element CEN38
135802	AACTATATCTGAGCCAATGGTACGTTTAGTGTAAACCGTGCACCTATCTTACATCAACACTAACACCATCTCCAAACGGACCGAACGAGATTCCACATGACCCACGTCACCTAGGAATTCCATCGGGTGCGTCCAAAACGATATTAGAGCCTATGGTACGTTTAGCGCAAACCGTGCACCTATCTTACATCAACACTAACAACATCTCCAAACGGACCGAACGAGATTCCACATGACCCACGTCACCTAGGAGTTCCATTGGGTGCATCCAAAACTATATCTGAGCCGATGGTACGTTTAGTGTAAACCGTGCACCAATCTTACATCGACACTAACACCATCTCCAAACGGACCAAATGAGATTCCACATGACCCACGTCACCTAGGAGCTCCATCGGG…	2079	1.26E+04	0.35%	1.66E+03	0.42%	No hits	chromosome_5	SRSiCMCMOOT00005 gi|7381215|gb|AF137608.1|AF137608 Sorghum bicolor centromere-associated repetitive DNA element CEN38
135772	TCAATGTGGAGATAGTGCTAATCTGGACGCAACATAGGTGCCCGGTTTGCGCCGAACGTACCATAGTCTCGGAAATCATTTTAGATGCGCCCGATGGAACTGCTAGGTTACGTGGGTCATGTGGAACCTCGTTTCGATCCGTTTGGAGATAGTGTTAGTGTTGGTGCAAGATAGGTGCACGGTTTGCGCCGAACGTACCATAGGCTCGGAAATCATTTTGTATGCACCCGATGGAACTCCTAGGTGACGTGGGTCATGTGGAACCTCACTTGTTTCCTTACGGAGACAGTGTTCGTGTCGGTGCAAGATAGGTGCACGGTTTGTGCCAAACGTACCATCAGCTTAGAAATCGTTTTGGATGCACCCGATGGTACTCCTAGGTGACGTGGGTCATGTGGA…	1988	1.32E+04	0.35%	2.13E+03	0.52%	No hits	chromosome_7	SRSiCMCMOOT00005 gi|7381215|gb|AF137608.1|AF137608 Sorghum bicolor centromere-associated repetitive DNA element CEN38
136922	TCTTGCACTAATACTAACACCATCTCCATATTGACCGGACGAGATTCCAAATGACCCACGTCACCTAAGAGTACCATCGGGTGCGTCCTAAACGATATATGAGCCTATGGTACGTTTGGCGCAAATCGTGCACCAATCTTCCATCAACACTAACAGCATGTCCAAACGGACCGAACGGGATTCCACATGGCCCACGTCACCTAGGAGTTCCATCGGGTGCGTCCAAAATGATATCTGAGCCTATGATACGTTCGATGCAATCCATGCACCGTATCTTGCGTCAAGAATACACTATCTCCAAATGGACAGAAACGAGCTTCCACTTAACCCATGTCACCCAGGACTACCATCGGGTGCATCCAAAACGATTTATGAGCCTATGGTACATTTAGCGCAAAC…	1986	1.32E+04	0.35%	1.65E+03	0.40%	No hits	chromosome_6	SRSiCMCMOOT00005 gi|7381215|gb|AF137608.1|AF137608 Sorghum bicolor centromere-associated repetitive DNA element CEN38
137262	ACGCACCCGATGGTACTCTTAGGTGACAAAGCTCAACTGGAAGCNCGTTTTGGTTCATTTGGAGATAGTGCTAATCTTGACACTAGATCGGTGCACGGTTTGCACCGAAAGTACCATACGCTATGAAATCATTTTTGCGCACCCGATGGAACTCCTAGGTGACTGTGGGTCATGTGGAATCCTCGTTTGGTCCGCACCCAATGGAACTCCTAGGTGACGTGGGTCATGTGGAATCTCGTTCGGTCCGTTTGGAGATGATGTTAGTGTTGATGTAAGATAGGTGCATGGTTTGCGCTAAACGTACCATAGGCTCAGATATCGTTTTGGATGCACCCGATCGAACTCCTAGGTGACTGGGCATGTCGAATCTCGTTCGGTCCGTTTGGAGATGGTGTTAGT…	1984	1.33E+04	0.35%	1.22E+03	0.30%	No hits	chromosome_10	SRSiCMCMOOT00005 gi|7381215|gb|AF137608.1|AF137608 Sorghum bicolor centromere-associated repetitive DNA element CEN38
136741	GTTCCAGTCGGGTGCCGTACCAAAAACGTATTTCCCAGCCGATGGTACGTTCCGCGCAAACCGTGCACCTATCTTGAGTCAAGATTAGCACTATCTCCAAACGGACCGAAACGAGCTTCCACTTGAGCCTCATCACTTAGGAGTACCATCGGATGCGTCCAAAACGATTTCTGAGCCTATGGTACGTTTGGCACAAACCGTGCACCTATCTTGCACTAATACTAACACTATATCCAACGACCGAACGAGATTCCACTTGAGCCTCGTCACCTAGGAGTTCCATCGGGTGCTTCCGAAATGACATCTGAGCCTTGTTCAGCACAAACCGTGCACCTATCTTGCACTAATACTAACACTACCTTCAAACGGACTGAAACGAGCTTCCACTTGACCCCCATT…	1930	1.37E+04	0.35%	3.04E+03	0.72%	gb|AC169373.2| Sorghum bicolor clone SB_BBc0188M08, complete sequence	chromosome_6	SRSiCMCMOOT00005 gi|7381215|gb|AF137608.1|AF137608 Sorghum bicolor centromere-associated repetitive DNA element CEN38
137115	TGTGCCTATGCAAGCTTGCAATATTCTGCTAGGTAGACCATGGCAATTTGATAGAGATTCGATGCATCATGGTAGATCAAATCAATATTCGTTTCTATACCATGATCGAAAAATTGTGTTGCATCCTATGTCTCCTGAAGCTATTATGCAATCTGATGTTACTAAGGCTGCAAAAGCAAAGAGCGAGAGTGACAAATCTGTTGTTGATGACAAAGATGAGATAAAATTGAAAGGACGTTGTATGCTTGCTACAAAATCTGATATTAATGAGTTCAATGCATCCACCTCTGTTGCTTATGCTTTGGTATGCAAGGATGCTTTGATTTCATTTGAGGATATGCAACGTTCTTTGCCCCCTGCTGTTGCTAACATTTTGCAGGAGTATTCTGATGTGTTTCC…	2512	1.02E+04	0.34%	1.90E+03	0.58%	No hits	super_20	ORSiTERTOOT00204 gi|56160234|gb|AY828019.1| Oryza sativa (japonica cultivar-group) clone CRR2_CH4-2 CRR2 retrotransposon, partial sequence
136608	GGACGTCAAACCGTCGCACGTATCTTGGGTAAAGATTAGCATTATCTCCAAACGGACCAGAAACGAGCATCCACTTGAGCCTCATCACCTAGGAGTACCATCGGGTGCGGCCAAACAATTTCTAAGCCTATGGTACGATTGGCGTAAACCGTGCATCTATCTTGCGTCGACACTAACACTATCTCCAAACGGACCGAAATGCGATTCCACATGACGCACGTCACATAGGAGTTCCATCGGGTGCGTCCAAAATGATTTCGGAGCCTATGGTACGTTCGGCACAAACCGTGCACTTATCTTGCGTCAAGATTAGCACTATCTCTAAATAGACCGAATCGAGCTTCCACTTGAGTCTCGTCACCTTGAGGTGCCATTGGGTGCGTCCAAAACGATTTCTGA…	2339	1.09E+04	0.34%	2.63E+03	0.75%	gb|AC169373.2| Sorghum bicolor clone SB_BBc0188M08, complete sequence	super_13	SRSiCMCMOOT00005 gi|7381215|gb|AF137608.1|AF137608 Sorghum bicolor centromere-associated repetitive DNA element CEN38
137137	CTGGTTCCCAACAGACCAAAACGAGATTCCACTTGACCCACGTCACCTAGGAGTACCATAGGGTGCATCCAAAATGATTTCTGAGCCTATGATATGTTCGGCGCCAACCGTGCACCTATCTTGCACCGACACTGGCTCCCAACAGACCGAAACAAGACTCCACATGACCCACGTCACCTACGAGTTCCATCGGGTGTGTCCAAAACGATTTCCGAGCCTATGGTATGTTCGGCGCCAACCGTGCACCTATCTTGCACCGACACTGGCTCCCAACAGACCAAAACGAGATTCCACTTGACCCACATCACCTAGGAGTACCATCGGGTGCGTCCAATACGATTTCTGTGCCTATGGTACGTCTAGCGCAAACCATGCACCTATCTTGCATCGACACTAACA…	2073	1.22E+04	0.34%	1.82E+03	0.46%	No hits	chromosome_7	SRSiCMCMOOT00005 gi|7381215|gb|AF137608.1|AF137608 Sorghum bicolor centromere-associated repetitive DNA element CEN38
134280	TGCACCGGCACCTACACTGTCTCCAAACGGAAAGAAGCGAGATTCCACATGACCCACGTCACCTAGGGGTTCCATCGGGTGCATCCAAAATGATTTGTAAGCCTTTGGTACATCTAGCGCAAACCATGCACCTATCTTGCACCGACACTAACACTGTCTCCAAACGGAATGAAGTGAGATTCCACATGACCCACCTCACCTAGGAGTTCCATCAGGTGCGTCCAAAACGATTTCCGAGCCTATGGTACGTTCGGGGAAAACCGTGCACCGATCTTGCGTCAAGACTAGCACTATCTCCAAATGGACCAAAACGAGCTTCTAGTTGAGCTTCGTCTCCTAGTAGTACCATCGGGTGCATCCTAAATGATATCTCAGCCTATGGTATGTTTGGCGCACACC…	1851	1.38E+04	0.34%	1.99E+03	0.45%	gb|AC169373.2| Sorghum bicolor clone SB_BBc0188M08, complete sequence	super_135	SRSiCMCMOOT00005 gi|7381215|gb|AF137608.1|AF137608 Sorghum bicolor centromere-associated repetitive DNA element CEN38
135360	CACCCGATGGAACTCCTAGGTCATATGGGTCATGTGGAAGCTTGTTTCGGTCCATTTGGAGGCAGTGTTAGTGTCAGTGCAAGATAGGTGCACGGTTTGCGCAAAGTACCATAGGCTCTGAAGTCATTTCGGACGCACCCGATGGTAGTCCTAGGTGACAAGGCTCAAGTGGAAGCTCGTGTTATTCCGTTTGGAGATAGTGCGAATCTTGAAGCAAGATAGGTGCATGGTTTGCGCCAAACGTACCATCAGCTCAGAAATCATTTTGGACGCACTCGATGGTACACCTAGGTGACGAGGCTCAAGTGGAAGATCGATTCGGTCTGTTTGGAGATAGTGCTAAACTTCACGGAAGATTGGTGCACGGTTTGCGCCGAACGTACCATAGGCTCAGAAATC…	1638	1.55E+04	0.34%	1.88E+03	0.38%	No hits	chromosome_2	SRSiCMCMOOT00005 gi|7381215|gb|AF137608.1|AF137608 Sorghum bicolor centromere-associated repetitive DNA element CEN38
134772	CACGGTCTCCAAACGGACCGAGCTCTCACTTGAGCCTCGTCACCTAGGAGCACTATCGGGTGCGTCCAAAATGATTTCTAAGCCAATGGTATGTTTGTTGCAAACTGTGCACCTATCTTGCACTGACACTGACACTCTCTCCAAACGGAGAGAAGTGAGATTCCACATGACCCACATCACCTAGGAGTTCCATCAGGTGTGTCCAAAACGATTTCTGAGCCTATGGTACGTTCGACGCAAACCGTACACCTATCTTGCATCAAGATTAGCACTATGTCCGAAAGGCCGAAACGAGCTTTCACTTGAGCCTTGTCACCTAGTGGTACCATTGAGTGTGTCCAAAATGATTTTTGGGCCTATGGTACGTCTAGCGCAAACCATGCACCCATCTTGCACTGA…	1583	1.61E+04	0.34%	2.43E+03	0.47%	No hits	super_25	SRSiCMCMOOT00005 gi|7381215|gb|AF137608.1|AF137608 Sorghum bicolor centromere-associated repetitive DNA element CEN38
135791	CCATCGGTGCATCCAAAACGGCTTCTGAGCCTATGGTACATTTGGCGCAAACCGTGACTTGTCTTGGACCGACACTAACACTCCAAATGGACCGAAACATGATTCGACATGACCCGTGTCACCTAGGTGTTCCATTGGGTGCGTCAAAAACGAATTTCCGAGCACGTGGTACGTTCCGTGCAAACCATCCACCTATCTTGAGTTAAGATTAGCACTATCTCCAAATAGACTGAAACGAGCTTCCACTTGAGCCTCGTCACCTAGGAGTACCATTGGGTGCGTCCAAAATGATTTCTCAGCCTACGGTACCAAAGGGCGCAAACCATGCACCTATCTTGCACCGACACTAACACTGTCTCCAAACAGAACGAAATGAGATTCCACATGAACCACGTCACC…	1508	1.72E+04	0.34%	2.60E+03	0.48%	gb|AC169373.2| Sorghum bicolor clone SB_BBc0188M08, complete sequence	chromosome_2	SRSiCMCMOOT00005 gi|7381215|gb|AF137608.1|AF137608 Sorghum bicolor centromere-associated repetitive DNA element CEN38
136424	TAAATGATATCGGGGCCTATGGTACGTTGGGCGCAAACTGTGCACCTATCTTGCACTAACAATAACACGATCTCCAAACGGACCGAACAAGATTCAACATGACCCACATCTCCTAGGAGTTCCATTGGGTGCGTCCAAAATGATATCTGAGCCTATGGTTTGTTTGGCGCAAACCGTGCACCTATCTTGCACTAACACTAACACCATCTCCAAGCGGACCGAACGAGATTCCACATGACCAACGTCACCTAGGAGTTCCATTGGGTTGGTCCAAAATAGATTTCCGAGCCTATGGTATGTTCGGCGCAAACCATGCGCCGATCTTGCGTCAAGATTAGCACTATCTCCTAACAAACCAAAACGAGCTTCCAGTTGAGCTTCGTCACCTAGGAGTACCAT…	2078	1.21E+04	0.33%	1.65E+03	0.42%	No hits	chromosome_5	SRSiCMCMOOT00005 gi|7381215|gb|AF137608.1|AF137608 Sorghum bicolor centromere-associated repetitive DNA element CEN38
136383	CCCTAGGTGTGTCCAAAACAATTTTGAGCCTATGGTACGTCTAGCGCAAACCGTGCACCTATCTTGCACCAACACTAACACTATCTCCAAACGGATCGAAACGAGGTTCCACATGACCCACGTCACCTAGGAGTTCCATCGGGGTGCATCCAAAATGATTTTGGAGCCTATGGTACGTTCAGTGCAAACCGTGCACCTATCTTGCGCCAACACTAACACTATCTCCAAACAGATCGAAACGAGGTTCCACATGACCCACGTCACCTAGCAGTTCCATCGGGTGCATCCAAAATGATTTCTGAGACTTTGGTACGTTCGGCACAAACCGGGCACCTATGTTGCGTCAAGATTACCACTATCTCCAAATTGACTGAAATGACATATTCCACATGAGCCTCA…	2033	1.20E+04	0.33%	2.55E+03	0.63%	gb|AC169373.2| Sorghum bicolor clone SB_BBc0188M08, complete sequence	chromosome_2	SRSiCMCMOOT00005 gi|7381215|gb|AF137608.1|AF137608 Sorghum bicolor centromere-associated repetitive DNA element CEN38
136662	ATGTTCGACACAAACAGTGCTCCTATCTTGCATCAAGATTAGCACTATCTCCAAACGGACTGAAATGAGCTTTCACTTGGCCTCGTCACCTAGTGGTACCGTCGGGTGCGTCCAAAATGATTTCTGAGTCGATGGTACATTTGGCGCAAACCGTGCACCTATCTTGCACCGACGCTAACACTGTCTCCAAAGAGAAAGAAGTGAGATTCCACATGACCCACGTCACCTAGTAGTTCCATCGGGTGCGTCCAAAATGATTTCTGAGCCTATGGTACGTTCGACGCAAACCGTGCACCTATCTTCTGTCAAGATTAGCACTATCTCCAGAAGGACCGAAACAAGCTTCCACTTGACCCTAGTCACCTAGTTGTACCATCAGGTGCGTCCAAAACGATTTCT…	1963	1.27E+04	0.33%	3.11E+03	0.75%	gb|AC169373.2| Sorghum bicolor clone SB_BBc0188M08, complete sequence	chromosome_5	SRSiCMCMOOT00005 gi|7381215|gb|AF137608.1|AF137608 Sorghum bicolor centromere-associated repetitive DNA element CEN38
135738	CCTATCAAAAACTGTATCCAAATGGACCAAAATAAGATTCCACATGACCCACATCACCTAGGAGTTCTATCGGGTGTGTCCAACATGATTTTTGAGCCTATGGTATGTTCGGCGCAAACCATGCACTTATCTTGCGCCTACATTAGCACTGTCTCCAAACAGACAGAAACGAGCATCCACTTGAGACTCGTAAACTAGAAGGACAATCGGGTGCGTCCAAAATGATTTCCGAGCCTATGGTATGTTTGGCGCAAACCGTGCACCTATCTTGCACCGACACTGGCTAGCAACAGACCGAAACGAGATTCCACATGACCCACGTCACCTTGGAGTACCATCGTGGTGCATCCAAACGATTTCCGGATCCTACGAAATGTTTGGCGCGAAACCATGCACCTA…	1864	1.32E+04	0.33%	1.68E+03	0.38%	No hits	chromosome_6	SRSiCMCMOOT00005 gi|7381215|gb|AF137608.1|AF137608 Sorghum bicolor centromere-associated repetitive DNA element CEN38
136416	CTTGCATCAAGATTCGCACTACCTCCAAATGGACTAAAACGAGCTTCCACTTGAGCCTTGTCACCTAGGAGTACCATCGGGTGCGTCCGAAATGATTTCTGAGCCTATGGTACATTTGGCGCAAACCATGCATCTACCTTGCACCGACACAACACTATCTCCAAATGGACCGAAAAGAAGATTCCACAAGACCCTTGTCACCTAGGAGTTCCATCGGGTGTGTCCAAAATGATATCTGAGCCTATGGTACGTTTAGCGCAAACCGTTCACCTATCTTACTTCAACACTAACACCATGTCCAAATGGACCGAACAAGATTCCACATGACCCACGTCACCTAGGAGTTCCATCGGGGTGTCCAAAACAATATCTGAGACTATGGTAGTTTTAGCGCAAACC…	1855	1.32E+04	0.33%	1.27E+03	0.29%	No hits	chromosome_10	ZRSiCMCMOOT00036 gi|22296821|gb|AY129008.1| Zea mays CRM centromeric retrotranposon, complete sequence
136123	TCCAAAACGATTTCTAAGCCTATGGTATGTTTGGCGCAAACTGTGCACCTGTCTTGCACCGATACTAACACCATGTCCAAACAGATCAAAACGAGATTCGAAATGACCCACTCACCTAGGAGTTGCATCGGGTGCATCCAAAACAATTTCTAAGCCTATGGTACGTTTGGCACAAACCATGCACCTATCTGCGTGAGCAATAGCTCCTAACATTCCAAAACAAGCTTCCACTTGAGCCTCGTCACGTAGGAGTACCAGTGGGGTGTGTACCAAAACGTATTTTTGAGCCTATGATACATTTGGTGCTTACCATGCACCTATGTTACACTGATACTAACACCGTCTCCAAATGGACTAAAACGAGATTCCACATGACCCACGTCACCTAGAAGTTCCATC…	1759	1.40E+04	0.33%	1.47E+03	0.32%	gb|AC169373.2| Sorghum bicolor clone SB_BBc0188M08, complete sequence	chromosome_2	SRSiCMCMOOT00005 gi|7381215|gb|AF137608.1|AF137608 Sorghum bicolor centromere-associated repetitive DNA element CEN38
134375	TAGGCTCAGAAAAATCGTATTGGACGCACCTGATGGTACTACTTGGTGACAAGGCTCTAGTGGAAGCTCGTTTCGGTCCTTTCGGATATAGTGCTAATTATGATGCAAGATAGGTGCACGGTTTGTGTCGACCGTACCATAGGCTCGGAAATCATTTTGGACACACCCGATGGAACTCCTAGGTGACGTGGCTCATGTGGACTCTCACTTCTTTCCTTTGGAGACAGTGTTAGTGTCGGTGCAAGATAGGTGCATGGTATGTGGCAGTCGTACCATAGGGTCAGAAATCATTTTGGACACACTTGATGGTACCACTAGGTGACGAGGCTCAAGTGGAAGCTCGTTTCGGCCTTTCGGACATAATGCTAATCTTGATGCAAGATAAGTGCACGGTGTGTG…	1703	1.44E+04	0.33%	2.91E+03	0.61%	gb|AC169373.2| Sorghum bicolor clone SB_BBc0188M08, complete sequence	chromosome_3	SRSiCMCMOOT00005 gi|7381215|gb|AF137608.1|AF137608 Sorghum bicolor centromere-associated repetitive DNA element CEN38
136919	CGAGCTACCACTTGAGCCTCGTCACCTAGGCGTACCATCGGGTGCGTCCAATACAATTTCGGAGCCTATGGTACGTTTGTGGCAAACGGTGCACCTATCTTGCACTAACACTGACACTGTCTCCAAACGCACCAAAACAAGATTCCACATGACCCACGTCACCTAGGAGTTCCATCCGGTGCGTCGAAAACAACATCCGAGCCTATGGTACTTTATGCACAAACTGTGCACCAATCTTCCGTCATGATTAGCACTTTCTCCACACGGACTGAATCGAGCTTCCACTTGAGCCTGGTCACCTAGGAGAATCATCAGTGCATTAAAAACGATGTCTAATCCTATGGTAGGTTTGGCGCAAACCGTGCACCAATCTTGCACCGACACTAACACTATCTCCAA…	1600	1.54E+04	0.33%	1.88E+03	0.37%	gb|AC169373.2| Sorghum bicolor clone SB_BBc0188M08, complete sequence	chromosome_5	SRSiCMCMOOT00005 gi|7381215|gb|AF137608.1|AF137608 Sorghum bicolor centromere-associated repetitive DNA element CEN38
136718	CACTAATACTAACACCATCTTCAAACGGACCGAACAAGATTTAACATGACCCACATCACCTAGGATTACCATCGGGTGCGTCCTAAACGATATCGGGGCCTATGGTACGTTGGGCGCAAACCATGCACCTATCTTGCACTAACAATAACACCATCTCCAAACGGACCGAACAAAATTCAACATGACCCACATCTCCTAGGAGTTCCATTGGGTGCGTCCAAAATGATATCTGAGCCTATGGTATGTTTCGCGCAAACCGTGCACCTATCTTACATCAACACTAACACCATCTCCAAACGGACTGAGCGTGATTCCACATGGCCCACGTCAACTAGGAGTTCCATCGAGTGCGTCCGAAACGATATCTGAGCCTTTGGTACGTCTAGCGCAAACCATGCA…	1595	1.53E+04	0.33%	1.88E+03	0.37%	No hits	chromosome_2	SRSiCMCMOOT00005 gi|7381215|gb|AF137608.1|AF137608 Sorghum bicolor centromere-associated repetitive DNA element CEN38
136893	CACCATTTGGTGTGTCCAAAACAATTTCTAAACCTATGGTACGTTTGGCGTAAACCGTGCACCTATCTTGCACCCACACTAACACTGTATCCAAACAAACTGAAACGAGATTCCACATGAACCACATCACCTAGGAGTTCCAACACGTGCGTCCAAAATGACTTCCGAGCCAATGGTACGACCATGCACCTATCTTGCTTAAAGATTAGCACTATCTCCAAACAGACCGAATCGAGCTTCCACTTTAGTCTCATCACCTTGAAGAACCATTGGGTGCGTCCAAAACAACTCCAGAGCCTGTGGTACGTTCGGTGCAAACCGTGCACCTATCTGGCACCGACACTAACACTGTCTCCAAACGGACTGAAATGAGATTCCACATGACCCACGTCACCAAGG…	1549	1.62E+04	0.33%	2.41E+03	0.46%	No hits	chromosome_2	SRSiCMCMOOT00005 gi|7381215|gb|AF137608.1|AF137608 Sorghum bicolor centromere-associated repetitive DNA element CEN38
136426	GGTCCATTTGGAGATGGTGTTAGTGTTAGCGCAAGATAGGTGCACGGTTTGTGCCAAACGTACCATAGGCTCATATATCGTTTAGGACGCACCCAATGGTACGCCCAGGCGACGAAGCTCAATAGGAAGCTCGTTCGGTCCGTTTGGAGAGAGTGCTAATCTTGACGTAAGATCGGTGCATGGTTTGCGCTGAACGTACCATAGGCTCGGAAATCATTTTGGACGCACCCGATGGAACTCCTAGGTGACGTGGGTCATGTGGTATCTCACTTCTTTCCGTTTGGAGATGTTGTTAGTGTCGATGTAAGATAGGTGCACGGTTTGCGCTAAACGTACCATAGGCTCAGATATCGTTTTGGGCGCACACGATGGAACTCCTAGGTGACGTGGGTCATGTGG…	1434	1.74E+04	0.33%	2.19E+03	0.38%	gb|AC169373.2| Sorghum bicolor clone SB_BBc0188M08, complete sequence	chromosome_2	SRSiCMCMOOT00005 gi|7381215|gb|AF137608.1|AF137608 Sorghum bicolor centromere-associated repetitive DNA element CEN38
135638	CTTATCTTGCGTCAAGGTTAGCACTATCTCCAAATAGACACAAATGAGCTTCCACTTGAGCCTTGTCACCTAGGAGTACCATCGGATGCGTCCAAAACAATTTCTGAGCCTATGGACGTTTGGCGCAAACCGTGCACCGATCTTGCACCGACACTGGCTCCCAACAGACTGAAACGAGATTCCACATGACCCACGTCACCTAGGAGTACCATCGGGTGCATCCAAAACGATTTCCGATCCTACGAAATGTTTGGCGCAAACCATGCACCTATCATGCGTCAAGATTAGCACCACCTCCAAACGGACCGAAACAAGCTTCCGCTTGAGCCTCATCACCTACAAGTACCATTGGGTGCGTCCAAAATGATTTCTGAGCCTATGGTACACTCGGTGCAAACC…	1329	1.85E+04	0.33%	3.66E+03	0.60%	gb|AC169373.2| Sorghum bicolor clone SB_BBc0188M08, complete sequence	chromosome_3	SRSiCMCMOOT00005 gi|7381215|gb|AF137608.1|AF137608 Sorghum bicolor centromere-associated repetitive DNA element CEN38
136425	GCTTAATTGGTGACAAACACCTAGGTGTTACACGTACCATAGGCTCGAAAAGCATTTTGGTATGCACCTAATGAAACTCCTAGGTGACGTGGGTCATGTAGAATCTCACTTCGTTCCATTTGGAGACAATGTTAGAGTTGGTGCAAGATAGGTGCATGTTTTGCGCTAGACGTATCATAGGCTCTAAAATCATTTTGGATGCACTCGATGGTACCACTAGGTGATGAGGCTCAAGTGGAAGCTCGTTTCGGTCCGTTTGGAGATAGTGCCAATGTTGACGCAAGATAGTTGTACGGTTTGCGTCGAACGTATCATAGGCTCAAAAATCGTTTTGGACGCTTCCGATGGAACTCCTAGGTGACGTGGGTCAAGTGGAATATCGCTTCTTTCCATTTGGAG…	2442	9.73E+03	0.32%	2.57E+03	0.77%	gb|AC169373.2| Sorghum bicolor clone SB_BBc0188M08, complete sequence	chromosome_7	SRSiCMCMOOT00005 gi|7381215|gb|AF137608.1|AF137608 Sorghum bicolor centromere-associated repetitive DNA element CEN38
136637	TGACAAGGATCAAGTGGAAGCTCATTTTGGTCCGTTTGGACATAGTGCTAATCTTGACGCAAGATTGGTGCAGGCTTTGCGCCAAACGTACCATGACTCAGAAATTGTTTTGGACGCACCCGATGAAACTCCTAGTTGACATGGGTCATGTGGAATCTTGTTTTGGTCTAGTTGGAGATAGTATTAGTGTCGGTGCAAGATAGGTGCACGGTTTGCACCCTTGGGTACCATAGGCTCAGAAATTGTTTTGGACGCGCATGATGGTACCACTTGGTGACGAGGCTCAAGTGGAAGCTCGTTTTGGCCTTTCGGATATAGTGCTAATCTTGACGCAAGATAAGTGCACGGTTTTCGTCAAACGTACCATAGGCTCGGAAATCGTTTTGGACACACCTGATG…	2073	1.17E+04	0.32%	1.92E+03	0.49%	gb|AC169373.2| Sorghum bicolor clone SB_BBc0188M08, complete sequence	super_28	SRSiCMCMOOT00005 gi|7381215|gb|AF137608.1|AF137608 Sorghum bicolor centromere-associated repetitive DNA element CEN38
136445	AGGCTCAACTGAAAGCTCATTTCGGTCCGTTTGGTGATAGTGGTAATATTGACGCAAGATGGGCGCACGGTTTGCGCCGAACGTACCATAGGCTCGGAAATCATTTTGGACGCACCCGATGGAACTCCTAGGTGACGTGGGTCAAGTGGAATCTTGTTTTTGTCCGTTTGGATATGGTGTTAGCATCGGTGCTAGATAGGTGAACTGTTTGCACCAAATGTACCAAAGGGTCAGAAATTATTTTGGACGCACCCGATGGTACTCCTAGGTGACGTGGGTCAAGTGGAATCTCGTTTCGGTCTGTTGGGAGCCAGTGTCGGTGTAAGATAGGTGCACGGTTGGCGCCGAACATACCATAGGCTCGGAAATCATTTTGGACACACCCGATGGTACTCCTAG…	1761	1.35E+04	0.32%	1.59E+03	0.34%	dbj|AB008985.1| Saccharum officinarum gene, repeat sequence, clone SoCENT1-3	super_135	SRSiCMCMOOT00005 gi|7381215|gb|AF137608.1|AF137608 Sorghum bicolor centromere-associated repetitive DNA element CEN38
136479	ATAGTTGTACGGTTTGCGTCGAACGTTTCATAGGCTCAAAATTCGTTTTGGACGCTTCCGATGGAACTCCTAGGTGACGTGGGTCAAGTGGAACATCGCTTCTTTCCATTTGGAGACAGTGTTAGTGTCGGTGCAAGATAGGTGCATTGTTTGCGCTAGACATAGGCTGAGAAATCATTTTGGACGCACCTAATGGTACCACTAGGTGACGTGGCTCAAGTGGAAGCTCGTTTCAGTCAGTTTGGAGATAGTGCTAATCTTGACGCAAGATAGGTGCACGGTTTGCGTCGAACATACATAGGGTGGGAAATCATTTTGGACGCACCCGATGGAACTCCTAGGTGACGTGGATCATGTGGAATCTCACTTCTTTCCTTATGGAGACAGTGTTAGTGTCGG…	1547	1.54E+04	0.32%	3.62E+03	0.69%	No hits	super_52	SRSiCMCMOOT00005 gi|7381215|gb|AF137608.1|AF137608 Sorghum bicolor centromere-associated repetitive DNA element CEN38
137155	AGAGGCTCAAAAATCATTTTGGACGCACTCGATAGTACCACTAGGAGACGAGGCTCAAGTGGAAGCTCGTTTTGGTCCTTTTGGTACATTGTGGTAATCTTGACGCAAGATAGGTGCTCGGTTTGCGTCGAGCGTACCATAGGCTTGGAAATCATTTTGGACGCACCTGATGGAACTCCTAGGTGACGTGGGTCATGTGGAATCTCACTTCTTTATCTTTGGAGATAGAGTTAGTGTCGGTGCAAGATAGGTGCACGGTTTGTGCTAGACGTACCATAGGCTCAGAAATCGTTTTGGACGCACCCGATGGAACTCCTATGTGACGTGGGTCATGTGGAATCTCGTTCGGTCCGTTTGGAGATGGTGTTAGTGTTGATGTAAGATAGGTGCATGGATTGC…	1263	1.91E+04	0.32%	1.36E+03	0.21%	No hits	chromosome_6	SRSiCMCMOOT00005 gi|7381215|gb|AF137608.1|AF137608 Sorghum bicolor centromere-associated repetitive DNA element CEN38
137076	TACCATAGGCTCAGCATTCGTTTTGGACGTACCCGATGGTACTCCTAGGTGACGAGGCTGAAATGGAAGCTCGTTTTCATCCGTTTGGAGATAGTGTTAGTATTAGTGCAAGATATGTGCACGGTTTGCACCACATGTACCATTGGCTCAGAAATCATTTTGGACGCACCCGATGGTACTCCTAGGCGACGAGGCTCAAGTGGAATCTTGTTTCGGTCCGTTTCGAGATAGTGTTAGTATCTGTGCAAGATAGGTGCATGGTTTGTGCCAAACAAGGCTCGGAAATCATTTCGGAAGCACCCGATGGAACTCCTAGATGACGAGGCTCAAGTGGAATCTTATTTCGGTCCGTTTGGAGATAGTGTTAGTATTAGTGCAAGATAGGTGCACGGTTTGTTC…	3033	7.72E+03	0.31%	1.92E+03	0.71%	gb|AC169373.2| Sorghum bicolor clone SB_BBc0188M08, complete sequence	chromosome_6	SRSiCMCMOOT00005 gi|7381215|gb|AF137608.1|AF137608 Sorghum bicolor centromere-associated repetitive DNA element CEN38
137020	ACTTGTTTCGGTCCGTTTGCAGATAGTGCTAATCTTGACGCAACATTGGTACACGGTTTGCATCGAACATACCATAGACTCAGAAATCGTTTTGGATGCACCCGATGGAAAAACTCCTAGGTGCCATGGGTCATGTGAAATCTCGTTCNGTCCGTTTGGAGATGGTGTTAGTGTTAGTGCAAGATAGGTGCATGGATTGCGCCATACGTACCATAGGCTCAGATATCATTTATGACGCACCCGATGGAACTCCTAGGTGACGTGGGTCCTGTGGAATCCTCGTTCGGTCCGTTTGGAGATGGTGTTAGTGTTAGTGCAAGATAGGTGAACGATTTGCGCCAAACATACCATAGGCTCAGATATCGTTTAGGACGCACCCGATGGTACTCCTAGGTGACG…	2336	9.89E+03	0.31%	1.84E+03	0.53%	No hits	chromosome_2	SRSiCMCMOOT00005 gi|7381215|gb|AF137608.1|AF137608 Sorghum bicolor centromere-associated repetitive DNA element CEN38
136449	GTTTTGGATGCACTCGATGGTACCTCAGGTGACGAGGCTCAGGTGGAAGCTCGTTTCTGCCCTTTTGGAGATAGTGCCAATCTTGACGCAAGATAGGTGCACGGTTTCATCGAACGTACCATAGACTCGACAATCATTTTGGACACACCCGATGGAACACCTAGGTGACGTGGGTTATGTGGAATCTCGCTTCTTTCCATTTGGAGACAGTGTTGGTGTCGGTGCATGATAGGTGCATGGTTTGCGCCAAACGTACCATATGCTCTGAAATCGTTTCAGAAGCACCCGATGGTACTCCTAGGTGACAAGGTCAAGTGGATGCTCATTTTAGTCTGTTTGGAGGTAGTGTGAATCTTGACGCACCCGATGGTACTCCTAGGTGACAAGGCTCAAGTGGAA…	2240	1.04E+04	0.31%	2.37E+03	0.65%	No hits	chromosome_8	SRSiCMCMOOT00005 gi|7381215|gb|AF137608.1|AF137608 Sorghum bicolor centromere-associated repetitive DNA element CEN38
136847	TGCAGTAACACTAACACCATCTCCAAACAGACCGAACGAGATTCCACATGACCCACGTCAACTAGGAGTTCCACAGGGTGCATCCAAAATGATATCTGAGCCTATGGTATGTTTAGAGCAAACCGTGCACCTAGTTTACATCAAAACTAACTCCATCTCCAAACGGACCGAACGAGATTCCACTTGACCCACGTCACCTAGCAGTTCTATCGGGTGCGTCCAAAACAATATCTGAGCCTATGCTATGTTTAGTGCAAACCGTGCACCTATCTTACATCAACACTAACACCATCTCCAAACGGACCGAGCGAGATTTCACATGAACCACGTCACCTAGGAGTTCCATCGGGTGCGTCCAAAATGATATCTGAGCCTGTGGTACGTTTAGCGCAAACCGTG…	2036	1.15E+04	0.31%	1.18E+03	0.29%	No hits	super_210	SRSiCMCMOOT00005 gi|7381215|gb|AF137608.1|AF137608 Sorghum bicolor centromere-associated repetitive DNA element CEN38
135611	GAAGTGAGATTCCCACATGAACAACGTCACCTTGGAGTTCCATCATGTGCGTCCAGAATGATTTCTGAGCCTATGGTACGTTCAACACAAACCGTGCATCTATCGTGCATCAAGATTAGCACTATCTCCAAATGGATCGAAACGAGCTTCCACTTGAGCCTCGTTACCTAGGAGTACCATCGGATGCGTCCAAAACGATTTCTGAGCCGATGGTACGTTTGGCGCAAACCGTGGACCTATCTTGCACTGACACTAACACTGTCTCCAAAGAGAAAGAAGTGAGATCCCACATGACCCACGTCACCTAGGAGTCCCATCAGGTGCGTCCAAAACAATTTCCGTGCACCTATCTTGCTTCAAGATTAGCACCATGTCTGAAAGGATGGAAACGAGCTTCCA…	1862	1.24E+04	0.31%	3.22E+03	0.73%	No hits	chromosome_2	SRSiCMCMOOT00005 gi|7381215|gb|AF137608.1|AF137608 Sorghum bicolor centromere-associated repetitive DNA element CEN38
136238	GTTTGCGTCGAACGTACCCTAGGCTAGGAAATCATTTTGGATGCACCCAATGGAACTCCTAGGTGACGTGGGTTATGTGGAATCTCACTTCTTTCTGTTTGAAGACAGTGTTAGCGTCGGTGCAAGATAGGTGCATGGTTTGCGCTGGACGTACCTTAGGCTCTGAGATCAATTTGGATGCAACCGATGGTACCACTAGGTGACGAGGCTCAAGTGGAAGCTCGTTTCGGTCCGTTTAGAGATAGTGCTAATCTTGACGCAAGAGAGGTGCACGGTTTGCGTCGAACGTAACATAGGCCCATAAATCATTTTGCATGCACACAATGGAGCTCCTTGGTGACGTGGGTCATGTGGAATCTCTCTTCTTTCTGTTTGGAGGTAGTGTTAGCGTCGGTGCAA…	1842	1.27E+04	0.31%	2.43E+03	0.55%	gb|AC169373.2| Sorghum bicolor clone SB_BBc0188M08, complete sequence	chromosome_6	SRSiCMCMOOT00005 gi|7381215|gb|AF137608.1|AF137608 Sorghum bicolor centromere-associated repetitive DNA element CEN38
136756	CGAAAGGATGGAAACGAGCTTCTACTTGAACCTCATCACCTAGTGGTACCATCGAATGCGTCCAAAACGATTTCTGAGCCTATGGTACGTCCAGCGCAAACCATGCACCTATCTTGCACCAACACTAACACTGTCTCCAAAAGGAAAGAAGAGAGATTCCACAAGACCCACGTCACCTAGGAGTTCCATCGGGTGCATCCAAAATGACGTTCGAGCCTATGGTACATTCGACGCAAACCGTGCACCTATCTTGTGTCAAGATTAGCACTTTCTCCAAACGGTCCAAAACAAGCTTTCACTTGAGCCTCGTCACCTAGGAGTACGATCGGGTGCGTACCAAAACAATTTCTAAGCCGATGGTACGTTTGGCGCAAACCGTGCACCTATCCTGCACCGACA…	1724	1.33E+04	0.31%	2.87E+03	0.60%	No hits	super_60	SRSiCMCMOOT00005 gi|7381215|gb|AF137608.1|AF137608 Sorghum bicolor centromere-associated repetitive DNA element CEN38
136254	GGTGTATGCAAATTGATTTTCTTAAGCCTATGTTACGTTCGACGCAAACCATGCACCTATCTTGCATCAAGATTAGCACTATCTCTAAATGGACTGAAATGAGCTTCCACTTGAGCCTTGTACCTAGTGGTACCATCGGTTGCGTCCAAAACGATCTCAGAGCCTATGGTACGTCTAGCGCAAACCTTGCACCTATCTTGCACCGACACTAACACGGTCTCCAAACAGAATGAAGTGAGATTCCACATGACCCACATCACCTTGGAGTTCCATCGGGTGCGTCCAAAATGATTTCTGATCTAATTGTACGTTTGACGCAAACCGTGCACCTATCTTGTGTCAAGATTAGCACCATATCTGTAAAGGCCGCAACGAGCTTCCACTTGAGCCTCGTCACCT…	1714	1.38E+04	0.31%	2.96E+03	0.62%	No hits	chromosome_8	SRSiCMCMOOT00005 gi|7381215|gb|AF137608.1|AF137608 Sorghum bicolor centromere-associated repetitive DNA element CEN38
136831	AGCCTCGTCACCTAGAAGTACCATCAGGTGCGTCCAAAACGATTCCTGTGCCTATGGTACGTTTGGCGCAAACCATGAACCTATCTTGCACCGACACTAACACTATCTCCAAATGGATGAAAATGAGATTCCACATGACCCATGTCACCTACGAGTTCCATCGGGTGCGGCCAAAACTATTTCGGAGCCTATTGTACGTTCGGCGCAAATCGTGCACTTATCTTGCGTCAAGATTAGCACTATCTCCAAATAGACTGAATCAAGCTTCCACTTGAGTCTCGTCACCTTGAAGTACCATTGGGAGCGTCCAAAATGATTTATCAGCCTATGGTACGTTTGGTGCAAACCGTGCACCTATCTTGCACCCATACAAACACTGTCTCCAATTAAACTGAAACG…	1700	1.37E+04	0.31%	1.24E+03	0.26%	gb|AC169373.2| Sorghum bicolor clone SB_BBc0188M08, complete sequence	chromosome_2	SRSiCMCMOOT00005 gi|7381215|gb|AF137608.1|AF137608 Sorghum bicolor centromere-associated repetitive DNA element CEN38
135651	TCTTGAAGCAAGATAGTTGCGTGGTTTGCGACAAACGTACCATAGCCTCGGAGATCATTTTGGACGCACCTGATGGAACTCCTAGGTGACGTGGGTCATGTGAAATCTCATTTTGGTCTGTTTGGAGACAGTGTTCGCGTCGATGCAATATAGTTGCACGCTTTACGTCGAACGTACCATAGGCTTGGAAATCGGTTTGGACGCACCCGATGGAACTCCTAGGTGATGTGGGTCCTGTGGAATTTCGTTTTGGACCATTTGGAAATAGTGTTAGTGTCGGTGGAAAATAGGTGCATGGTTTGCGCCAAACGTACCATAGGCTCAGACATCGTTTTTAACGCACCGATGGTACTCCTAGGTATGAGGCTCAAGTGGAAGCTCCTTTTAGTCTGTTTGTAG…	1613	1.42E+04	0.31%	1.85E+03	0.36%	gb|AC169373.2| Sorghum bicolor clone SB_BBc0188M08, complete sequence	chromosome_2	SRSiCMCMOOT00005 gi|7381215|gb|AF137608.1|AF137608 Sorghum bicolor centromere-associated repetitive DNA element CEN38
135720	GTCACCTAGGAGTTCCATTGGATGAGTCCAAAATGATATCTGAGCCTATGGTACGTTTAGGTCAAACCATGCACCTATCTTACATCAACACTAACACCATCTCCAAACGGACCGAACGAGATTCCACATGACCCACGTCACATAGGAGTTCCATCGGGTGCGTCCAAAACGATATCTGAGCCTATGGTACGTTGAGCGCAAACCATGCACCTATCTTACATCAACACTAACACCATCTCCAAACGGACTGAACATGATTCCACATGGCCCACGTCACCTAGGAGTTCCATCGGGTGCGTCCAAAATGATATCTGAGCCAAAGGTACGTTTAGCGCATACCATGCACCTACCTTACATCAACACTAACACCATCTCCAAATGGACCGAACGAGATTCCAC…	1541	1.53E+04	0.31%	1.39E+03	0.26%	No hits	chromosome_5	SRSiCMCMOOT00005 gi|7381215|gb|AF137608.1|AF137608 Sorghum bicolor centromere-associated repetitive DNA element CEN38
135138	GTCCAAAACGACATCTGAGCCTATGGTACGTTTAACGCAAACCGTGCACCTATCTTACATCAACACTAACAACATCTCCAAACGGACCGAACGAGATTCCACATGACCCACATCACCTAGGAGTTCCATCGGGTGCGTCCAAAACCATTTCCGAGCCTATGCTACCTTCGTTCGCAAACTGTGCACCGATCTTGCGTCAAGTTTTGTGCTATCTCCAAACAGACCGAAGCGACCTTCCAGTTGAGCTTCGTCCCTAGGAGTACCATCGGGTGCAACCTAAACGATATCTGAGCCTATGGTACGTTTGGTGCCAAACCGTGCACATATCTTGCACTAACACTAACACCATCTCCATACGGACCGGACGAGATTCCACATGACCCACGTCACATAGGAGTT…	1444	1.59E+04	0.31%	3.17E+03	0.56%	No hits	chromosome_7	SRSiCMCMOOT00005 gi|7381215|gb|AF137608.1|AF137608 Sorghum bicolor centromere-associated repetitive DNA element CEN38
135807	GCACGGTTTTCGCTAAACGTACCATAGGTCAGATATCGTTTTGGACGCACCCGATGCATCTCCTAGGTGACGAGGGTCTTGTGGAATCTCGTTCATTCCATTTTTAGATGGTGTTAGTTTTGATGTAAGATAGCTGCACGATTTGCGCTAAACAAACCATTGGCTCAGATATCGTTATGGACGCACCCGATGGAACTCCTAGGTGACGTGGGTCATGTGGAATCTCGTTCAGTCTATTTGGAGATGGTGTTAGTGTTGATGTAAGATAGGTGCACGGTTTGCGCTAAACGTACCATAGGCTCAGATATCGTTTTGGACGCACCCGATGGAACTACTAGGTGACATGGGTCATGTGGAATCTCGTTCGTTCCGTTTGGAGATGGTGTTAGTGTTGATGTA…	1441	1.63E+04	0.31%	2.33E+03	0.41%	gb|AC169373.2| Sorghum bicolor clone SB_BBc0188M08, complete sequence	chromosome_3	SRSiCMCMOOT00005 gi|7381215|gb|AF137608.1|AF137608 Sorghum bicolor centromere-associated repetitive DNA element CEN38
133130	ATAGGAGTACCATTGGGTGCGTCCAAAACAATTTCTGAGCCTATGGTACGTTTGGCGCAAACCGTGCACCTATCTTGCACAGACAATAACACTGTCTCAAAACGGACCAAATGAGATTCCACATGACGCACGTCACCTAGGAGTTACATCGGGTGCATCCAAAACAATTTCTGATCTTATGCTATGTTCATTGCAAACTGTGCAACTATCTTGCATCAAGATTAGCACTATCTCCAAACGGACCGAAGCGAGCTTCCACTTGAGCCTCGTAACCTAGTTGTACCATCAGGTGTGTGCAAAACGATTTGTAAGCCTATGGTACATGTAGCGCAAACCATGCATCTATCTTGCACCGACACTAACACTATCTCTAAATGGAGAGAAGTGAGATTCCACATG…	1211	1.89E+04	0.31%	4.22E+03	0.63%	No hits	super_20	SRSiCMCMOOT00005 gi|7381215|gb|AF137608.1|AF137608 Sorghum bicolor centromere-associated repetitive DNA element CEN38
136653	AGAATGTGCTATTCTTGACGCAAGATCGGTGCACGGTTTGCGCCGAATGTACCATAGGCTTGGAAATCATTTTGGACGCACCCAATGGAACTCCTAGGTGTCGGGGGTCATGTGGACTCTCGTTCGGTCCATTTGGAGATGGTGTTAGTGTCGATGTAAGATAGGTGCATGGTTTGCCCTAAACGTACCATAGGCTCAGATATCGTTTTGGACACATCCGATGGAACTCCTAGGTGACGTGGGTCATGTGAAATCTCATTTTGGTCTGTTTGGAGATAGTGTTAGTGTCGATGCAAGATAGGTGCATGGTATGCGCTAGACGTACCATAGGCTCAGAAATCATTTTGGACGCACCCGATGGTACCACTTGGTGACGAGGCTGAAGTGGAAGCTCGTTTT…	1935	1.18E+04	0.30%	1.63E+03	0.38%	gb|AC169373.2| Sorghum bicolor clone SB_BBc0188M08, complete sequence	chromosome_10	SRSiCMCMOOT00005 gi|7381215|gb|AF137608.1|AF137608 Sorghum bicolor centromere-associated repetitive DNA element CEN38
135605	ATGGTGTTAGTATTGATGCAAGACAGGTGCACGGTTTGTGCCAAATGAACCATAGGCTCAGATATCGTTTAGGACGCACCCGATGGTACTCCAAGGTGTTGAAGCTCAACTGCAAGCTCGTTTTGGTCCGTTTAGAGATAGTGCTAATCTTGACGCAAGATCGGTGCACTGTTTGCGCAGAACGTACCATAGGATCCGAAATCGTTTTGGACGCATCCGATGGAACTTCTAGGTGACGTGGGTCATGTGGAATCTCGCTTCTTTCTGTTTGGAGGCAGTGTTGGTGTCGGTTAGGTGACGTGGGTCATGTGGAATCTCACTTCATTCCGTTTGGACACAGTGTTAGTGTCGGTGCAAGATGGGTGCATGGTTTGCGCTAGATGTACCATAGGCTTACAA…	1673	1.34E+04	0.30%	1.63E+03	0.33%	No hits	super_14	SRSiCMCMOOT00005 gi|7381215|gb|AF137608.1|AF137608 Sorghum bicolor centromere-associated repetitive DNA element CEN38
136211	CAAGATAGATGCTACGGTTTGTGTCGAACATTTCATAGGTGAAATTGTTTGTATGCACCCAATGGAACTCCTAGGTGACATGGGTCATGTGGAATCTCACTTCTTTCCGTTTGGAGACCGTGTAAGTGTCGGTGCAAGATAGGTGCACATTTTGCGCCAAACGTACCATCGGCTCAGAAATCACTTTTGACGCACCCGATGGTACTCCTAGGTGACGAGGCACAAGTGAAAGCTCGCCCCATTTGGAGATAGTGCTAATCTTGACACAAGATAGTTGCACGGTTTGTGTCAAACGTACCATAGGCTCGGAAATCATTTTGGACACACCCGATGGAACTCCAAGGTGCAGTGAGTCTTGTGGAATCTCACTTGTTTTCCGCTGGGAGACAGTCTTAGTGT…	1642	1.39E+04	0.30%	2.27E+03	0.46%	gb|AC169373.2| Sorghum bicolor clone SB_BBc0188M08, complete sequence	chromosome_3	SRSiCMCMOOT00005 gi|7381215|gb|AF137608.1|AF137608 Sorghum bicolor centromere-associated repetitive DNA element CEN38
136913	TACATGAGCCTCGTCACCAAGGAGTATCCTCGGTGCATTAAAAACGATGTCTAAGCCTATGGTATGTTTGGCGTAAACCGTTCACCTATCTTGGACCGACACTAGCACTATCTCCAAATGGACCGAAACAAGTTTCCACAAGACTAACATCACCTAGGTGTTACATCAGGTGTGTCCAAACCGATTTCCAAGCCTATGGTACGTTTGACACAAAGCGTGGAACTATATTGCACCGATGCCAACACTGTCTCCAAACAGACCGAAATGAGATTTCACATGACCCACGTCACCTAGGAGTACCATCGGTGCGTTAAAAACGATGTCTGAGCCCGTGGTACGTTTGGCGCAAACCGTGCACCTATCTTCCACCGACACTAACACTATCTCCAAACGGTCCGA…	1640	1.38E+04	0.30%	1.98E+03	0.40%	gb|AC169373.2| Sorghum bicolor clone SB_BBc0188M08, complete sequence	chromosome_5	SRSiCMCMOOT00005 gi|7381215|gb|AF137608.1|AF137608 Sorghum bicolor centromere-associated repetitive DNA element CEN38
136646	TCCAAACAGACCGAACGAGATTCCACAAGACCCACGTCATCTAGGAGTTGCATCAGGTGCATCCAAAACGATATTTGTGCCTATGGTACGTTTAGCGCAAACCGTGCACCTATCTTACGTCAACTCTAACACCATCTCCAAACGGACCAAATGAGATTCCACAAGAGCTACGTCACCTAGGAGTTGCATCGGGTGCGTCCAAAACGNTATCTGAGCCTATGGTACATTTAGCGCAAACCGTGCACCTATCTTACATCAACACTAACACCATCTCCAAACGGACCGAGCGAGATTCCACATGAACCACGTCACCTAGGAGTTCCATCGGGTGCGTCCAAAACGATATTAGAGCCTATGGTACGTTTAGCGCAAACCGTGCACCTATCTTACATCAACACT…	1492	1.49E+04	0.30%	1.58E+03	0.29%	gb|AC169373.2| Sorghum bicolor clone SB_BBc0188M08, complete sequence	chromosome_6	SRSiCMCMOOT00005 gi|7381215|gb|AF137608.1|AF137608 Sorghum bicolor centromere-associated repetitive DNA element CEN38
134936	TGCCAACCAAGCACCTATCTTGCACCGACACTAACAGTCTCCAAATGGAACGAAACGAGATTCCACATGACCCACGTCACCTAGGAGTTCCTTTGGGGGCGTCCAAAATGATTTATGAGCCTATGGTACGTTCGGTGCAAACCATGCACCTATCTTGCGTTAAGATTACACTATCTCCAGATGTTCTAAAATAGAGCTACCACTTGAGCCTCATCACCTAGGAGTACCATCGGGTGCATCCAAAATGATTTCTAATCCTATTGTATGTTTGTCACAAACCATGCACCTATCTTGCTCCGACACTAACACCGTCTCCAACTAGACCGAAACGAGATTCCACATGACCCACGCCACCTAGGAGTTCCATTGGGTGTGTCCAAAATGATTTTAGAGCCTATA…	1422	1.60E+04	0.30%	2.68E+03	0.47%	No hits	super_14	SRSiCMCMOOT00005 gi|7381215|gb|AF137608.1|AF137608 Sorghum bicolor centromere-associated repetitive DNA element CEN38
136943	CACCTATCTTGAACTAACACTAACGCCATCTCCAACCAGACCGAACGAGATTCCACATGACCCACGTCACCTAGGAGTTCCATCAGGTGCATCCAAAATTATATCAGAGCCTATGGTATGTTTGGGGCAAACCGCGCACCTATCTTGCACGAACACTAACAAGATCTCCAAACAGACCGAACGAGATTCCACCTGAGCCACGTCACCTAGGAGTTCCATCGGGTGCGTCCAAAATGATATCTGAGCCTATGGTATGTTGAGCGCAAACCGTGCACTGATCTTACATCAACACTAACACCATCTCCAAACGGACTGAACGAGATTCCACATGACCCACGTGACCTAGTAGTTCCATCGGGTGCGTCCAAAATGATATCTGAGCCAATGGTACGTTTAGCG…	1399	1.62E+04	0.30%	1.22E+03	0.21%	gb|AC169373.2| Sorghum bicolor clone SB_BBc0188M08, complete sequence	super_28	SRSiCMCMOOT00005 gi|7381215|gb|AF137608.1|AF137608 Sorghum bicolor centromere-associated repetitive DNA element CEN38
137059	GGTTCACTGGCTTGCTGGCAAGCTAGTCCTCGTTGTGGCTATTTACTCACTTTGAGGTTCACGTGCTAATTGGCATCACACGCCAAACCCTCAATAGGGTGCCACACAACCAACACAAGATGAGGATCACACAAGCCATGAGCAATCCACTAGAGTACCTTTTGGCTCTCCACTAGGGAAAGGTCAAGAACCCCTCACAATCACCACGATCGGAGCCGGAGACAATCACCAACCTCCGCTCGACGATCCTCACTGCTCCAAGCAGTCTAGGTGGCGGCAACCACCAAGAGTAACAAGCGAATCCCGCAGCGAAACATGAACACCAAGTGCCTCTAGATGCAAACACTCAAGCAATGCACTTGGATTCTCTCCCAATCTCACAAAGATGTTTAATCTATG…	2586	8.27E+03	0.29%	2.05E+02	0.06%	No hits	chromosome_2	ZRSiTERTOOT00157 giepum_438D03-1 giepum_Z438D03-1 Z438D03 bases 8744. .21531 ||retrotransposon
136902	TGCACTAACACTAACACCGTCTCCAAACGGATCGAAACGAGATTCCACATGACCCACATCACGTAGGAGTTCCATCGGGCACGTCCGAAACAATTTCTAAGCCTATGGTACGTTCAGCGCAAACCGTAAACCTATCTACATCAAGACTAGCACAATCTCCAAACGGACCGAAACGAGCTTCCACATGAGGCTCGTAACCTAGGAGTACCATCGGGTGTGCACAAAACGATTTCTGAACCTATGGTACGTTTGGCGCAAACCATGCACCTATCTTGCACCGACACTAACACCATGTCCAAACGGATCAAAACCAGATTCGACATGACCCACTCACCTAGGAGTTGCATCGTTTGCATCCAAAACGATTTCTGAGCCTAGGGTACGTTCGGTGCAAATCTT…	2202	9.77E+03	0.29%	1.48E+03	0.40%	gb|AC169373.2| Sorghum bicolor clone SB_BBc0188M08, complete sequence	chromosome_6	SRSiCMCMOOT00005 gi|7381215|gb|AF137608.1|AF137608 Sorghum bicolor centromere-associated repetitive DNA element CEN38
137057	GCACCGAGGTAAACCATGTCTACCAAAGTAGAAAGAAGTAATATTCTAGATGACCCACGTCACCTAGGAGTTCCATTGGGTGCATCCAAAACGATGTCCAAGCCTGTGGTACGTTCGACACAAACCGTGCACCTATCTTGCATCAAGATTAGCACTGTCTCCAAACGGACCGAAATGAGCTTTCACTTGCGCCTCGTCACCTAGGAGTACCATTAGCTGTGTCCAAAATAATTTTTGAGCCGATGGTACGTTTAGCGCAAACCGTGCACCTATCTTGCACCGACACTAACACTGTCTCCAAACAAAAAAGTGAGATTACACACGACCCTTGTCACCTAGGAGTTCCATTGGGTGCGTCCAAAATGATGTCCGAACCTATGGTACGTTTGACGCAAACAG…	2093	1.04E+04	0.29%	2.24E+03	0.57%	gb|AC169373.2| Sorghum bicolor clone SB_BBc0188M08, complete sequence	super_41	SRSiCMCMOOT00005 gi|7381215|gb|AF137608.1|AF137608 Sorghum bicolor centromere-associated repetitive DNA element CEN38
135770	ATGGTTCTCCTAGGTGACGAAGCTCAATTGGAAGCACGTTTTGGTCCGTTTGGAGATAGTGCTAATCTTAATGCAAGATCAGTGCACGGTTTGCGTCGAATGTACCATAGGCTTGGAATTTGTTTTTGGACGCACCTGATGGAAGTCCTAGCTGATATGGGTCATGTGGAATCCTCGTTCGGTCCGTTTGGAGATGGTGTTAGTGTTGATGTAAGATAGGTGCACGGTTTGCGCTAAACGTACCATAGGCTCAGATATCATTTTGGACGCACCCGATGGAACTCCTAGCTGATGTGGGTCACGTGGAATCTCATTCGGTGCGTTTGGAGATGGTGTTAGTGTTAGTGCAAGATAGGTGCATGGTTTGCGCCAAACGTACCATAGGCTCAGATATCGTTT…	1610	1.37E+04	0.29%	2.67E+03	0.53%	gb|AC169373.2| Sorghum bicolor clone SB_BBc0188M08, complete sequence	chromosome_2	SRSiCMCMOOT00005 gi|7381215|gb|AF137608.1|AF137608 Sorghum bicolor centromere-associated repetitive DNA element CEN38
135338	AATGTGACGAGCATGGGCACGAGTAATAGGACCAAAAACTGGTACTCATGTCGGCGTGGATGTATCGTTGGTGTTGATGTCCTCATTAGATAGGTGCATGGTTTGTGCTAAACGTACAATCGGCTCAGATATCATTTTGGACACACCCAATTAAACTCCTAGGTGATGTGGGTCATGTGGAATCTTGTTCGGTCCATTTGGAGATGGTGTTAGTCTTAGTGCAAGATAGGTGCACGGTTTGCGCCAAACATACCATAGGCTCAGATATCATTTTGGACGCAACCAATGGAACACCTAGGAGATTTGGGTCATGTTGAATCTTGTTCGGTCCGTTTGGAGATAGTGTTATTGTTAGTGCAAGATAGGTGCACGGTTTGCACCCAACATACCATAGGCCCC…	1583	1.39E+04	0.29%	1.08E+03	0.21%	dbj|AB008971.1| Saccharum officinarum gene, repeat sequence, clone SoCEND5-1	chromosome_6	SRSiCMCMOOT00005 gi|7381215|gb|AF137608.1|AF137608 Sorghum bicolor centromere-associated repetitive DNA element CEN38
136314	CCAAACGTACCATTGGCCTAGAAACCGTTTTGGATGCACCGATGGTACTCCTAGGTGACGAGGCTCAAGTGCAAGCTCGTTTTGGTCTGTTTAGAGATAGTAGTAGTCTTGACGCAAGATAGGTGCACGGTTTGCGCCAAATGTACCATAGGCCTAGAAACCGTTTTGGATGCACCGATGGTACTCCTAGGTGACGAGGCTCAAGTGCAAGCTCATCTTGGCCTGTTTAGAGATAGTACTAGTCTTGACGCAAGATAGGTGCACGGTTTGCGCCAAACGTACCATAGGCTCAGAAATCATTTTGGATGCACCCGTCGGAACTTCTAGGTGACGTGGGTCATGTGGAATCTCGTTTCGATCCATTTGGAGACTGTGTTAGTGTCGCTGCAAGATAGGTGC…	1523	1.41E+04	0.29%	2.15E+03	0.40%	No hits	chromosome_2	SRSiCMCMOOT00005 gi|7381215|gb|AF137608.1|AF137608 Sorghum bicolor centromere-associated repetitive DNA element CEN38
133319	CTTGACGTTTGGAGACAGTGTTAGTGTCGGTGCAAGATTGGTGCATGGTTTGCGCTAGACATACCATAGGCTTAGAATTTGTTTTGTAACGCACTCGATGGTACCACTAGGTGACGAGGTTCAAGTGGAAGCTCATTTCGGTTTGTTTGGAGATAGTGCTAATCTTGACGCAAGATAGGTGCACAGTTTGCGTCGAACATACCATAGGATGGGAAATCATTTTGGACGCACCTGATGGAACTCCATGGTGACTTGGGTCATGTGGAATCTCCTTTCAGACCATTTGGAGACAGTGTTAGTGTTGGTGCAAGATAGGTGCACGGTTTGCACCGAACGTACCATAGGCTCAGGAGTTGTTTTGGACGCACCCAATGTTACTTCAAGGTGATGAGACTAAAG…	1401	1.53E+04	0.29%	3.73E+03	0.64%	No hits	chromosome_2	SRSiCMCMOOT00005 gi|7381215|gb|AF137608.1|AF137608 Sorghum bicolor centromere-associated repetitive DNA element CEN38
135209	TTCCATCCTGTGCGTACAAAATGATTTTTGAGCCTATTAGTACGCGCGACACAAACCATGCACCTATCTTGCGTCAAGATTAACACTATATCCGCAAGGACCGAAACGAGCTTCGGCTTGAGCCTCGTCACCTGGTGGTACCATCTAGTGCGTCCAAAACGATTTCTGAGGCTATGGTATGTCTACAGCAAACCATGCACCTATATTGCACCAACACTAACAGTGTCTCCAAACGGAAAGAAGTGAGATTCCACATGACCCACGTCACCTAGGAGTTCCATCGGGTGCGTCCAAAACGATTTACGAGCCTATGGTACTTTCGACGCAAACCGTGCTCCTATCTTGCGTCAAGATTAACNCTATCTTCAAATGGACCAAAATAAGCTTCCACTTGATCCT…	1371	1.56E+04	0.29%	1.26E+03	0.21%	gb|AC169373.2| Sorghum bicolor clone SB_BBc0188M08, complete sequence	chromosome_5	SRSiCMCMOOT00005 gi|7381215|gb|AF137608.1|AF137608 Sorghum bicolor centromere-associated repetitive DNA element CEN38
135303	TGGTGCGTCCAAAATGATATATCAGCCTATAGTACGTTTAGCGCAAACCGTGCACCTATCTTAGATCAACACTAATACCATCTCCAAATGGACCGAACGAGATTCCACATGACCCACGTCACCTAGGAGTTCCATTTGGTGTGTCCAAAATGATTTCGGTGCCTATGGTACGTTCGGCGCAAACCGTGCACCGATCTTGCATCAAGATTAGCACTATCTCCAAACGGACCGAAACTAGCTTCCACTTGAGCTTTGTCACCTAGGAGTATCATCGGGTGCGTTCTAAACCATATCTGAGCCTATGGTACGTTTGGTGCAAACCGTGCACCTATCTTGCACTCACAGTAACACCATCTCCAAACGGACCAACGAGATTCCACATGACCCACGTCACGTAGG…	1170	1.87E+04	0.29%	1.91E+03	0.27%	No hits	chromosome_3	SRSiCMCMOOT00005 gi|7381215|gb|AF137608.1|AF137608 Sorghum bicolor centromere-associated repetitive DNA element CEN38
134199	TCCAAACCGGACCTAAACGAGCTTTTAGTTGAGCTTCGTCACCTAGGGGTACCATCGGGTGCATCCTAAACGATATCTGAGCCTATGGTACGTTTGGCGCAAACCGTGCACCTATCTTACATCAACACTAACACCATCTCCAAACGGACCGAACGAGGATTCCACACGACCCATATCAGCTAGGAGTTCCATCGGGTGCGTCCAAAATGATTTCCGAGCCTATGGTACGTTCGGCGCAAACCGTGCGCCGATCTTGCGTCAAGATTAGCACTATCTCCAAACGGACCAAAACGAGCTTCCAGTTGAGCTTTGTCACCTAGGAGTAACCATCGGGTGCGTCCTAAACACTATCTGAGCCTATGGTACGTTTGGCGCACACCGTGCACCTATCTTGCACTA…	1121	1.97E+04	0.29%	1.48E+03	0.20%	No hits	chromosome_5	SRSiCMCMOOT00005 gi|7381215|gb|AF137608.1|AF137608 Sorghum bicolor centromere-associated repetitive DNA element CEN38
133275	GATTTGCACTAAACGTACCATAGGCTCAAATATCATTTTGGACGCACCCGATGGAACTCCTAGGTGACGTGGGTCATGTGGAATCTGCTTCGATCTATTAGGAGATGGTGTTAGTGTTGATGTAAGATAGGTGCACGATTTGCACTACACATACCATAGGCTCATATATCATTTCGGACACACCCGATGGAACTCCTAGGTGATGTGGGTCATGTGGAATCTCGTTTGGTCCGTTTGGAGATGGTGTTAGTGTGAGTGCAAGATAAGTGCACGGTTTGCACCAAACGTACCATAGGCTCAGATATGGTTTAGAACGAACCCGACGGTACTCCTAGGTGACGAAGCTCAAGTGGAAGCTAGTTTGGTCCGTTTGGAGATAGTGCTAATCTTGACGCAAGA…	1062	2.03E+04	0.29%	1.92E+03	0.25%	No hits	super_630	SRSiCMCMOOT00005 gi|7381215|gb|AF137608.1|AF137608 Sorghum bicolor centromere-associated repetitive DNA element CEN38
136511	AACTTGTACGGTGCATTTAAATGTGCATTTCATATGTTTGCTTACATGGCACAAGTTTTAAATTTCAATATCCATGCTTGTGTGGTGTATGCCAGTTGTAGGTTTGAATGATGAAATGAAAATCTAGCATGCATAAGTTTATCTAGTGATTTCATTTCCAAGTGTCTTCAAGTGGTATCGAGCTAACCATGGTGCTAAGGATGGTATATTGGTGCACTCCGATTGGTATCACGCTTCAAAGGTCCATCTTTTATACCTTAGCATCATTTGGTAGACATTGACTCCTATATTTCCTATCTAAGCATATGTGCAAGCTTCAATCCAAACTCTTAGCACATATGTAGGGGGAGCAATTGCTACCATTTAGGGTTTATGAAACTTGTCCATATCCTTTTACAC…	2056	1.02E+04	0.28%	9.04E+02	0.23%	gb|AC196818.2| Sorghum bicolor clone SB_BBc0005H14, complete sequence	chromosome_2	ZRSiTERTOOT00157 giepum_438D03-1 giepum_Z438D03-1 Z438D03 bases 8744. .21531 ||retrotransposon
136008	CCAAAGAGAAAGAAGTGAGATTCCCACATGACCCACGTCCCCTAGGAGTTCCATCGGGCGCGTCCAAAATGATTTTCGAGCCTATGGTACGTTCGACGCAAACTGTGCTCCTATCTTGCATGAAGATTAGAACTATCTCCAAACGGACTGAAACGAGCTTTCACTTGAGCCTCGTCACCTAGTGGTACCATCGGGTGTGTCCAAAACGACTGCTAAGCCTATGGTATGTCTAGCGCAAACCATGCACCTATCTTGCACCGATGCTAACACTGTCTCCAAACAGAAAGAAGCGAGATTCCAAATGACCAATGTCATCTAGGAGTTCCTTCGGGTGTGTCCAAAATGATTTTCGTAGCCTATGGTACGTTCAACGGAAACGGTACACCTATCTTGCGTCAA…	1787	1.17E+04	0.28%	1.98E+03	0.43%	gb|AC169373.2| Sorghum bicolor clone SB_BBc0188M08, complete sequence	super_13	SRSiCMCMOOT00005 gi|7381215|gb|AF137608.1|AF137608 Sorghum bicolor centromere-associated repetitive DNA element CEN38
136553	ATAGGTACACGGTTTGCGTCGAATGTACCATAGGCTCATAAATTGTTTTGGATGCACCCGATGGAACTCCTAGGTGACGTGGGTCAAGTGGAATCTCACTTCTTTCCATTTGGAGACAGTGTTAGTGTCGGTGCAACTTAGGTGCATGGTTTGCGCTAGACGTACTATAGGATTTGAAATCATTTTGGACACACCCGAAGGTATCCCTAGGTGACGAGGCTCAAGTGGAAGCTCGTTTTGGTCCATTTGGAGATAGTGCTAATCTTGACGCAAGATAGGTGCACGGTTTGTGCCGAACGTACGGATAGGCTCAGAAATCATTTTGGACGCACCCAATGGTACTCCTAGGTGACGAGGCTCAAGTGGAATCTTGTTTCGGTCCGTTTGGAGATAGTGTTA…	1708	1.22E+04	0.28%	2.57E+03	0.54%	No hits	chromosome_3	SRSiCMCMOOT00005 gi|7381215|gb|AF137608.1|AF137608 Sorghum bicolor centromere-associated repetitive DNA element CEN38
135297	ATGCACGGTTTGCGCTGGACGTACCATAGGCTTAGAAAACATTTTGGAAGCACCCGAAGGTACCACTAGGTGACGAGGCTGAAGTGGAAGTGCTCGTTTCGGACCATTTGGAGACAAAGCTAATCATGACGCAAGAGAGGTTCACGGTTTGTGTCGAACTTACCATAGGGCTAGAAATCATTTTGGATGCACCTGATGGAACTCCTAGGTGACGTGGGTCATGTGGAATCTCACTTCTTTCCGTTTGGAGACAGTGTTAGCGTCGGTGCAAGATAGGTGTACGGTTTGCATCGAACGTACCATAGGCTCGGAAATCATTTTGGACGCACCCGATGGAACTCCTAGGTGACGTGGGTCATGTGGAATCTCACTTCTTTTCTCTTTGGAGACATTGTTAGT…	1631	1.30E+04	0.28%	2.38E+03	0.48%	No hits	chromosome_7	SRSiCMCMOOT00005 gi|7381215|gb|AF137608.1|AF137608 Sorghum bicolor centromere-associated repetitive DNA element CEN38
136042	CCAAAATGATCTCCGATCCAATGGTACATTCCACGCAAACCGTGTACCTATCTTGCGTCAAGATTAGCACTATATCCAAAAAGGCCAAAACGAGCTTCCACTTGAGCCTCGTCACCTAGTGGTGCCATCGAGTGCGTCCAAAACGATTTATGAGCCTATGGTACGTCTAGTGCAAACCATGCACCTATCTTGCATCGACACTAACACTGTCTCCAAACAGAATGATGTGAGATTCCACATGACCCACGTCACCTAACCGACAACAACACTGTCTCCAAACAGAAAGAAGCGATATTCCATATGACCCACGTCACCTAGGAGTTCCATCGGTTGCGTCCAAAACGATTTGTAAGCCTATGGTACATCTAGCGCAAACCATGCACCTATCTTGCACCGACA…	1588	1.31E+04	0.28%	1.20E+03	0.23%	dbj|AB008944.1| Saccharum officinarum gene, repeat sequence, clone SoCENM4	chromosome_5	SRSiCMCMOOT00005 gi|7381215|gb|AF137608.1|AF137608 Sorghum bicolor centromere-associated repetitive DNA element CEN38
136789	CGTACCATAGTCTCAGAAATCATTTTGGACGCACTCGATGGTACCACTAGGTGATGAGTCTCAAGTGGAAGCCTGTTTTGGTCCGTTTGGAGATAGTGCTAATGTTGTCACAAGATAGGTGCAGAGTTTGTGTCGAACGTATCATAGGCTCAAAAATCGTTTTGGACGCACCCGATGGAACTCCTAGGTGATTTTTGTCATGTGGAATCTCGCTCCATTTGGAGATAGTGCTAATCTTGACGCAAGATAGGAGCACGGTTTGCGTCGAACGTACCATAGGCTCAGAAATCGTTTTGGACACACTTGATGGAACTCCAAGGTGACGTGGGTCATTTGGAATCTCGCTTCTTTCCATTTGGAGACAGTGTTAGTGTCGGTGCAAGATAGGTGCATGGTTCG…	1482	1.39E+04	0.28%	3.46E+03	0.63%	No hits	chromosome_6	SRSiCMCMOOT00005 gi|7381215|gb|AF137608.1|AF137608 Sorghum bicolor centromere-associated repetitive DNA element CEN38
135846	CCATAGGCTCGGAAATCGTTTTGAACACACCCGACGGAAGTCCTAGGCAACGTGGGTCATGTGGAAACTTGTTTTGGTGCATTCGGAGATGGTGTTAGCGTCGGTGCAAGATAGGTGCACGGTTTGAACCAAATGTACCATATGGTCAGAAATCGTTTTGGACGCTCCCGATGGTATCATAGGTTACGTGGGTCATGTCGAATCTTGTTTCGGTGCATTTGGAGACGGTGTTAGCGTCGGTGCAAGATAGGTGCACGGTTTGCGCCAAACGTACCATAGGCTCAGGAATCATTTTGGATGCACCCGATGGTACTACTAGGTGACGAGGCTCAACTGAAAGCTTATTTCGGTCGGTTTGGAGATAGTGGTAATATTGACGCAAGGTGGGTGCACGGTTTG…	1465	1.44E+04	0.28%	1.08E+03	0.19%	dbj|AB008971.1| Saccharum officinarum gene, repeat sequence, clone SoCEND5-1	chromosome_10	SRSiCMCMOOT00005 gi|7381215|gb|AF137608.1|AF137608 Sorghum bicolor centromere-associated repetitive DNA element CEN38
136213	TCATGTGGAACCTCACTTGTTTCCATACAGAGACAGTGTTAGTGTCGGTCTAAGATAGGTGCACGGTTTGCGCCAAACGTACCATCACCTTAGAAATCGTTTTGGACGCACCCGATGGTACTCCTAGGTGACGTGGGTCATGTGGAATCTCACTTCTCTACGTTTAGAGATAGTGTTAGTGTCGGTGCAAGATAGGTGCATGGTTTGTGCTAGATGTACCATAGGCTTACAAATCATTTTGGACGCACCCGATGGAACCCCTAGGTCACGTGGGTCATGTGGAATCTCGCTTCTTTCCGTTTGGAGATAGTGTTGGTGTCGGTGCAAGATAGGTGCCGTGGTTTGCGCTAGACGTACCACTGGGATCATAAATCATTTTGGACGCACTCGATGGTACCA…	1421	1.49E+04	0.28%	3.14E+03	0.55%	No hits	chromosome_3	SRSiCMCMOOT00005 gi|7381215|gb|AF137608.1|AF137608 Sorghum bicolor centromere-associated repetitive DNA element CEN38
130772	CCCGATGGAATCTTACGTGACGTGGGTCATGTGGAATCTTGTCCGGTCCATTTGGAGATATTATTAGTTTTGATGTAAGATAGGTGCACAGTTTACGGTAAACGTACCATAGGCTCAGATATCATTTTGGACGAAATCGATGGAACTACTAGCTGCATGTGCAATCTCGTTCGGTCAATTTTTAGATAGTGTTAGTGTTAGTGCAAGATAGGTGCACGGTTTGCGCCAAACGTACCATAGGCTCATATATCGTTTAGGACACACCTGATGGTACTCCTAGGTGATGAAGCTCAACTAGAAGATCGTTTCGGTCCGCTTGGAGACAGTGTTAATCTTGACACAAGATCAGTGCACGGTTTGCGTCGAACGTACCATAGGCTCGGAAATCATTTTAGACGC…	1347	1.53E+04	0.28%	2.10E+03	0.35%	gb|AC169373.2| Sorghum bicolor clone SB_BBc0188M08, complete sequence	super_28	SRSiCMCMOOT00005 gi|7381215|gb|AF137608.1|AF137608 Sorghum bicolor centromere-associated repetitive DNA element CEN38
134493	GCACTAACACTAACACCATGTCCAAACGGACCGAATGAGATTCCACATGGCTCACGTCACCTAGGAATTCCATCGGGTGCGTCCAAAACGATATCTGAGCCTATGGTACGTTAACGCAAACCGTGCACCTATCTTACATCGACACTAACACCATCTCCAAACGGACCGAACGAGATTCCACAGGACCCACGTCACCTAGGAGTTCCATCGGGTGCGTCTAAAACGATTTCCGAGCCTATGGTACGTTCGACGCAAACCGTGCAGCTATCTTGCTTCAATATTAGCACTATGTCCAAATGGAGCGAGATTCCACATGACCAACGTCACCTAGGAGTTCCATCGGGTGCGTCCAAAATGATTTTCGAGCCTATTATACGTTCGAGGCAGACTCTGCACCTA…	1294	1.62E+04	0.28%	1.32E+03	0.21%	No hits	chromosome_3	SRSiCMCMOOT00005 gi|7381215|gb|AF137608.1|AF137608 Sorghum bicolor centromere-associated repetitive DNA element CEN38
134347	CAATGTTAGTATCGATGCAAGAAAGGTGCAAAGTTTGAGTGAAACGTACCATCGGCTTATAAATCATTTTGGACGCACCCGATCGTACTCCTAGGTGCCGAGGCTCAAGGGAAAGCTCGGTCCGTTCGGAGATAGTGCTAATCTTGACGCAAGATAGGTGCACGGTTTGCGTCAAACGTACCATAGGCTCGGAAATCAGTTTGGACACACCCGATGGAACTCCTAGGTGACGTGGGTCATGTGGAATCTCACTTCTTTCCATTTGGAGACAGTGTTAGTGTCAGTGCAAAAAGGTTCATGGTTTGCCCTAGACGTACCATAGGCTCATAAATCATTTTGGACGCACCCAATGGTGACACTAGGTTACAAGGCTCAAGTGGAAGCCCATTTCGGTCCGTT…	1209	1.76E+04	0.28%	2.58E+03	0.38%	No hits	super_28	SRSiCMCMOOT00005 gi|7381215|gb|AF137608.1|AF137608 Sorghum bicolor centromere-associated repetitive DNA element CEN38
135391	CGATTTCTAAGCCTGTGGTATCGTCTACGCGCGAACCATGCACCTACTCTTGCACCGACACTAACACTGTCTCCAAATAGGAAAAGAAGCGAGATTCCAAATGACCCACGTCACCTTGGAGTTCCATCAAGTGTGTCCAAAACGATTTCTGAGCCTATGGTACGTTCGACGCAAACCGTGCTCCTATCTTGCGTCAAGATTAGCACTATCTCCAAACGGACCGAAATGGGCTTCCACTTGAGCCTTGTAACCTAGTGTTACCATTGGGTGCGTCCAAAATGATTTATGAGCCTATGCTACGTCTAGGGCAAACCATGAACCTTTTTGCACTGACACTAACACTGTGTCCAAATGGAAAGAGTGAGATTCCACATGACCCACGTCACCTAGGAGTTCCAT…	1166	1.78E+04	0.28%	2.47E+03	0.35%	gb|AC169373.2| Sorghum bicolor clone SB_BBc0188M08, complete sequence	chromosome_6	SRSiCMCMOOT00005 gi|7381215|gb|AF137608.1|AF137608 Sorghum bicolor centromere-associated repetitive DNA element CEN38
135345	AAGGCTTGCGCCAGACATACCATAGGCTCAGATATCATTTTGGACGCACCCGATGGTACTCCTAGGTGACGAAGCTCATGTGGAAGCTAGTTTTGGTCCGTTTAGAGATAGTGCTAATCTTGTCGCAAGATCGGTGAACGGTTTGCGCCGAACGTAGCATAGGCTCGGGAACCATTTTGGACGCACCCGATGGAACTCGTAGGTGATGTGGGTCATGTGGAATCTCGTTCGGTCCGTTTGGAGATGGTGTTAGTGTTAGTGCAAGATAGGTGCACGGTTTGCGCCAAATGTACCATAGGCTCATATATCGTTTAGGACGCACCCGATGGTAATCCTAGGGTGACGTGGGTCAGGTGGAATCGTCGTTTGGTCCATTTGGAGATGGTGTTAGTGTTGATG…	1079	1.95E+04	0.28%	2.52E+03	0.33%	gb|AC169373.2| Sorghum bicolor clone SB_BBc0188M08, complete sequence	chromosome_3	SRSiCMCMOOT00005 gi|7381215|gb|AF137608.1|AF137608 Sorghum bicolor centromere-associated repetitive DNA element CEN38
135825	CGTACCGAAACGAGCTTCCACCTAAGCCTCATCACCTAGTGGTACCGTCGGGTGCATCCAAAACGATTTTTGAGCTTATGGTATGTCTAGCACAAACCATGCACCTATCTTGCACCGACACTAACACTGTCTCCAAACAGAAAGAAGTGAGATTCCACATGACCCACGTCACCTAGGAGGTCCATCGGGTGCATCCAAAATGATTTCCGAGCCTATGGTACGTTCGACGCAAACCGTGCACCTATCTTGCGTCAAGATTAGCACTATCTGCAAACGGATCGAAATGAGCTTCTACTTGAGCCTCGTCACCTAGGAGTACCATCGGTTGTGTCCAAAATGATTTATGAGCTGATGGTACGTTTGGCGCAAACCGTGCACCTGTCTTGCACCGACACTAAC…	1054	1.96E+04	0.28%	4.39E+03	0.57%	No hits	chromosome_10	SRSiCMCMOOT00005 gi|7381215|gb|AF137608.1|AF137608 Sorghum bicolor centromere-associated repetitive DNA element CEN38
137200	GGGCTCAAACTTGTCATGGCCACTCTCTACCCTCTCCGCCTCTCCATCCTACTACTGTCACACACCAGTCCTCCCCTCCTCCCCCTCCATTCCCATCCCTAAATCAGTTGCCAATGCCTTCCCTCCTCATAGATCCAACCTCAACCTCAAGCTGCGCCATTACCTCGAACTCGAGTGGCACCCCGAATTAGAGTGTCCCTCTGGTGAAAGGTCCTAATGGCTAGAGGAGGGGGGGTGAATAGCATATTAAAAATTTCTACAACAACACTTAACCAAATGGTTAGACAATTATGAGGCGAAGCAAGTGTTGCGCTAGCCTACTCAAAATGCAAGCCACCTACCACAATTCTAGTTTAGATACTGTCAATTCACACAAGAGCAATGACACTACCCTATGTT…	3655	5.61E+03	0.27%	3.68E+02	0.16%	No hits	chromosome_9	SRSiTERTOOT00084 leviathan_98N8-1 leviathan_98N8-1 98N8.fasta.screen.Contig47 bases 55971. .41450 ||retrotransposon
137276	ACCGGACGCGTCCGGTCAAGCTTGATCGGACACAGCCCAGCGTCCGGTGCTCAACCCTAACCACTGTGCCGTCTGACAGCTCAACCGGACGCAACCTTTCAGCGTCCGGTCGCTGAGTGACCCAGCGTCCGGTCAGTAGACCGACGCCAGCATCATTGCGACCAACTCCATTTTACCTCTAACTTCTTCACCCTTGTTCAAATGTGCCAACCACCAAGTGTATCACCTTGTGCACATGTGTTAGCATATTTTCACAAATATTTTCAAGGGTGTTAGTTCTCCACTAGATCCTAAATGCATATGCAATGAGTTAGAGCATCTAGTGGCACTTTGATAACCGCATTCCGATATGAGTTTCACCCTCTTAATAGTATGGCTATCAAACCTAAATGTGATCAC…	2564	8.02E+03	0.27%	2.79E+02	0.09%	gb|AC169373.2| Sorghum bicolor clone SB_BBc0188M08, complete sequence	chromosome_3	ZRSiTERTOOT00157 giepum_438D03-1 giepum_Z438D03-1 Z438D03 bases 8744. .21531 ||retrotransposon
137023	TTTTCGAGACGAGTGTACATTCGGTGCAAAACTTGCACCTATCTTGCGTCTTGGTTAGCACTATCTCTAAACGGACTGAAACAAGCATCCACTTGAGCCTCGTCACCTAGGAGTACCATCGGGAGCATCCAAAATGATTTCTGAGCCTATGGCACGTTTGGCACAAACCGTGCAACTATCTTGCACTAATACTAACACTATATCCAAACGGACCGAAACAAGATTTCACTTGAGCCTCGTCACCTAGTAGTTCTATCGGGTGCGGTCAAAATGATTTCCGAGCCTTGTTTGGAACAAACCGTGCACATATCTTGCACTAATACTAACACTATATCCAAATAGACCGAAACGAGATTCCACTTGAGCCTCGTCACCTAGGAGTTCTATCAGGTGCGGTCA…	2309	8.69E+03	0.27%	2.35E+03	0.66%	gb|AC169373.2| Sorghum bicolor clone SB_BBc0188M08, complete sequence	chromosome_2	SRSiCMCMOOT00005 gi|7381215|gb|AF137608.1|AF137608 Sorghum bicolor centromere-associated repetitive DNA element CEN38
137150	GGAGGCACCCGATGGAACTCCTAGGAGACGTGGGTCATGTGGAACCTCGTTTAGATCTGTGTGGGAGGTAGTGTTAGTGTTGGTGCGAAGATAGGTGCACGGTTTGCGCCGAATGTACCATAGGCTCAAAAATCATTTTGGACGCACCCGATGGAACTCCTAGGTGACATGGGTCTTGTGGAATCTCGTTTCGGTCCATTTGCAGACAGTGTTAGTGTCGGTGCAAGATCCGTGCACGGTTTGCGCCACACGTACCATTGGCTCATAAATCGTTTTGGACGCAGCCGATGGTACTCCTAGGTGATGAGGCTCATGTGGAATATCTCATTTCAGTCAATTTGGAGATAGTGCTAATCTTGACGCAACATAGGTGCCCGGTTTGCGCCGAACGTACCATAG…	2105	9.63E+03	0.27%	3.54E+03	0.91%	gb|AC169373.2| Sorghum bicolor clone SB_BBc0188M08, complete sequence	chromosome_2	SRSiCMCMOOT00005 gi|7381215|gb|AF137608.1|AF137608 Sorghum bicolor centromere-associated repetitive DNA element CEN38
136862	TGTAAAAGCTCGCCCCATTTGGAGATAGAGCTAAACTTGACGCAACGTACCATAGGCTCGGAAAATCATTTTGGACATACACGATGGAACTCCTAGGTGACTTGGGTCATGTGGAATCTCGCTTCTTTCCATTTGGAGACAGTGTTAGCGTCGGTGCAAGATTGGTGCATGGTATGCGCTATACGTACTATAGGCTCAGAAAATTGTTTTGGACACACCGAATCGTACCCTAGGTGACGAGGCTCAAGTGAAAGCTCGCTCCATTTGGAGATACTGCTAATCTTGATGCAAGATAGGTGCACAATTTGCGTCGAATGTATCATTGGCTCGAAAATCATTTTGGACGCACCCGATGGAACTCCTAGGTGACGTTGGTCATGTGGAATCTCGGTCCATTTG…	2028	1.01E+04	0.27%	2.86E+03	0.71%	gb|AC169373.2| Sorghum bicolor clone SB_BBc0188M08, complete sequence	chromosome_7	SRSiCMCMOOT00005 gi|7381215|gb|AF137608.1|AF137608 Sorghum bicolor centromere-associated repetitive DNA element CEN38
136114	GTTTTGGTCTGTTTAGAGATAGTGCTAGTCTTGACGCAAGATAGGTGTGCTGTTCGTGTCGAACATACCATAGGCTTGGACATCGCTTTGGATGCACCCAATGGAACTCCTAGGTGACAAGGGTCGTGTGTAATCTCACTTTTTTCTTTTGGAGACAGTGTTAGTTTCGGTGCAAGATAGGTGCACGGTTTGCGCCAAACGTACCATTGGCTCAAAAATCATTTTGGACGCACCCGATGGTACTCCTAGGTGATGAGGCTCAAGTGGAATCTTGTTTCGGTCCGTTTGGAGATAGTGTTAGTATCAGTGCAAGATAGGTGCACGGTTTGTGCCAACCAATTCTCAGAAATCATTTCGGAAGCACCCGATGGAACTCCTAGATGACGAGGCTCAAGTGGA…	1901	1.08E+04	0.27%	2.71E+03	0.63%	gb|AC169373.2| Sorghum bicolor clone SB_BBc0188M08, complete sequence	super_26	SRSiCMCMOOT00005 gi|7381215|gb|AF137608.1|AF137608 Sorghum bicolor centromere-associated repetitive DNA element CEN38
136262	GTGGGTCGTGTGGATTCTAGTTTTGGTCCATTTGGAGGTTATACTTGCATCGGTGGAAGATAAGTGCACGGTTTGCACCAATTGTACCATAGGGTCAGAAATCATTTTGGACGCTCCCGATGGTACTCCTAGGTTACATGGGTCATGTCGAATCTTGTTTCGGTCCATTTGGAGACAGTGTTACTGTTAGTGCAAGATAGGTGCACAGTTTACGCTACCCGTACCATAGGCTCAGGAATCGTTTTGGATGCACCCGATGGTACTGCTAGGTGACGAGGCTCAACTGAAAGCTTGTATCGGTTGGTTTGGAGATAGTGGTAATATTTACGCAAGGTGGGTGCATGGATTGCGCTGAACGTTCCATAGGCTCGGAAATCATTTTGGACGCACCCGATGGAA…	1621	1.27E+04	0.27%	1.98E+03	0.39%	gb|AC169373.2| Sorghum bicolor clone SB_BBc0188M08, complete sequence	chromosome_5	SRSiCMCMOOT00005 gi|7381215|gb|AF137608.1|AF137608 Sorghum bicolor centromere-associated repetitive DNA element CEN38
137054	CACCTAGGAGTTCCATTAGGTGCGTCCAAATGATTTATGAGCCTATGGCATGTTCGACGCAAACCGGGCAGCTATCTTGCGTCAACATTAGCACTATCTCCAAATGGAGCGAGATTCCACATGATCAACATCACCTAGGAGTTCCATCAGGTGCGTCCAAATTGATTTTCGAGCCTATGATACGTTCGACGCAAACTATGCACCTATCTTGCAACAACATTAGCACTATCTCCAAATGGATCGAAACGAGCTTCCACTTGAGCCTCATCACCTAGTGGTACCATCGAGTGCGTCCAAAACGATTTCTGAGCATATGGTACGTCTAGCGCAAACCATGCACCTATCTTGCACCGACACTAACACTGTCTCCAAATGGAATGAAGTGAGATTCCACATGAC…	1614	1.25E+04	0.27%	1.98E+03	0.39%	No hits	super_41	SRSiCMCMOOT00005 gi|7381215|gb|AF137608.1|AF137608 Sorghum bicolor centromere-associated repetitive DNA element CEN38
135330	GCATCGTCACCTAGGAGTACATCGGGTGCGTCTAAAATGATTTCTGAGCCTAAGGTACGTTTGACACGAAACCGAGCACCTATCTTGCATCGACACGTTCACTGTATCCAAACGGACTGAAATGAGATTCCACATAACCAACGTCACCTAGGAGATCCATCAGGTGCGTCCAAAACGATTTCCAAGCCTATGGTACATTCAACGCAAACCGTGCACCTATCTTGCGTCAAGATTAGCACTCTCTTCAAACGGGCCGAAACGAGATTTCACCTGAGCCTCGTAACCTAGTGGTACCATCCGGTGCATCCAAAAACGATTTGTAAGCCTATGGTACATCTAGCGCAAACCATGCACCTATCTTGCGTCAAGATTGGCACTGTCTCCAAACGGGCCAAAACG…	1604	1.27E+04	0.27%	1.91E+03	0.38%	No hits	chromosome_5	SRSiCMCMOOT00005 gi|7381215|gb|AF137608.1|AF137608 Sorghum bicolor centromere-associated repetitive DNA element CEN38
134235	TCTTGCACCGACACTAACACCGTCTCCAAATAGACAGAAAGGAGATTCCACATGGCCCACGTCGCCTAGGAGTTCCATTGGGTGCGTCCAAAACGACATCCGAGCCTATGGTACGTTCTGCGCAAAACGTGCACCAAGCTAGCATCAGGATTAGCAATATCTCCAAACAGACCGAATCGAGCTTCCACTTGAGCCTCGTCACGTAGGAGTTCCATCGGGTGCGTCCAAAATGTTTCTGAGCCTATGGTACGTTTGGTGCAAACCGTGCTCCTATCTTACACCGACACTAACGCTGCCTCCAAACAGACTGAAACGAGATTCCTCATGGCCCACGTCACCTAGGAGTTTCATCGGGTGCGTCCAAAACAACATCCGAGCCTATGGTACGTTCTGCGCAAA…	1522	1.33E+04	0.27%	1.86E+03	0.35%	gb|AC169373.2| Sorghum bicolor clone SB_BBc0188M08, complete sequence	chromosome_5	SRSiCMCMOOT00005 gi|7381215|gb|AF137608.1|AF137608 Sorghum bicolor centromere-associated repetitive DNA element CEN38
136575	TTAGCAATATCTCCAAACGGACCGAATCGACCTTCCACTTGAAACTTGTCACCTAGGAGTACCATCAGGTGCGTCCAAAACATTTCTGAGCCCAAACCGTGCTCCTATCTTACACCGACACTGACACCGTCTCCAAATAGTCTGAAACGAGATTCCACATGGCCCACGTCAGCTAGGAGTTCCATCGGGTGCGTCCAAAATGACATCCGAGCCTATGGTACGTTCTGCGCAAACCATGCACCTATCTTGCGTTAGGATTAGCAATATCTCCAAACGGACCGAATCGAGCTTCCACTTGAAACTTCTCACCTAGGAGTACCATCGGGTGCGTCCAAAATGTTTCTGGGCCTATGGTACGTGTGGCGCAACCCGTGCTCCTATCTTGCACCGACACAAACA…	1447	1.41E+04	0.27%	1.80E+03	0.32%	No hits	chromosome_2	SRSiCMCMOOT00005 gi|7381215|gb|AF137608.1|AF137608 Sorghum bicolor centromere-associated repetitive DNA element CEN38
135963	TTCCAATTGAGCCTCTTCACCTAGGAGTACCATCGGTACGTTGAAAATGATGTCTGAGCCTATGGTATGTTTGGCGCAAACCGTGCACCTATCTTCCATCGACACTAACACTATCTCCAAACGGTCGAACAAGATTCCACAAGACCCACGTCAGCTAGGAGTTCCATCGGGTGCGTCCAAACCGTATTTCCAAGCCTATGGTACGTTCGACGCAAAGCGTGCAACTATATTGCATCGATGCCAACACTGTCTCCAAATAGACCGAAATGAGATTTCACATGACCCACGTCATCTAGGAGGTTCCATCGGGTGCCTCCAAAATGATCTCCAAGCCTATGGTACGTTCGAGACAAGCCTCGCACCTATCTTGCGTCAAGATTAGCACTATCTCCACATGAA…	1381	1.47E+04	0.27%	3.18E+03	0.54%	dbj|AB008960.1| Saccharum officinarum gene, repeat sequence, clone SoCENM20	chromosome_2	SRSiCMCMOOT00005 gi|7381215|gb|AF137608.1|AF137608 Sorghum bicolor centromere-associated repetitive DNA element CEN38
133146	CGGGTGCATCCAAAATGTTTTTCAAGAATATGGGACGTTCGGCGCAAACCGTGCACGTATCTTGCACCGACACTAACACTGTCTCCAAATGGACCAAAACGAGATTCCGTAAGACCCACGTCACCTAGGAGTTCCATCGGGTCCGTCCAAAATGATTTCTGAGCCTATGGTACATTTGGCGCAAACCTTGCACCTATCTTGCGTTAAGATTGGCACTATCTCCAAATGGACTGAAATGAGCTTCCACTTGACCCCCATCACCTAGGAGTACCGTTGGGTTCGTCCAAAACGATTTCTAAGCCTATGGTTCTAAAGGGCGCAAACCGTGCACCTATCTTGCACCGACACTAACACAATCTCCAAACAGACCGAAACGAATTCCACATGACCAACGTCACC…	1310	1.56E+04	0.27%	2.64E+03	0.42%	No hits	chromosome_6	SRSiCMCMOOT00005 gi|7381215|gb|AF137608.1|AF137608 Sorghum bicolor centromere-associated repetitive DNA element CEN38
134507	GCTCATTTCGGTGCGTTTGGAGATAGTGCTAATCTTGACTCATAATAGGTGCACGGTTTGCGCGGAACATACCATAGGCTCAGAAATCATTTTGGACGTACCCGATGGAACTCCTATGTGACACGGGTCATGTCGAATCACGTTTCGGTTCGTTTGGAGATGGTGTTAGTGTCGGTGCAAGATAGGTGCATGGTTTGCGCCAAACGTACCATACGCCCAGAAACCGTTTTGGATGCACCGATGGTACTCCTAGGTCACGAGGCTCAAGTGCAAGCTCATATCGGACTATTTAGAGATAGAACTAGTCTTGACGCAAGATACGTGCACGGTTTGCGCCGAACGTACCATCGGCTCGGAAATCATTTTGGACGCACCTGATGGAACTTCTAGGTGACGTGG…	1224	1.68E+04	0.27%	1.35E+03	0.20%	gb|AC169373.2| Sorghum bicolor clone SB_BBc0188M08, complete sequence	super_26	SRSiCMCMOOT00005 gi|7381215|gb|AF137608.1|AF137608 Sorghum bicolor centromere-associated repetitive DNA element CEN38
134205	CTCGACGCAAACCGTGCACCTATCTTCCGTCAAGATTAGCACTATCTCCGAAAGGACTGAAACGAGCTTCCACTTGACCCTAGTCACCTAGTGGTACAATCAGGTGCGTCCAAAACGATTTCTGGGCCTATGGTACATCTAGCGCAAACCATGCACCTTGCTTGCACCGACGCTAACACAGTCTCCAAACAGAAAGAAGAGAGATTCCACATCACCCACATCACCTAGGAGTTTCATCGGGTGCGTCCAAAACGATATCTGAGCCTATGGTACGTTTAGCGCAAACCGTTCACCTATCTTACATCAACACTAACACCATCTCCAAACGGACTGAACGTGATTCCACATGGCCCACGTCACCAAGGAGTTCTATCGGGTGCGTCCAAAACGATATCTGAG…	1213	1.69E+04	0.27%	1.77E+03	0.26%	gb|AC169373.2| Sorghum bicolor clone SB_BBc0188M08, complete sequence	chromosome_6	SRSiCMCMOOT00005 gi|7381215|gb|AF137608.1|AF137608 Sorghum bicolor centromere-associated repetitive DNA element CEN38
132863	ACCTATCTTGCATCAAGATTAGCACTGTGTTTGATAGGACCGAAACAAGCTTCCACTTGAGCCTCGTCAACTAGTGGTACCATCGAGTGCGTCCAAAATGATTTCTGAGCCTATGGTATGACTAGCGCAAACCATGCACCTATCTTGCACTTACGCTAACACTGTCTCCAAACAGAAAGAAGCGAGATTCCAAATGACCCACGTCACCTAGGAGTTCCACCGGGTGCTTCCAAAATGATTTACGAGCCTATGGTACGTTTGACGCAAACCGTGCTCCTATCTTGCGTCAAGATTAGCACTATGTCCGAAAGGACTGAAATGAGCTTCCACTTGAGCCTCGTCACCTAGTGGTACCATCGGGTGCGTCTAAAATGATTTTTGAGCCTATGGTACGTCTAG…	1140	1.75E+04	0.27%	3.08E+03	0.43%	No hits	chromosome_8	SRSiCMCMOOT00005 gi|7381215|gb|AF137608.1|AF137608 Sorghum bicolor centromere-associated repetitive DNA element CEN38
132292	ACGTTTTGGCGCAAACCGTGCACCTATCTTGCACCGACACTAACACTATCTCTAAAGAGAAAGAAGTCAGGTTCCACATGACCCACGTCACCTAGGAGTTCCATCGGGTGCATCCAAAAATGATTTCTAAGCCTCTGGTACGTACGACGCAAACCGTGCTCGTATCTTGTGTCAAGATTAGCACCATATCCGAAAGGCCGAAACGAGCATCCACTTGAGCCTCGTCACCTAGTGGTACCATCGAGTGGATCCAAAACGATTTATGAGCCTATGGTACGTCTAGCACAAACCATGCACCTATCTTCCACCGACATTAACACTATCTCCAAATGGAAAGAAATGAGATTCCACATGACCCACGTCACCTAGGAGTTCCATTAGGTGCGTCCAAAACGATTT…	1131	1.78E+04	0.27%	2.14E+03	0.30%	No hits	chromosome_6	SRSiCMCMOOT00005 gi|7381215|gb|AF137608.1|AF137608 Sorghum bicolor centromere-associated repetitive DNA element CEN38
132013	AATCGTGCACCTATCTTACATCAACACTAACACCATCTAGAAACGGACCGAATGAGATTCCACATGACCCACGTCCCCAAGGAGTTCCATCGGGTGCGTCCAAAATGATATTTGAGCCTATGGTACGTTTAGCGCAAACCGTGCACCTATCTTACATCAACACTAACACCATCTCCAAACAGACCGAACGAGATTCCACATGACCCACATCACCTAGGAGTTCCATCGGGTGCATCCAAAATGATTTTCGAGCCTATGGTATGTTCGGCGCAAACCGTGCAGCTATCTTGCACCGACACTAACACTGTCTCCAAATGGACCGAAACAAGATTCCACTTGTCCCACGTCACCGAGGAGTTCCATCGGGTGTGTCCAAAATGATTTCTGAGCCTATGGTAT…	1033	1.95E+04	0.27%	2.88E+03	0.36%	No hits	chromosome_6	SRSiCMCMOOT00005 gi|7381215|gb|AF137608.1|AF137608 Sorghum bicolor centromere-associated repetitive DNA element CEN38
132972	TAGTGCACGGTTTGCACTAAATGTACTCTAGGCTCAGATATCATTTTGGACGCACCCGATGGAACTCCTTGGTGACGTGGGTCATGTGGAATCTCGTTCGGTCCGTTTGGAGATGGTGTAGTGTTGATGTAAGATAGGTGCACCGTTTGCGCTAAACGTACCATTGGCTCAGATATCATTTTGGTCGCACCCGATGGAACTCCTAGGTGATGTGGGTCATGTGGAATCACCTTCAGTCCGTTTGGAGATGGTGTTAGTGTTGACGTAAGATACGGTGCACGGTTTGCGCTCACCCGTAACATAGGCTCAGATATCGTTTTGGACGCACCCGATGGAACTCCTAGGTGACGTGGGTCATGTGGAATCTCGTTCGGTCCGTTTGGAGATGGTGTTAGTGTT…	885	2.32E+04	0.27%	2.14E+03	0.23%	No hits	super_135	SRSiCMCMOOT00005 gi|7381215|gb|AF137608.1|AF137608 Sorghum bicolor centromere-associated repetitive DNA element CEN38
137201	CAAGCATTGGGCGACCGGACGTTGGGGTCATGCGTCTGGTCAATCTGACCGGCGCGTTCGGTCACCCCGTGTTGTGCCCAGTGGAGGGGTACAACAGCTCTATTTTGTGGGGGCTTCTATTTAATCCCCATGGCCAGCTCAAGCTCACTCCCTTGGCCATTTGCATTGACATAGCAACCTTGTGAGCTTAGTCAAAGCCCTCCCACTCATCTCCATCATTGATTCATCATCTTTGTGAGATTGAGAGTGAATCTATGTGCATTGCTTGAGTGTTTGCATCTAGAGGCACTTGGTGTTCGTGTTTCGTTGTGGGATTCATTTGTTACTCTTGGTGGTTGCCGCCACCTAGATGGCTTGGAGCAGTGAGGATCGTCGAGCGAAGGTTGGTGATTGTCTCTG…	3647	5.28E+03	0.26%	2.16E+02	0.10%	No hits	chromosome_10	ZRSiTERTOOT00156 giepum_333J11-1hdnm giepum_Z333J11-1hdnm Z333J11 bases 168677. .159768 ||retrotransposon
137326	CCTAGACCTCAATTCACCAATATCCATGTTCTTCATGGCATTTGAAAGTTGAATGCCTTTAACATCTTCTAAGTTCTCATTCTCAACTTATGAACCCTTGGTTTCATCAAATTCAACATCATGAACTTCCTCAAAAGTGCCACTATCCAAATTCCAAACTCTATATGCTTTGCTTGTAGTGGAATAACCAAGTATGAATCCTTCATCACATTTCTTATCAAACTTGCCCAATCTAGTGCCTTTCTTCAAGATATAGCATTTGCAACCAAAGAACCTAAAAATATGCAATGTTGGGTTTTCTACTATTCAAGAGCTCATATGGTGTCTTCTCTTTCAATGGGTGACAATAGAGGCAGTTGCTATAATAGCAAGCCATGTTGATAGCTTCGGCCCAAAAGG…	3527	5.56E+03	0.26%	3.30E+02	0.14%	gb|AF114171.1| Sorghum bicolor BAC clone 25.M18, complete sequence	chromosome_2	SRSiCMCMOOT00007 gi|13432649|gb|AZ922428.1|AZ922428 MRCot4C10 Sorghum bicolor MRCot Sorghum bicolor genomic similar to Sorghum bicolor centromere element pHind12, DNA sequence
137015	CTAGATTGGAAGCAATTAGAATCTTGCTAGCCTATGCTTGTGCCCACAACATCAAACTCTATCAAATAGATGTTAAGAGTGCATTTCTCAATGGTTACATTAATGAAGAAGTATATGTTGAGCAACCTCCCAGTTCTGAAGATGACAAGAAGCCCGACCATGTGTACAAGTTGAAGAAGGCATTGTATGTCCATGATTGGAGAGTTAAGTTACTTCCTTGGTCTTCAAATCAAGCAATTGAAGAATGGTACATTTGTTAGTCAAGGCAAGTATATCAAGGACATGATCAAGAAGTTTGGCATGAGTGATAGCAAAGCCATTAGTACACCAATGGGAACAAATGGTATTTTGGATAGTGATGCAAGTGGCAATATGGTGGATCAAAAGTTGTATCGGTCT…	2882	6.83E+03	0.26%	7.45E+01	0.03%	No hits	chromosome_7	SRSiCMCMOOT00001 gi|4106407|gb|AF078902.1|AF078902 Sorghum bicolor centromere element pHind12, complete sequence
135786	TATCCTCTCACAAGAGTTGCACACTTTGCTACAGATGGCTGCACCGAGAGCCCCGCCTCGCAGTGACATGTTTCTGGCTATGTTTGGAACTCCTACCTTGCTGTGGAGGGTGTTTGAAAGCTCTAGTTTGGTTTTGGTGAATTGATGAACCCCTAAGTGCTAACCTAGTTTATCAAAGTGATTATGAGATAGGTAGCACTACTCCAAGTGGTGAAGCAAATGAAGATCATGACATGACGATGGTGTTGCCATGGTGATGATCAAGTGCTTTGACTTGAAAAGAAGAACGAGAAAAACAAAAGGCTCAAGGCAAAGGTTATAAGTGGTAGGAGCCATTTTGTTTTGGTGATCAAGACACTTAGCGAGTGTGATCACATTTAGGTTTGATAGCCGTACTAT…	2456	7.82E+03	0.26%	1.89E+02	0.06%	No hits	chromosome_4	ORSiTERTOOT00275 osr10 retrotransposon
136161	AGATTAGCACTATGTCCGAAAGGATGGAAATGAGCTTCCACTTGAGCCTCATCACCTAGTGGTACCATCGAATGCGTCCAAATCGATTTCTGAGCCTATGGTACGTCCAGCGCAAACCATGCACCTATCTTGCACCGACACTAACACTGTCTCCAAACACAAAGAAGTGAGATTCCACATGACCCACGTCACCTAGGAGTACCATCAGGTGCGTCCAAAATGATTTCTGAGCCTATGGTACATTTGGCACAAACCGTGCACCTATCTTGCACTAATACTAACACTATATACAAACAGACCGAAACGAGATTCCACTTGAGCCTCGTCACCTAGGAGTTCCATCGGGGTGCGGTCAAAAAGATTTCCGAGCCTTGTTTGGAACAAACCGTGCACCTATCT…	1974	9.98E+03	0.26%	2.38E+03	0.58%	gb|AC169373.2| Sorghum bicolor clone SB_BBc0188M08, complete sequence	super_35	SRSiCMCMOOT00005 gi|7381215|gb|AF137608.1|AF137608 Sorghum bicolor centromere-associated repetitive DNA element CEN38
135871	GATATTACTCCTAGGTGACGAAGCTCAACAAGAAGCTCGTTTTGGTCCCGTTTGGAGATAGTGCTAATCTTGACGCAAGATCTATGCACGGTTTGCGCCGAACGTACCATAGGCTCAGAAATCGTTTTGGACGCACCCGATGAACTCCTAGCAGACGTGGGTCATGTGGAATCCTCGTTCGGTCCGTTGGAGATGGTGTTAGTGTTAGTGCAATATAGGTGCACGGTTTGCGCTAAATGTACCATAGGCTTAGGTATCGTTTTAGACGCACCCGATGGAACACCTAGTTGATGTGGGTCATCGTGGAATCTCGTTTGGTCCATTTCGGAGAAGGAGTTAGTGTTGATGTAAGATAGGTGCATGGTTTGGCTAACGTACCATAGGCTCAGATATTGTTTT…	1851	1.06E+04	0.26%	9.35E+02	0.21%	dbj|AB008985.1| Saccharum officinarum gene, repeat sequence, clone SoCENT1-3	chromosome_10	SRSiCMCMOOT00005 gi|7381215|gb|AF137608.1|AF137608 Sorghum bicolor centromere-associated repetitive DNA element CEN38
135263	AACGCAAATAGTGCACCGATCTTTCGTCAAGATTAGCACTCTCTCCAAACGGACCGAATCGAGCTTCCACTTGAGCCTCATCAACTAGGAGTACCATCGGGTGCATCCAAGATGATTTCTGAGCCTATGGTACGTTTGGTGCAAACCGTGCAACTATCTAACACTGTCTCCAAATGGACCGAAATGAGATTCCACTTGACCCACGTCACCTAAGAGTTCTATCGGGTGTGTCCAAAATGACTTCCAAGCATATGGTACGTTCGGCGTAAACCATGCACCTATCTTGTGTCAGGATTAGCTCTATCTCCACACGGACTAAATCGAGCTTCCACTTGAGCCTCATCACCTAGGACTGCCATCGGTGCGTTAAAAACGATGTCTAAGCCTATGGTACGTTTG…	1773	1.10E+04	0.26%	1.38E+03	0.30%	gb|AC169373.2| Sorghum bicolor clone SB_BBc0188M08, complete sequence	chromosome_6	SRSiCMCMOOT00005 gi|7381215|gb|AF137608.1|AF137608 Sorghum bicolor centromere-associated repetitive DNA element CEN38
135972	CTCACCTAGAAGTTCCATCGGGTGCATCTAAAATGATTTCTGAGCCTAAGGTATGTTTGGCACAAACTGTGCACCTATTTGCGTCAAGATTAGCACTATCTCCTAACGGACCAAAATGAGCTTCCACTTGAGCCTCGTCACGTCGGTGTACCATAGGGTGTGTCCAAAATGATTTCTGAGCCTATGATACATTTGGCGTATATCATGCACCTATGTTGCACTGACACTAACACTGTCTCCAAACGGACAGAAACAAGATTCCACATGACCCACGTCACCAAGAAGTTCCATCGGGTGCGTCCAAAACGGTTTTCGAGCCTATGGTACGTTCGGCGCAAACCGTGCACCTATCTTGCGTCAAGACTAGTACTATCTCTAAATAGACCGAAACGAGCTTGC…	1694	1.16E+04	0.26%	2.14E+03	0.44%	No hits	chromosome_7	SRSiCMCMOOT00005 gi|7381215|gb|AF137608.1|AF137608 Sorghum bicolor centromere-associated repetitive DNA element CEN38
136563	GGTACCAAAGGTGCATCCTAAATGATTTGTAAGCCTATGGTATATATAGCGCAAACCATGCACCTATCTTGCACCAACACTAACACTGTCTTCATAAGGAAAGAAGTGAGGTTCCACATGAGCCACAAGACCTAGGAGTTCCATCGGGTGCGTACCAAAATGATTTCCTAGCCTAGGGTACCATCGGTTGCGTCCAAAATGATTTGTAAGCCTATGGTACATCTAGCGCAAACCATGCACCTATCTTGCACTGACACTAACACTGTCTCCAAACGGACCAAAACAAGATTCCACAAGATCCACATCACCTAGGAGTTCTATCGAGTGCGTCTAAAATGATTTCCGATCCAATGGTACGTTTGACGCAAACCGTGCACCTTTCTTGCGTCGAGATTAGCA…	1577	1.24E+04	0.26%	2.49E+03	0.48%	No hits	chromosome_6	SRSiCMCMOOT00005 gi|7381215|gb|AF137608.1|AF137608 Sorghum bicolor centromere-associated repetitive DNA element CEN38
134832	TCTGAGCCCATGGTACGTTTGGCGCAAACCGTGTGCCAAACTTCCGTCAAGATTAGCACTATCTCCAAACGTACCAAAATGACCTTCCAGTTGAGCTTTGTCACCTAGGAGTACCATCGGGTGCGTCCTAAACGCTATCTGAGCCTATCGTACGTTTGGCGCACACCGTGCACCTATCTTGCACTAACACTAACACCATGTCCAAACAGACCGAACGAGGATTCCACACGACCCATATCAGCTAGGAGTTCCATCGGGTGCATCCAAAACGATTTCCGAGCCTATGGTACGTTCGGTGCAAACCATGCACCGATCTTGCGTCAAGATTAGCACTATCTCCAAACGGACCAAAACGAGCTTCCAGTTGAGCTTCGACACCTAGGAGTAGCATCGGGTGCG…	1558	1.24E+04	0.26%	3.20E+03	0.61%	dbj|AB008944.1| Saccharum officinarum gene, repeat sequence, clone SoCENM4	chromosome_6	SRSiCMCMOOT00005 gi|7381215|gb|AF137608.1|AF137608 Sorghum bicolor centromere-associated repetitive DNA element CEN38
135157	CGGAATGAAGTGAGAATCCACAAGACCCACGTCACCTAACCGACACAAACACTATCTCCAAATGGAAAGAAGTGATATTCCACATGACCCACGTCACCTAGGAGTTCCATCGGTTGCGTCCAAAACGATTTGTAAGCCTATGGCACATCTAGCGCAAACCATGCACCCATCTTGCACCGACACTAATACTGTCTCCAAATGGAATGAAGTGAGATTCCACATGACCCACGTCAACTAGGAGTTCCATCGGGTGCATCCAAAATGATTTCCGATCCTATGGTACGTTTGATGCAAACCGTGCACGTATCTTGCATCAAGATTAGCACCATGTCCGAAAAGGCCGAAACGAGCTTCTACTTGAGCCTCGTCACCTAGTGGTACCATCGAATGCGTCCAAAA…	1401	1.38E+04	0.26%	1.72E+03	0.30%	gb|AC169373.2| Sorghum bicolor clone SB_BBc0188M08, complete sequence	chromosome_6	SRSiCMCMOOT00005 gi|7381215|gb|AF137608.1|AF137608 Sorghum bicolor centromere-associated repetitive DNA element CEN38
135343	CACATACCATGCAACTATCTTGCACCGACACTAACACTGTCTCCAAATGGAAAGAAGTGAGACTCCACAAGACCCACGTCACCAAGGAGTTCCATATGGTGCGTCCAACAGGATTTATGAGCCTATGATACGTTCGACGCAAACCGTGCACCTATCTTGCGTCAAGATTAGCACTATCTCCAAATGGAGCGAGCTTTCACTTGAGCCTCATCACCTAGGGTACGATCGGGTGCGTCCAAAACGATTTCTGAGCCTATGGTACGTCTAGCGCAAACCATGCAGCAATCTTGCACGGACACTAACACTGTCTCCAAACGGAATGAAGTGAGATTCCACATGACCCACGTCACCTAGGAGTTCCATCAGGTGCATCCAAAATGATTTCCTAGCCTATGGTAT…	1302	1.49E+04	0.26%	3.99E+03	0.64%	No hits	chromosome_6	SRSiCMCMOOT00005 gi|7381215|gb|AF137608.1|AF137608 Sorghum bicolor centromere-associated repetitive DNA element CEN38
136327	CGGACCGAATGAGATTCCACATGACCCACGTCATCGTGTGCGTCTAAAACAGTATCTGAGCCTATGGTACGTTTAGCGCATACCGTGCACCTATCTTACATCAACACTAACACCATCTCCAAATAGACCGAACGAGATTCCACGTGACCCACGTCACCTAGGAGTTCCATCGGGTGCGTCCAAAACGATATCTTAGCCTATGGAACGTTTAGTGTAAACCGTGCACCTATCTTACATCAACACTTACACCATCTCCAAACGGACCGAATGAGATTCCACATGACCCACGTCACATAGGAGTTCCATCGGGTGCGTCCAAAACAATATCTGAGCCTATGGTCCGTTGAGCGCAAACCGTGCACCTATCTTACATCAACACTAACACCATCTCCAAACGGA…	1276	1.51E+04	0.26%	1.10E+03	0.17%	gb|AC169373.2| Sorghum bicolor clone SB_BBc0188M08, complete sequence	chromosome_3	SRSiCMCMOOT00005 gi|7381215|gb|AF137608.1|AF137608 Sorghum bicolor centromere-associated repetitive DNA element CEN38
134568	GATTTCCGAGCCTATGGTAAGTTCGGCGCAAACCGTGCATGGATCTTGCGTCAAGATTAGCACTATCTCCAAACGGACCAAAATGAGCTTCCAGTTGAGCTTCGTCACCTAGGAGTAGCATCGGGTGCGTCCTAAACGATATCTGAGCCCATGGTACGTTTGGCGCAAACCGTGTGCCAAACTTGCGTCAAGATTAGCACTATCTCCAAACGGACCAAAACGAGCTTCCAGTTGAGATTTGTCACCTAGGAGTACCATCAGGTGCGTCCTAAACCGCTATCTTAGCCTATGGGTACGTTTGTCGCACACCGTCTCCGAAACGGACCTGATGGTACTCCTAACCGAACGAGGATTCCACATGACCCATATCAGCTAGGAGTTCCATCGGGTGCGTCCAAA…	1270	1.56E+04	0.26%	8.50E+02	0.13%	gb|AY129008.1| Zea mays CRM centromeric retrotranposon, complete sequence	chromosome_5	ZRSiCMCMOOT00036 gi|22296821|gb|AY129008.1| Zea mays CRM centromeric retrotranposon, complete sequence
135301	CCACTTGAGCCTTGTCACCTAGGTGTACCATCGGGTGCGTCTAAAACGATTTCTGAGTCTATGGTACATTTGGCGCAACCGTCCAACTATCATGCACCGACACTAACACTATATTGAAACGGACCGAAACGAGATTCCACATGACACATGTCACCAAGCAGTTCCATTGGGTGCGTCAAAAATGTTTTCCGAGCCTATGGTACGTTCGGCTCAAACCATGCACCTATCTTGCGTCAAGATTCGCACTACCACCAAACGGACTAAAACGACGCTTCCACTGGAGCCTTGTCCACCTGGGAGTACCATCGGGTGCATCTAAAACGATTTCTGAGCCTATGGTATGTTTGGCGCAAACCGTGCACCTATCTTGCACCGACACTAACACTGTCTCCAAATGGA…	1260	1.57E+04	0.26%	4.18E+03	0.64%	No hits	chromosome_5	SRSiCMCMOOT00005 gi|7381215|gb|AF137608.1|AF137608 Sorghum bicolor centromere-associated repetitive DNA element CEN38
135017	TACTAACACTATCTCCAAACGGATCGAAACAAGATTGCACTTGAGCCTCGTCATATAGGAGTTCTATCGGGTGCTTCAGAAATGATTTCCGAGTCTTGTTTGGCACAAACCGTGCACCTATCTTGCACTGTTACTAACACTATCTCTAAACGGACCGAAACAAGATTTCACTTGAGCCTCGTCACCTAGGAGTTCTATCGGGTGCGATCAAAATGATTTCCGAGCCTTGTTTGGAACAAACCGTGCACCTATCTTGCACTAATACTAACACTATATCCAAACAGACCGAAACGAGATTTCACTTGAGCCTCGTCACCTAGGAGTTCTATCGGGTGCGGTCAAAATGATTTTCGAGCCTTGTTTGGAACAAACCGTGCACCTATCTTGCACTAATACCAA…	1143	1.73E+04	0.26%	3.35E+03	0.47%	No hits	chromosome_10	SRSiCMCMOOT00005 gi|7381215|gb|AF137608.1|AF137608 Sorghum bicolor centromere-associated repetitive DNA element CEN38
130988	CCTATCTTGCGTCCAGATGACCACTATGTCCGAAAGTACCGAAACAAGCTTCGACTTGAGCCTCGTCACCTAGTGGTACCATCGGGTGCGTCCAAAATGATTTCTGAGCCTATGGTAAGTTCGACGCAAACCGTGCACCTATCTTGCATCAAGATTAGCACTATCTCCAAACAGACCGAAACGAGCTTCCAATTGAGCCTCGTCACCTAGTGGTACCATCGAGTGCGTCCAAAACTATTTCGGAGCCTATGGTATGCCGACCGCAAACCATGCACCTATATTGCACCGACACTAACAGTGTCTCCAAACATAAAGAAGCGAGATTCCAAATGACCCACATCACCTACTTGTTCCATCGGGTGCGTCCAAAATGATTTACGAGCCCATGGTACGTTCGAC…	1096	1.75E+04	0.26%	5.07E+03	0.68%	No hits	super_14	SRSiCMCMOOT00005 gi|7381215|gb|AF137608.1|AF137608 Sorghum bicolor centromere-associated repetitive DNA element CEN38
134912	AGATTTGTCATGACCCACGTCAACTTGGAGTTCCATCGGGTGACTCCAAATCGATTTCCGAGCCTATGATACATTCAGTGCAAACCGTACACCTATCTTGCGTCAAGATTAGCGCTATCTCCAAGTGGACAGAAATGGGCTTCCCCATGAGCATCGTCACCTAGTAGTAGCATCGGATGCGTCCAAAACAATTCTTGAGCCTATGGTACGTTTGGCGCAAACCGTGCACCTATCTTGCACCGACACTAGCTCCCAACAGACCGAAATGAGATTCCACATGACCCACGTCACCTAGGTGTTCCATCGGGTGTGTCCAAAACGATTTTCGAGCCAATGGTATGTTCGGCGCCAACCGTGCACCTATCTTGCACCGACACTGGCTCCTAACAGACCGAAACG…	1085	1.81E+04	0.26%	1.99E+03	0.26%	dbj|AB008944.1| Saccharum officinarum gene, repeat sequence, clone SoCENM4	chromosome_5	SRSiCMCMOOT00005 gi|7381215|gb|AF137608.1|AF137608 Sorghum bicolor centromere-associated repetitive DNA element CEN38
134866	TTGGACCTTTCGGAGATAGTGTTAGTTTCGGTGGAGGAAAGGTGCACGGTTTGCGCCAAATGTACCAAAGGCTCAGACATCGTTTTTAACGCACTGATGGTACTCCTAGGTGACGAGGCTCAAGTGGAAGCTCCTTTTAGTCTATTTCGAGATAGTGCTAATCTTGACGCAAGATAGGTGCGTGGCTTGTGTTGAACATACCATAGGCTTGGAGATCATTTTGGATGCACCCGATGGAACTCCTAGGTGACGTGGGTCATGTGGAACCTCGTTTAGATCTGTTTGGAGGTAGTGTTAGTGTTGGTGCAAGATAGGTGCACGGTTTGCGCCAAACGTACCATAGGCTCAGATATCGTTTAGTTTGCACCCTATGGAACTCCTAGGTGACGTGGGTTATGT…	968	1.99E+04	0.26%	1.95E+03	0.23%	No hits	chromosome_7	SRSiCMCMOOT00005 gi|7381215|gb|AF137608.1|AF137608 Sorghum bicolor centromere-associated repetitive DNA element CEN38
130621	AAACGTACCAGATGGTACTCCTAGGTGACGAGGCTCAACTGGAAGCTCATTTCGGTCCGTTTGGAGATAGTGCTAATCTTCACTCAAGATAGGTGCACGGTTTGCACGGAACGTACCATAGCCTCAGAAATCGTTTTGGACGCACCCGATGGAACTCCTAGGTGACACGGGGCATGTCAAATCACGTTTCGGTTCGTTTGGAGATGGTGTTAGTGTCGGTGCAAGATAGTTGCACGGTTTGCGCCATACGTACCATAAGCTCATAATTCATTTTGGACACACCCGATGGTACTCCTAGGTGACGAGGCTCAATTGGAAGCTTGATTTGGTCTGCTTGGAGATAGTGCTAATCTTGGGGCAAGATAGATGCATTATTTGCGCTGAACCTACCATAGGCTC…	741	2.67E+04	0.26%	3.68E+03	0.33%	gb|AC169373.2| Sorghum bicolor clone SB_BBc0188M08, complete sequence	chromosome_2	SRSiCMCMOOT00005 gi|7381215|gb|AF137608.1|AF137608 Sorghum bicolor centromere-associated repetitive DNA element CEN38
137392	CATGAGGGTTTGTTTGCTGAGGCCCATTCAGGTGCGAGCCTAGGTCGTGGGGTCTCGGCAAGGTTGCAGGAAGGGCTCCCTAGCCTCTGCCCAAAGCGAGAGGGCCGTCGGGAGCTCCCCTGGCTTTTTGTACAACCCTCGCGCTTCCTTTTCGCTTGGAAGGAGGGGTGGAATGTGCCAGGCTACCCTCGGTGGGCACGAGCATTGGCACTTTCGGTGAGCTGTTATCGGGTAAGTCCGAGTGGAGGCCCGTACCCCGGTCGCTGGGGGTCGGGCTAGCTGTCCAGGAAAAGGGGGCCGAGGCGGCCGCGGAGCGAGTGGAGGAGGAGGAGCCCATGCCTCGCGATGTTGTGGGTCTTGGGGCGAAGGAGGCTGGGGCGTCTGCTATTGCCGAGGCCA…	6481	2.92E+03	0.25%	1.60E+02	0.13%	No hits	chromosome_7	ZRSiTERTOOT00169 huck_013I05-1hdnm huck_Z013I05-1hdnm Z013I05 bases 118573. .105100 ||retrotransposon
137378	TGATGAAAGTCTTGCTCTCATGGTGAAAAAGACCGCCAAGATGCTAAAGAAGCTCAACAAGAGTGGCATCAAGTTTGATGACAAGAAGAAGAAGTTATTCACTAGCTCTAGAAGGAAGCCAATCTCTGAAATGGATTGCTACAATTTTGGAGAACTTGGTCATCTAGCACACCAATGCACTAAGCCCAAGAAAGACAAGTTCAAGAACAAGTACAAGGGCAAGAAAGATGACTCAAGTAATGAAGAAGAAGATGAGAAGAAGAAAAACAAGCCATACAAGAAGAGAGATGGCAAGAAGAAGGACTTCCACAAGAAGAAGAAGAAGAGTGGAAAGGCATACATCGTCGGTGATTGGCTCACGGACATTGATTCATCTAGTGAATCATCCGATGATGATAG…	4925	3.86E+03	0.25%	1.06E+01	0.01%	No hits	chromosome_7	ZRSiTERTOOT00157 giepum_438D03-1 giepum_Z438D03-1 Z438D03 bases 8744. .21531 ||retrotransposon
137208	CCTATGGAACATCTCCGACACACTCTCATTCTCCTTCATCTTGAAGCTTATAAACTTTTCTTTGAGAATGCATGCCTTTACACCCTTCACGGCTTGAGTGTCCTCAAATGATTCCTCCAATTTCTTCCATGCCTCATGAGCTCTCTTAATGTTCTTGATTTGCTCAAATGTTCTCTCATCCAAAGCATCATGGATGGCACTAAGAGCAATGCCATTATTTTAGAGTAGTATTTCTTCGACGGCGGTGGGAGCCTCTTCATCTTCACTCTCAATCTTTGTCTCTACCACCTTCTAAACCTTCCTATTGATTGACTTGATATAAGTTGTCATCTTAGCTTTCCAATAGAGATAATTTGAGCCATCAAATTGGGACGGCTTCTTGGTGTTGTTGATTTGAGC…	2712	6.89E+03	0.25%	2.59E+02	0.09%	gb|AF488412.1| Sorghum bicolor BAC 131L1, complete sequence	chromosome_9	ZRSiTERTOOT00157 giepum_438D03-1 giepum_Z438D03-1 Z438D03 bases 8744. .21531 ||retrotransposon
136372	GTGCAAGATAGGTGCATGGTTTGCGCCCTTTAGTACCATAGGCTGAGAAATCATTTTGGACGCACCCAATGGTACTCCTAGGCGATGCGGGTCAAGTGGAAGCTCGTTTCAGTCCGTTTGGATATGGTGTTAGTATTAGTGCAAGCTAGATGCACGGTTTGTGCCAAACGTACCATAAGCTTAGAAATCGTTTTGGACACACCCGACGGTACTCCTAGGTGACGAGGCCCAAGTGGATGCTTCTTTCAGTCCATTTGGAGATAGTGCTAATCTTGACGCAAGATAGGTGCAAGTTTTGCACCGAATGTACCCTGGTCTCTAAAATCATATTGGACGCACCTGATGGAACTCCTAGGTGACAAGGCTCAAGTGGAATCTTGTTTTGAGCTGTTTGGAGAT…	2423	7.68E+03	0.25%	2.05E+03	0.61%	No hits	super_14	SRSiCMCMOOT00005 gi|7381215|gb|AF137608.1|AF137608 Sorghum bicolor centromere-associated repetitive DNA element CEN38
136868	CCAATATATTCAATTCATTTCCTTAGCTTGACTAAAACCTTTTCTCATCCAATGGTTTGGTGAATATATCGGCAAGATGATCTTCGGTGCCAACACTATCAATGCAAATGTCCCCTTTATGTTGGTGATCTCTTATAAAATGGTGGCGGACATCAATATGCTTTGTTCTTGCATGTTGAACCGAATTGTTGGTTAACTTGATTGCACTCTCATTGTCACATAGCAATGGCACTTTCTTGAACTTGATTACCAAAGTCACTCAAAGTGGCCTTCATCCAAAGTATTTGTGCACAACAACTACCGGCGGATATGTATTCGGCTTCGACAATTGATAATGCAACACTATTTTGCTTCTTTGATGACCATGAAACAAGTGATCTTCCCAACAATTGACATGTG…	2416	7.88E+03	0.25%	2.47E+02	0.07%	gb|AC196818.2| Sorghum bicolor clone SB_BBc0005H14, complete sequence	chromosome_5	SRSiCMCMOOT00001 gi|4106407|gb|AF078902.1|AF078902 Sorghum bicolor centromere element pHind12, complete sequence
136167	TTACAAATCGTTTTGAACGCACCCGATGGAACCCCAAGGTCACGTGGGTTATGTGGAACCTTGCTTCTTTCCGTTTCGAGACAGTGTTGGTGTCGGTGCAAGATAGGTGGACGATTTGCGCTAGACGTACCAAAGGCTTATAAATCGTTTTGGATAAACTCGATGGTACCACTAGGTGACGAGGCTCAAGTGGAAGCTCGTTTCGGCCTTTCATATATTGTGCTAATCTTGACGCAAGATAGGTGCATGGTTTGCGTCAAACGTACCATAGGCTCGGAAATCGTTTTGGACACACCTGATGGAACTCCTAGGTGAGGTGGGTCATGTGGAATCTCATTTCTTTCCATTTGAAGACAGTGTTAATGTCGGTGCAAGATAGGTGCATGGTTTGCGTCAAAC…	2049	9.25E+03	0.25%	1.54E+03	0.39%	No hits	chromosome_10	SRSiCMCMOOT00005 gi|7381215|gb|AF137608.1|AF137608 Sorghum bicolor centromere-associated repetitive DNA element CEN38
134790	ATTTCTAAAACTATGGTACGTTTGGCACAAACCGTGCATCTATCTTGCACCAATACTAACAATATATCCAAACGGACCGAAACGAGATTCCACTTGACCCTCGTCACCTAGGAGTTCTATGGGGTGCGGTCAAAATGATTTCCGAGCCTTGTTTGGAACAATCCGTGCACCTAACTTGCACTAATACTAACACTATCTCCAAACGGACCAAAACAAGATTCCACTTGAGCCTCGTCACCTAGGAGTTCCATCGCGTGCTTCCGAAATGATTTCCAAGCCTTGTTCGGCACAAACCGTGCACCACTAACACTATCTCCAAACGGACTGAAACGAGCTTCCACTTGACCCCCATCACCTAGGAGTACCATTGGGTGCATCCAAAATGATTTCTAAGCCTAT…	1719	1.10E+04	0.25%	2.13E+03	0.45%	gb|AC169373.2| Sorghum bicolor clone SB_BBc0188M08, complete sequence	chromosome_10	SRSiCMCMOOT00005 gi|7381215|gb|AF137608.1|AF137608 Sorghum bicolor centromere-associated repetitive DNA element CEN38
135653	CCTAGCTAACGTTGGTCAAGAGGAAGCTCGTTTCGATCCGTCTGGAGATAGTCTTAATCTTGGCGCAAGATAGGTGCATGCTTTACATCGTATGTACCACGTGCATGGAAGTCGCGTTGGGCACACCTAAAGGGTACTCCTAGGTGTCATGAGTCATGTGGTAGCTCATTTCGGTCCATTTGGAGGTACGGTTAGTCTTAGCACAAGATAGATGCACGGTTTGCGCCGAACGTAACTTAGGCTCAGAAATCATTTTGGATGCACCCGATGGAACTCCTAGGTGACGTGGGTCATGTGGAACCTTGTTTCGATCCATTTGGAGGTAGTGTTAGTGTTGGTGCAAGATAGTTGCATGGTTTGCACCGAATGTACCATGGGCTCGAAAATAGTTTTGGATGC…	1653	1.13E+04	0.25%	2.43E+03	0.49%	gb|AC169373.2| Sorghum bicolor clone SB_BBc0188M08, complete sequence	super_32	SRSiCMCMOOT00005 gi|7381215|gb|AF137608.1|AF137608 Sorghum bicolor centromere-associated repetitive DNA element CEN38
134785	CACCCGATGGAACTCTTAAGTGACGTGGGTCCTGTGGAATCTCATTCGGTCCATTTGGAGATGGTGTTAGTGTTGATGTAAGATAGGTGCACGGTTTACGCTAAACGTACCATAGGCTCAAATATCATTTAGGACACACCCGATGGTACTTCTTTGTGACGAAGCTCAACTGTGAGCTCGTTTTGGTCCGTTTGGAGATTGTGCTAATCTTGACGCAATATCGGTGCACGGTTTGCGCCGAACGTACCATAGGCTCGGAAATTGTTTTGGACGCACCCGATGGAACTCCTAGCTGATTTGGGTCGTGTGGAATCCTCGTTCGGTCCGTTTGGACATGGTGTTAGTGTTAGCGCAAGATAGGTGCACGGTTTGTGCCAAACGGTACATAGGCTTAGATAT…	1430	1.30E+04	0.25%	1.41E+03	0.25%	No hits	super_60	SRSiCMCMOOT00005 gi|7381215|gb|AF137608.1|AF137608 Sorghum bicolor centromere-associated repetitive DNA element CEN38
134301	CATTTGGAGATAGTGTTAGTGTTGCTGCAAGATAGATGCACGCGTTGTGCCAAACGTACCAGAGGCTCAAAATTCATTTTGGACACACTCGATGGTACCACCAGGTGACGAGGCTCAAGTGGAAGCTCATTTCGATCCTTTCGGACATAGTGCTAATCTTGACGCAAGATAGGAGCACAGTTTGCGTCGAACGTACCATAGGCTTGTAAATCATTTTGGACGCACCCGATGGAACTCCTAGGTGACATGGGTCATGTGGAATCTCACTTCTTTCCGTTTGGAGACTGTGTTAGTGTCAGTGCAAGATAGGTGCATGGTTTGCACTAGACGTACCATAGGCTCATAAATCGTTTTGGACGCACTCGATGGTACCACTAGGTGACGAGGCTCAAGTGGAAG…	1410	1.31E+04	0.25%	2.02E+03	0.35%	gb|AC169373.2| Sorghum bicolor clone SB_BBc0188M08, complete sequence	chromosome_10	SRSiCMCMOOT00005 gi|7381215|gb|AF137608.1|AF137608 Sorghum bicolor centromere-associated repetitive DNA element CEN38
136412	GTGCACGCTTTGTGCCAAATGAACTAGAGGCTCAGAAATCATTTTGGATGCACTCGATTGTACCACTAGGCGATGAGGCTCAAGTCGAACTTCATTTCGGTCCTTTCGGACATAGTGCTAATCTTGACGCAAGATAGGTGCACGGTATGCGCCGAGCATACCATAGGCTCAGAAATCGTTTTGGACGCACCCAATGGAACTCCTAGGTGACGTGGGTCATGTGGAATCTCACTTCTTTCTCTTTGGAGACATTGTTAGTGTCGGTGCAAGATAGGTGCATGGTTCGCGCTAGACATACCACAGGCTTAGAAATCATTTTGGATGCAACCGATGGGACCACTAGGTGATGAGGCTCAAGTGGAAGCTCATTTCGGCTTTTTGGATATAGTGCTAATCTTG…	1365	1.40E+04	0.25%	2.85E+03	0.47%	No hits	chromosome_3	SRSiCMCMOOT00005 gi|7381215|gb|AF137608.1|AF137608 Sorghum bicolor centromere-associated repetitive DNA element CEN38
135001	TTGTTGCAAAACCGTGCGCCTATCTTATAGCGACACTAACATTGTCTCCACATGGACCAAAATGAGATTCCACATGACCCACATCACCTAGGAGTTCCATCGGGTGCGTCCAAAATGATTTCTGAGCCTATGGTACGTTTGGTGCAAACCATGCACCAATCTTGCACCGACACTAACACTATGAACAAATCGATCGAAATGAGATTCCACATGACTCGCATCACCTAGGAGTTCCATCGTTTGCATCCAAAACAATTTTTGAGCATATGGTACGTTCTGTCCTAACCTTGCACCTATCTTGAGTCATGAATAGCACTATCTCGAAATAGACTGAGAACGAGTTTCCACTTGAGCCTCGTCACCTATGAGTACCATCGGTGCATCCAAAATGATTTTTGG…	1296	1.45E+04	0.25%	3.59E+03	0.57%	No hits	chromosome_6	SRSiCMCMOOT00005 gi|7381215|gb|AF137608.1|AF137608 Sorghum bicolor centromere-associated repetitive DNA element CEN38
131917	CTTCCACTTGAGCCTCATCACTTTGAAGCACCATTTGGTGTGTCCAAAACGATTTCTGAGCCTATGGTACGTTTGGCGTAAACCGTGCACCTATCTTGCACCCACACTAACACTGTATCCAAATAGACCGAAATGAGATTCCACATGAACCACATCACCTAGGAGTTTCAATGCGTGCGTCCAAAATGACTTCCGATCCAATGGTACGACCATGCACCTATCTTGCTTAAAGATTAGCACTATCTCCAAACGACCGAAATGAGCTTCTACTTGAGCCTTGTCACCTAGGAGTACCATCGGGTGCATCCAAAACGATTCAGGAACCTAAGGTATGTTTGGCACAAGTCGTGCACCTATCTTGCACCGACACTAACACCGTCTCAGAACGGACCGAAACAA…	1269	1.50E+04	0.25%	3.39E+03	0.53%	dbj|AB008971.1| Saccharum officinarum gene, repeat sequence, clone SoCEND5-1	chromosome_10	SRSiCMCMOOT00005 gi|7381215|gb|AF137608.1|AF137608 Sorghum bicolor centromere-associated repetitive DNA element CEN38
135298	GGGCCGATGGTACGTTGGGCGCAAACGGTGCACCTATCTTGCACTAACAGTAACACCAGTCTCCAACGGACCGACGAGATTCCGACATGACCCACGTCACCTCAGAGTTCCTTCGGGTGCGTCCAAAATGATATCTGAGCCTATTGTACGTTTGGCGCAAACCGTGCACCTATCTTGCACTAACACTAACACCATCTCCAAACGGACCGAACGAGATTCCACATGACCCACGTCACCTAGGAGTTCCATCAGATGCGTCCAAAATGATCTCCGAGCCTATGGTACGTTTAACGCAAACCAAGCACCTATCTTGCATCGACACTAACACTATCTTCAAACGGACTAAAACGACTTCCACATGACCCACGTCACCTAGGAATTCCATCGATGTGTTAAAAA…	1238	1.49E+04	0.25%	1.28E+03	0.19%	No hits	chromosome_2	SRSiCMCMOOT00005 gi|7381215|gb|AF137608.1|AF137608 Sorghum bicolor centromere-associated repetitive DNA element CEN38
135522	TTGCACCTATCTTGCGTCTTGGTTAGCACTATCTCAAACAGACTAAAGCAAGCATCCACTTGAGCCTCGTCACCTAGGAGTACCATCGGTTGCGTCCAAACGATTTCTGAGCCTATGGCACGTTTGGCACAAACCGTGCACCTATCTTGCACTAATACTAACACTATATCCAAACGGACCGAAACGAGATTCCACTTGAGCCTCGTCACCGAGGAGTTCTATCGGGTGCGGTCAAAATGATTTCCGAGCCTTGTTTGGAACAAATCGTGCACCTGTCTTGCACTAATACTAACACTATCTCCAAACGGACCGAAACAAGATTCCACTTGAGCCTCGTCATCTAGGAGTTCCATCGGGTGCTTCCCAAATGATTTCCGAGCCTTGTTTGTCACAAACCAT…	1126	1.64E+04	0.25%	3.26E+03	0.45%	dbj|AB008971.1| Saccharum officinarum gene, repeat sequence, clone SoCEND5-1	chromosome_3	SRSiCMCMOOT00005 gi|7381215|gb|AF137608.1|AF137608 Sorghum bicolor centromere-associated repetitive DNA element CEN38
135340	GTTCGGCGCCAACCCGTGCCACCTATCTTGCACCTGACCACTGGCTCCTAATAGACCGAAACGAGATTCCACTTGACCCACGTCACCTAGGAGTACCATTGGGAGTGTCCAAAATGATTTCCGAGCCTATGGTATGTTCGGCGCAAACCGTGCAACTATCTTGCACCGACACTAGCTCCCAACAGACCGAAACAAGATTCCACTTGACCCACGCCACCTAGGAGTACCATCGGGTGTGTCCAAAATGATTTCCCAGCCTATGGTATGTTCGGTGCCAACCGTGCACGTATCTTGCACCGACACTGGCTCCTAACAGACCGAAACGAGATTCTACTTGACCCACATCACCTAGGAGTGACATCGGGTGTGTCCAAAATGATTTCCGAGCCTATGGTATGT…	1092	1.70E+04	0.25%	2.28E+03	0.30%	No hits	chromosome_2	SRSiCMCMOOT00005 gi|7381215|gb|AF137608.1|AF137608 Sorghum bicolor centromere-associated repetitive DNA element CEN38
128075	GATAGGTGCACGCGTTGTGCCACACGTACCAGAGGCTCAAAAATCATTTTGGACGCACTCGATGGTACCACTAGGTGACGAGGCTCAAGTGGAAGCTCATTTCGGTCCGTTTGAAGATTATGCTAATCTTGATGCAAGATAGGAGCACAGTTTGCGTCGAACGTACCATAGGCTCGTAAATCATTTTGGACGCACCCGATGGAACTCCTAGGTGACATGGGTCATGTGGAATCTCACTTCTTTATCTTTGGTGATAGTGTTAGTGTCGGTGCAAGATAGGTGCACGGTTTGCGCCAAATGTACCATCGACTCAGAAATCATTTTGGACGCACAAGATGGGACCACTAGGTGACGAGGCTCAAGTGGAAGCTCGTTTCGGTCCGTTTGGACATAGTGCTA…	1080	1.74E+04	0.25%	2.77E+03	0.37%	gb|AC169373.2| Sorghum bicolor clone SB_BBc0188M08, complete sequence	chromosome_5	SRSiCMCMOOT00005 gi|7381215|gb|AF137608.1|AF137608 Sorghum bicolor centromere-associated repetitive DNA element CEN38
133871	TAGACATGACCTGTGTCACCTAGGAGTTCCATTGGGTGTGTCCAAAATGATTTCTGAGCCAATGGTATGTTGCGCGCAAACCGTGCACCTATCATGATTCAAGATTATCACTATCTCCAAACGTACCGAAACGAGCTTCCACTTGAGCCTCGTCACCTAGAAGTACCATCTGGTGCGTCCAAAATTATTTCTGAGCCATGGTATGTTTGGCGCAAACCATGCACCTATCTTGCACCGACAATAACACCATCTCCAAACGGATTGAAACGAGATTCCACATGACCATGTCACCTAGGAGTTCCATCGTTTGCATCCAAAACAATTTTCGAGCCTATGGTACGTTCGGTGCTAACCTTGCACCTATCTTGAGTCATGATTAGCACTTTCTACAAACGGACT…	1060	1.78E+04	0.25%	4.25E+03	0.55%	gb|AC169373.2| Sorghum bicolor clone SB_BBc0188M08, complete sequence	chromosome_5	SRSiCMCMOOT00005 gi|7381215|gb|AF137608.1|AF137608 Sorghum bicolor centromere-associated repetitive DNA element CEN38
136189	AGACAGTGTTAGTGTCAGTGCAAGATTGGTGCAGAGTTTGCGCCAAATGTACCATCAGCTTAGAAATCGTTTTGGACGCACCCGATGGTACTCCTAGGTGACGAGGCTCAAGTGAAAGCTCGTTTAAGTCCGTTTGGAGATAGTGCTAATCTGGAAGCAAGATAGGTGCACGGTTTGCGTCAAACATACCATAGGCTCGAAAATCATTTTGGACGCACCCGATGGAACTCCTAGGTGACGTGGGTCATGTGGAATCTCACTTCTTTTCTGTTTGGAGACAGTGTTAGTGTCGGTGCAAGATAGGTGCATGGTTTGCGCTAGATGTACCATAGGCTTACAAATCATTTTGGAGGCACCCGTGGTACCACTAGGTTACGAGGCTCAAGTGGAAGCTCGCTT…	1014	1.87E+04	0.25%	3.37E+03	0.42%	No hits	super_60	SRSiCMCMOOT00005 gi|7381215|gb|AF137608.1|AF137608 Sorghum bicolor centromere-associated repetitive DNA element CEN38
132909	CGATCTTCCGTCAAGATTACACTATCATCAAACGAACCAAAATGAGCTTCCAGTTGAGCTTCATCACCTACGAGTACCATTGGGTGCGTCCTAAACTTGATATGAGGCTATGGGACGTTTGGCGCAAACCGAGCACCTATCTTGCACTAAGACTAACACCATCTCCAAACGGACCGAACGAGATTCCATATGACCCACATCACCTAGGAGTTCCATCGGGTGCGTCCAAAACGATATCTGGGCCTATGGTACGTTTAGCGCAAACCGTGCAGCTATCTTACATCAACACTAACAACATCTCCAAACGGACCGAACGAGATTCCACATGACCCACGTCACCTAGGAGTTCCATTGGGTGCGTCCAAAACGATATCGTGAGCCTTTGGTACGTATAGTGCG…	967	1.98E+04	0.25%	2.49E+03	0.29%	No hits	chromosome_2	SRSiCMCMOOT00005 gi|7381215|gb|AF137608.1|AF137608 Sorghum bicolor centromere-associated repetitive DNA element CEN38
128017	GTGCGCGGAATGCGCCAAACATACCATAGGCTCAGATATCGTTTAGGACGCACCCGATGGTACTCCTAGGTGACAAAGCTCAAGTGGAAGCTCGTTTTGGTCCGTTTGGAGATAGTGCTAATCTTGGCGCAAGATCGGTGCACGGTTTGCGCCGAACGTACCATAGGCTCGGAAATCATTTTGGACGCGCCCAATGGAACTTCTAGGTGACGTGGATCATGTGGAATCTCGTTCGGTCCGTTTGGAGATGGTGTTAGTGTTAGTGCAAGTTAGGTGCACGGTTTGCGCCAAACATACCATAGGCTCAGATATCATTTTGGACGCACCCAATGGAACTCCTAGGAGATGTGGGTCATGTTGAATCTTGTTCGGTCCGTTTGGAGATGGTGTTATTGTTAG…	857	2.22E+04	0.25%	2.68E+03	0.28%	No hits	chromosome_10	SRSiCMCMOOT00005 gi|7381215|gb|AF137608.1|AF137608 Sorghum bicolor centromere-associated repetitive DNA element CEN38
137339	GATCCGAAGAATCCCACCGCGGCCGAAGAGGTGCTTCTCCAAAACAATGACATTGCTCTAAGTGTCATTCATGATGCAATTGATAAGAGAACATTTGAGCAAATCAAGAATATTGAGATGGCTCATGAGGCTTGGAAGAAGTTGGAAGAATTATTTGAGGGCACTCAAGCCGTGAAGGGTGCAAAGGCATATATTCTCAAAGAGAAGTTTGCAAGCTTCAAGATGAAGGAGGATGAGAGTGTGCCGGAGATATTTCATAGGCTTTAAGTGCTTGTTAATGATCTTAAAGCAAACTTGGAGAAGAGGTGAAGGACAAGGACTTCTCCCACAAGTTCTTAAGATGCTTACCTTCAAGATTTGACACATTGGTCACTATTCTAGTGAGGAGTGGTTTGGACA…	4504	4.00E+03	0.24%	2.65E+01	0.01%	gb|AC169373.2| Sorghum bicolor clone SB_BBc0188M08, complete sequence	chromosome_2	SRSiCMCMOOT00001 gi|4106407|gb|AF078902.1|AF078902 Sorghum bicolor centromere element pHind12, complete sequence
137266	CGAAAACAATCGACAAAGTAACACACATGCACATGCAATGCAATACTTGAATGTAAGTCTAGTTGCTTGTCAAGTTTTATCCAAGGTTAAGCTTCTTCACATGCTTTTAGGCGGTTATCTTAACCATGTTAGACAAGCCCTAGGTGCATTACTAAAAGTTCAACATGTTTTATATTACAATGCAATGCAAGGGACAACACAAGCTCATTTTCTAGTGAAGTTACTAAAATCAAGCACATTGAGCTCATTCCTCAACCGACAAAATGTAGCCTCATCTAGCGGTTTAGTGAAGATATCCGCCAATTGATCCTCGGTCCTTACACCTTCTAGTGAAATATCATTTTTAGCAACATGATCTCTAAGAAAGTGATGGCAAATATCTATGTGCTTGGTGCGAGA…	4474	4.09E+03	0.24%	3.26E+01	0.02%	gb|DQ115020.1| Saccharum officinarum clone SCAGLV1042D06 transposon opie-like, partial sequence	chromosome_7	ZRSiTERTOOT00157 giepum_438D03-1 giepum_Z438D03-1 Z438D03 bases 8744. .21531 ||retrotransposon
137320	GTGTTGAACTTAGAGAAGCAAATGATGCTATGTCATCCAAACTCAAGGAACTCAAATCTTCTAAGAAAGAGCTTAAAGAAAAACATGATAAACTTGAGGGGATACATAATGAGCTCATCACTAGCTACAATATGCTAAAAGATGAATATACAAATCTCAAGATCAATCATGATAATCTTGTTATCTCTCATGAGTTTTAATCCAATGAGCCACGTGATGCTACTAACGATGTTGTTAAGATTGATATAGCTACATCATGTGATAATTTAATCATTGAGAGTATTGAGCAAGGTTCTAGTAGCAAAGGCAAGCAAGTGGTTGAGTCCGATGACTATGATGAGTATGTCAAGATCAAGAATGAGAATGAGAAGCTCAAGAAAGATCATAAAAAGCTATCAA…	4164	4.34E+03	0.24%	3.23E+01	0.02%	gb|DQ115020.1| Saccharum officinarum clone SCAGLV1042D06 transposon opie-like, partial sequence	chromosome_8	ZRSiTERTOOT00157 giepum_438D03-1 giepum_Z438D03-1 Z438D03 bases 8744. .21531 ||retrotransposon
137004	ACATACATTGCCTAGGAGTACCATCCAGGTGTGCCCAAAGCGATTTCCACGCCCGTGTTACATTCGGTGCAAACCGTGCACCTATCTTTCGCCGAGATTAACAATATCTCCGGATGGATCGAAACGAGCTTCCTCTTGACCAACATTAGCTAGGAGTACTATCGGGTGTGCCCAAAATGATTTCCGTGCCCGAGGTACATTCGGCGCAAAGCGTGCACCTATCTTGCGCCGAAACTAACACTACCTCCACATGACTCACGACACCAAGGAGCACCATCGGGTGTGCCCAAAATGATTTCCAAGCCTATGGTGCGTTCGGCGCAATCCGTGCACCTATCTTGAGTCATGATTAAAACTATCTCCAAACGGATCAAAACGAGTTTCTACTTGACCCACGTC…	2410	7.43E+03	0.24%	1.30E+03	0.38%	gb|AC169373.2| Sorghum bicolor clone SB_BBc0188M08, complete sequence	chromosome_7	SRSiCMCMOOT00005 gi|7381215|gb|AF137608.1|AF137608 Sorghum bicolor centromere-associated repetitive DNA element CEN38
135205	CGCCGGGGGAGTGGGGACGCGTCAGACGAATCGCTCCATCCGCTCACCGCTATGGCCACCAAGTGTGGCTCGGGAGGCAGCGGTCGCACCGCAGTCCGACCTGGTGCCTGCCCTACACCGACCGCCGGTACGTGAATGGCCCGGTCTGCACCAAGACGCTCGTAGTGTCATCAGCAATCGGCACCAGGCCTGGCAGGATGATGACGTCCACCGGGCGATAATGAGGGTAGGCGACACGGGTGAAAGCTCTAGTTTGGTTTTGGTGAATTGATGAAACCCTAAGTGCTAACCTAGTTTATCAAGTGATCATGAGATAGGTAGCATACTTCAAGTGGAGAAGCTAATGAAGATCATAGCATGACAATGGTGATGGCATGGCGATGATCAAGGGCTTAAACT…	2074	8.68E+03	0.24%	2.16E+02	0.05%	No hits	chromosome_9	No hits
135678	TGTATCTTTTGGCTCTCCGCCGGAGAAAGGTCAAGAACCCCTCACAATCACCACGATCGAAGCCGGAGACAATCACCACCCTCCGCTCGATGATCCTCGCTGCTCTAAGCCATCTAGGTGGTAGCAACCACCAAGAGTAACAAGCGAATCCCGCAGCGAAACACGAACACCAAGTGCCTCTAGATGCAAACACTCAAGCAATGCACATGGATTCTCTCCCAATCTCACAAAGATGATGAATCAATGATGGAGATGAGTGGAAGGGCTTTGGCTAAGCTTACACGGTTGCTATGTCAATGCAAATGGCCAAGAGGGTGAGTTAGAGCTGGCCATGGGGCTTAAATAGAAGCCCTCATGAAATAGAGCCGTTGTACTCCTTCACTAGGCACAACACGGGGT…	2023	8.84E+03	0.24%	1.25E+02	0.03%	No hits	chromosome_10	No hits
136593	TCGGACAGCCAACGTCGAATCCACCCCAAATTGAGTTTATCCACACTCACCAAAAGATCAGGAACAACCCCTTGTCCCATCAGCCTATGGTACGTTTGGCGCAGACCGTGCTCCTATCTTGCACCGACAAGAACACTGTCTCCAAACGGACTGAAACGAGATTCCACATGGCCGACGTCTCCTAGGAGTTCCATCGGGTGCGTCAAAAACAACATTCGAGCCTATGGTACGTTCTGCGCAAACCGTGCACCCATCTTGCGTCAATATTACCACTATCTCCAAACGGACCGAAATGGTCTTTCAGTTGAGCCTCATCACCTAGCAGTACCATCGGGTGCGTCCAAAACGATTCCTGAGACTATGGTACGGTTAGCGTAGACCGTGCACCTATCTTGCACC…	1805	9.95E+03	0.24%	9.07E+02	0.20%	gb|AC169373.2| Sorghum bicolor clone SB_BBc0188M08, complete sequence	super_26	SRSiCMCMOOT00005 gi|7381215|gb|AF137608.1|AF137608 Sorghum bicolor centromere-associated repetitive DNA element CEN38
136747	ACCATCGGCTGTGACCAAAACAATTTCTGTGCCGATGGTACGTTTGGTGCAAACTGTGCACCTTTCTTGCACTGACACTAACACTGTCTCCAAATAGAAAGAAGTGAGATTCCAGATGACCCACGTCACCTAGGAGTTGCATCAAGGGTGTCCAAAACAATGTCAGAGCCTATGGTACGTTCGACGCAGACCATGCACCTATCTTGCGTCAAGAGTAGCACTATCTTTGAAAGGACCGAAATGAGCTTCCACTTGAGCCTCGTCACCTAGTGGTACATTAGGTGCGTCCAAAACGACTTCTGAGCCTATGGTACGTCTAGCGCAAACCATGCACTATCTTGCACCGACGCTAAAGCTGTCTCCAAACGGAAAGAAGTGAGATTCTACATGACCCACGTC…	1752	1.05E+04	0.24%	1.17E+03	0.25%	No hits	chromosome_6	SRSiCMCMOOT00005 gi|7381215|gb|AF137608.1|AF137608 Sorghum bicolor centromere-associated repetitive DNA element CEN38
135249	TGATCCATGTCACCTAGGAGTTCTAGGGGGGCATCTAAAATGACTTTTTGGGCCTATGGTACGTTTGACACAAACAGTGCACCTATCTTACGTCAAGATTAGCACCATTTCGAAGCGGATCAAAACGAGCTTCCACTTGAGCCTCGTCACCTAGTAGTACCGTCAGGTGCGTTCAAAACGATTTGTGAGCCTATGGTACGTCTAGCGCAAACCATGCACCTATCTTGCACCGACACTAAAACTGTCTCTAAATGGAAAGAAGTGAGATTCCACATGACCCACGTCACCTTAGAGTTCCATCGGGTGCGTCCAAAACGATGTCCGAGCCTATCGTACATTCGACGCAAACCGTGCACCTATCTTGCGTCAAGATTAACACTATCTCTAAACAGACCGAAA…	1657	1.08E+04	0.24%	1.75E+03	0.35%	No hits	chromosome_3	SRSiCMCMOOT00005 gi|7381215|gb|AF137608.1|AF137608 Sorghum bicolor centromere-associated repetitive DNA element CEN38
136612	CGTTTTGGATGCAACCGGTGGTACTCCTAGGTGATGGTGGTCAAGTGGAAGCTTGTTTCGGTCCGTTTGGAGATAGTGCTAGTGTTGGTGCAAGATAGGAGCACGGTTTGCGGCGATCGTACCATAGGCTCAAAAATCATTTTGGACGCACCCAGTGGTACTCCTAGGTGACGAGGGTCAAGTGGAAGCTCGTTTCGGTCCGTTTGGAGGTAGTGCTAACGTTGACGCAAGATAGATGCACGGTTTGTGGCGAACGTACCATAGGGTCAGAAATCAATTTGGAGGCACCCAATGGAACTCCTAGGTGACGAGGATCAAGCGGAAGCTCGTTTCGGTCCAATTGGAGATAGTGTTAGTGTTGGTGCAAGATAGTTGCAAGGATTGCCCCGAACGTACCAT…	1602	1.12E+04	0.24%	1.94E+03	0.38%	dbj|AB008971.1| Saccharum officinarum gene, repeat sequence, clone SoCEND5-1	chromosome_3	SRSiCMCMOOT00005 gi|7381215|gb|AF137608.1|AF137608 Sorghum bicolor centromere-associated repetitive DNA element CEN38
136316	ATGAGCCTCTGGTTCATTTGGTAAAAGCGTGCACCTATCTTGCACCAACACTAACACTGTCTCCAAACGGAAAGAAGCGAGATTCTACATGACCCAAGTCACCTAAGAGTTCCATCGGGTGCATCCAAAACTATTTCCGAGCCTATGGTACGTTCGACACAAACCGTACATCTATCTTGCGTCAAGATTAGCACTACGTCTGAAAGATCTTAAACGAGCTTCCACTTTAGCCTCATCACCTAGTGGTACCATCGGGTGCGTCCAAAATGATTTATGAGCCTCTAGTACATTTGGAACAAAGCGTGCACCTATCTTGCACCAACACTAACACTGTCTCCAAACGGAAAGAAGGGAGATTCCACATGACCCACATCACCTGGGAGTTCCATCGAGTGCGTC…	1335	1.34E+04	0.24%	1.81E+03	0.30%	No hits	chromosome_3	SRSiCMCMOOT00005 gi|7381215|gb|AF137608.1|AF137608 Sorghum bicolor centromere-associated repetitive DNA element CEN38
135181	CACTTTCTCCAAACAGAATGAAGTGAGATTCCACAAGACCCACGTCACCTAACCGACACCAACACTGTCTCCAAACAGAAAGAAGCGATATTCCACATGACCCACATGACCTAGGAGTTCCATTGGTTGCGTCCAAAATGATTTGTAAGCCTATGGTACATCTAGCGCAAACCAAGCACCCACTCTTGCACCGACACTAACACTGTCTCCAAAGGAAAGAAGTGAGATTCCACATGACACACGTCACCTAGGAGTTCCATCGGGTATGTCCAAAATGATTTCCGAGCCTATAGTACGTTCGACGCAAACCGTGCACCTATCTTGCATCATAATTAGCACTATATCCGAAAGGACCGAAACGAGCTTCCACTAGAGCCTTGTCACCAAGTTGTACCATCA…	1264	1.45E+04	0.24%	2.61E+03	0.40%	No hits	super_21	SRSiCMCMOOT00005 gi|7381215|gb|AF137608.1|AF137608 Sorghum bicolor centromere-associated repetitive DNA element CEN38
135885	CACCTATCTTGCGTCAAGATTAACACTATCTCCAAATGAAGCGAGATTCCACATGACCAACGTGACCTAGGAGTTCCATCGGGTGCGTCCAAAATGATTTCTGAGCCTATGGTACGTCTAGCGCAAACCATGCACCACTCTTGCACCGACACTAACACTGCCTCCAAGCATAAAGAAGCGAGATTCCACATGACCCAAGTCACCTAGGAGTTCCATCGGGTGTGTCCAAAATGATTTCCGAGCCTATGGTACGTTTGACACAAACCGTGCAACTATCTTGTTTCAAGATTAGCACTATCTCTAAATGGGGCGAGCTTTCACTTGAGCCAAGTCACCTAGGAGTACCATCGGGTGCGTCCAAAGCGATTTCTGAGCCGATGGTACGTTTGGCGCAAAATG…	1245	1.46E+04	0.24%	2.76E+03	0.42%	No hits	chromosome_2	SRSiCMCMOOT00005 gi|7381215|gb|AF137608.1|AF137608 Sorghum bicolor centromere-associated repetitive DNA element CEN38
134348	TCAAGACTAGCACTATGTCCAAAAGGACCGAAACGAGCTTCCACTTGAGCCTCGTCACCTTGTGGTACCATCGACTGCGTCCAAAATAATTTTTGAGCCTCTGGTACGTTTGGCACAACGCGTGCATCTATCTTGCAGCAACACTAACACTGTCTCCAAATGGAAAGAAGCGAGATTCCACATGACCCACGTCACCTACGAGTTCCATTGGGTGCGTCCAAAAGGATTTCCGAGCCTATGGTACGTTCGACGCAAACCGTGCTCCTATCTTGCGTCAAGATTAACACTATCTCCAAACGGACCGAAATGAGCTTCTACTTGAGCCTTGTAACCTAGTGTTACCATTGAATGTGTTCAAAATGATTTCTAAGCCTATGGTGCGTCTAGCGCAAACCATGC…	1229	1.43E+04	0.24%	1.08E+03	0.16%	No hits	super_28	SRSiCMCMOOT00005 gi|7381215|gb|AF137608.1|AF137608 Sorghum bicolor centromere-associated repetitive DNA element CEN38
133688	CCTATATTGCACCGACGCTACCACTGTCTCCATATAGAAAGAAGTGAGATTCCAAATGACCCACATCACCAAGGAGTTCCATCGGGTGCGTCCAAAATGATTTCTGAGCCTGTGTTATGTTCGACGCACACCGTCCACCCATCTTGCGTCAAGATTAGCACTTTCTCCAAACGGACCAAAACGAGCATTCACTTGCACCTCGTCACCTAGGAGTAATGTCAGGTGTGTCCAAAAGATTTCTGAGCCGATGGTACGTTTGGCGCAAACCATGCACCTATCTTGCACTAACACTGACCTGTCTCCAAAGAGAATGAAGTGAGATCCCACATGACCCATGTCACCTAGGAGTTCCGTCAGGTGCGTCCAAAATGATTTCCGAGCCTATGGTACGTTCGACGC…	1172	1.53E+04	0.24%	2.89E+03	0.41%	gb|AC169373.2| Sorghum bicolor clone SB_BBc0188M08, complete sequence	chromosome_5	SRSiCMCMOOT00005 gi|7381215|gb|AF137608.1|AF137608 Sorghum bicolor centromere-associated repetitive DNA element CEN38
133064	AGCACTATCTTTAAACGGACCAAATTGAACTTCCTCTTGATCCTCATCACCAAGGTGTACCATCGGGTGTGTCCAAAATGACTTTTGAGCCAACGGTACGTTCGGCGCAAACCGTGCACCTATCTTGTGTCAAGATTAGCTCTATCTGCAAACAGACCGAATCCAGCTTCCACTTGAGCCTCGTCTCCTAGGAGTACCATCGGGTGCGTCCAAAACAATTTTCTGAGCCTATGGTACGCTTGGCGCAAACCGTGCACCTAACTTGCATCAACGTTAGCACTATCTCCAAATGGACCGAAACGAGCATCCACTTGAGCCCCATCACCTAGGGGTACCATCGGGTGCTTCCAACATGATTTCTGAGCCTATGGTACGTTTGGCGCAATCCGTGCAACTATC…	1141	1.56E+04	0.24%	3.83E+03	0.53%	gb|AC169373.2| Sorghum bicolor clone SB_BBc0188M08, complete sequence	super_28	SRSiCMCMOOT00005 gi|7381215|gb|AF137608.1|AF137608 Sorghum bicolor centromere-associated repetitive DNA element CEN38
134675	TGGTACGTTCAGCGCAAACCATGCAACCTATCAGGCGTCTAGATTCCGCTCTACCTCCAAACGGACTAAAACGAGCTTCCACTTGAGCCTTGACAGCTAAGAGTACCATTGAGTGCATCCAAAACGATTTCTAAGCCTATGGTACATTTCGCGCAAACTGTGCACCTATGTTGCACCGACATTGACACTGTCTCCAAACAGACCGAAAGAAGATTCCACATGACCCATGTCACCTAGTAGTTCCATCAGGTGTGTCCAAAATGATTCCAAGCCTATGGTACATTTGGCGCAAACCGTGCACCTATCTTGCGTCAAGATTAGCACTATCTCCAAATGGGCCGAAATGAGCTTCCACTTGGGCCTTGTAACCTAGTGTTACCATTGGTGCGTCCAAACGAT…	1125	1.57E+04	0.24%	3.83E+03	0.53%	gb|AC169373.2| Sorghum bicolor clone SB_BBc0188M08, complete sequence	chromosome_3	SRSiCMCMOOT00005 gi|7381215|gb|AF137608.1|AF137608 Sorghum bicolor centromere-associated repetitive DNA element CEN38
136688	GAGCTTCCACTTGAGCCTCTTCACCTAGGGGTACCATCGGGTGCGTCCAAAACGATTTCTGACCCTATGTTTGGTGGAAACCATGTACCTATCTTGCACCAACACTTACACCATCTCTAAACAGAGGTAAACAAGAATCCACCTGACCCACGTCACCTAGGAGTTCCATCGGGTGCGTCCAAAATGATTTCTGAGCCTATGGAACGTTCGGCGCAAACCGTGCACCCACCTTGTGTCAATATTACCACTATCTCCAAACCGACCGATACGAGCTTTCAGTTGAGCCTCGTCACCTAGTAGTACCATCGGGTGCGTCCAAAATGATTCCTGAGCCTATGGAACGTTTGGCGCAAACCGTGCACCTATCTTGCACCGACGCTAACACCGTCTCCAAATGCA…	1121	1.63E+04	0.24%	4.82E+03	0.66%	No hits	chromosome_6	SRSiCMCMOOT00005 gi|7381215|gb|AF137608.1|AF137608 Sorghum bicolor centromere-associated repetitive DNA element CEN38
131558	TTAGAGCTGTCCTGGAGTCCGAATCTAGCCCCAAAACGTGTTGGATTTGATCTCTTTCTTTTCTTGGGCCAAAAGTGACGTGGTGTCCAGGTGGAGGACGTTGGGAATACTTATACTTGGCCCCCAATCAACTTCTTTGGTCCGCCATGCCTTCCATGTGTCTTTAACACTCTTTTTGATCCATGTATGTATTTCTAAAAATGACAATGAACACACATCATGGTGCAGCATCAATTTATCAAATGTATCAAATACAATCATGGTAAAGGATTGTTTCACCTATGAATCAAAAGTTGCTAATGTGGTTGTATCCGGGCAGGTGATGTGCTCATTTGTGTAAGTATTAGTGCAAGATAGGTGCACGGTTTGTGCCAAACGTACCATAGGCTCAGGAATCAT…	1035	1.71E+04	0.24%	2.05E+03	0.26%	No hits	chromosome_6	SRSiCMCMOOT00005 gi|7381215|gb|AF137608.1|AF137608 Sorghum bicolor centromere-associated repetitive DNA element CEN38
134629	ACCAATCTTACATCAACACTAACACCATCTCCAAACAGACCGAACGAGATTCCACATGACCCACGTCACCTAGGAGTTGCATCGGGTGCGTCCAAAACGATATCTGAGCCTATAGTATGTTTAGCGCAAACCATGCACCTATCTTACATCAACACTAACACCATCTCCAAACAGACCGAACGAGATTCCACATGACCCACGTCACCTAGGAGTTGCATCGGGTGCGTCCAAAATGATATCTGAGCCTATGGTATGTTTAGCACAAACCGTGCAGCTATCTTACATCAACACTAACACCATCTCCAAACGGAACGAACGAGATTCCACATGACCCACATCATCTAGGAGTTCCATCGGGTGCGTCCAAAATGATATCTGAGCCTATGGTACGTTTAGCGC…	967	1.90E+04	0.24%	1.87E+03	0.22%	gb|AC169373.2| Sorghum bicolor clone SB_BBc0188M08, complete sequence	chromosome_7	SRSiCMCMOOT00005 gi|7381215|gb|AF137608.1|AF137608 Sorghum bicolor centromere-associated repetitive DNA element CEN38
134929	CCATTGGGTGCGTCGAAAATGATTTCCGAGCCTACGGTACGTTCGACGCAAACCGTGCACCTATCTTGCATCAAGATTATCACTATCTTTGAAAGGACCGAAATGAGCTTCCACTTGAGCCTCGTCACCTAGTGGTACATTAGGTGCGTCCAAAACGACTTCTTAGCCTATGGTACGTCTAGTGCAAACCATGCGACTATCTTGCACCGATGGCTAACGCTGTCTCCAAACGGAAAGAAGTGAGATTCCACATGACCCACTTCACATAGGAGTTCCATCGGGTGCGTCCAAAATGATTTCCCATCCTATGGTATGTTTGACGCAAACCTTGCAACTATCTTGCGGTCAACATTGGCACTATCTCCAAACGGACCGAAACGAGCTTCCACTTGAGCCTCA…	955	1.92E+04	0.24%	3.45E+03	0.40%	No hits	chromosome_6	SRSiCMCMOOT00005 gi|7381215|gb|AF137608.1|AF137608 Sorghum bicolor centromere-associated repetitive DNA element CEN38
133640	CAAGATTAGCACTATGTCCGAAATGACCGAAATGAGCTTCCACTTCAGTCTCGTCACCTAGTGGTACCATCAGGTGTGACCAAAATGATTTCTGAGCCTATGGTACGTCTAGCGCAAACCCTGCACCTATCTTGCACAGACACTAACACTGTCTCCAATCGGAAAGAATACATATTCCACACGACCCACGTCACCTAGGAGTTCCATCAGGTGCGTCCAACACGATTTCTGAGCCTATGGTACGTTCGACGCAAACTGTGCACCTATCTTGCGTCAAGATTAGCTCTTTGTCCGAAAGGCTGAAACGAGCTTCCACTTAAGCATCGTCATCTAGTGGCACCATCGGGTGCATCCAAAACAATTTTTAAGCCTATGGTACTTCTAGCGCAAACGATGCAC…	954	1.90E+04	0.24%	1.53E+03	0.18%	No hits	chromosome_3	SRSiCMCMOOT00005 gi|7381215|gb|AF137608.1|AF137608 Sorghum bicolor centromere-associated repetitive DNA element CEN38
126500	TGGAAGCTCAATTGGGTCTGTTTGGAGAGAGCGCTATTCTGGACACAAGATAGGTGCACGGTTTGCGTTGAATGTACCTTAGGCTTAAAACTCATTTTGGACGCACCGATGGATCTCCTAGGTGACGTTGGTCATGTGGAATCTCGTTTCAGTCCATTTTAAATAGTGTTAGTGTCGGTGCAAGATAGGTGCACGGTTTGCGCCAAACATACCATAGGCTCAGAAATCGTCTTGGACGCACCCGATGGTACTCCTAGGTGACTAGGCTCAAGTGGAAGCTCGATTCGGTCCGTTTGGAGAGAGTGCTAATCTTGACGCAAGCTAGGTGCACGGTTTGCTCTGAATGTAACCATAGGCTTGAAAATCATTTTGGACGCACCCGATGGATCTCCTAGGTGA…	895	1.98E+04	0.24%	1.50E+03	0.16%	gb|AC169373.2| Sorghum bicolor clone SB_BBc0188M08, complete sequence	super_14	SRSiCMCMOOT00005 gi|7381215|gb|AF137608.1|AF137608 Sorghum bicolor centromere-associated repetitive DNA element CEN38
137338	GGCTGCTCGAGCTAGGGCACGGCGGCGCGGCTAGGCAGTGGCGGCTGCTCGAGCTAGGGCACGGAGGCGCGGGCGCGAGATTGGGCGCGAGGAGGTGGCGACGCTGGTTAGGTCAAAGAAGAGGAACACGGCTCGGATAAATAATCCCCCAAACGCGACAGAAAAGGAAACCGAAAAGAGATGAAGTCGCGCGAGATCCACTGACCGGATGCTCCGGTGGTAGCGACCGGACGCTACCACCCAGCGTCCGGTCGATTCCAGAGAGGTCCAAATCCTCTGAAATCACGACCGGACGCGTCCGGTGGTCCATGACCGGACGCAGGCAGGGTCCGGTCAGAACAACTTGATCATCCTTCGATCGACCGGACGCTGAACCTTTCCTGACCGGACGCACAGACG…	4573	3.83E+03	0.23%	1.83E+01	0.01%	No hits	chromosome_7	ZRSiTERTOOT00157 giepum_438D03-1 giepum_Z438D03-1 Z438D03 bases 8744. .21531 ||retrotransposon
137344	TTTACAGCAAATCTTCAAAGTTCCTTCGTGCTGCTTGTTCCTAATCAAGTCCCCAACTTCAATAAGATCCAAATTAACACCAATTGGGATTGATGTGAGTGATCTCTCTCAAACCCTNATATTTTTCAAAGTATTTTGCCTTAGGTTATAATTCTTTTTAAGAAAATAGGCAATAAAAGGGTGATTGAAGAGAAACGACAAAACAATATTCATGCATATACAATGCAATACTTGTAAGTAAATCTAGTTGCTTATCAAGTTTGATCCAAGGTTAAGCTTCTTCACACGCTTTTCAACGGTTATCTTAACCATGTTAGACAAGCCCTATATGCATTGCCAAAAATTAAACATGTTGTATATTACAATGAATGCAAGGGACAACACAAGCTCAATTTTTAG…	4204	4.11E+03	0.23%	2.34E+01	0.01%	No hits	chromosome_8	ZRSiTERTOOT00157 giepum_438D03-1 giepum_Z438D03-1 Z438D03 bases 8744. .21531 ||retrotransposon
137052	ATCAAACTCGATCAAATGGATGTTAAAAGTGCATTTCTCAATGGTTACATCAATGAAGAAGTATATGTTGAGTAACCTCCTGGTTTTGAAGATGACAGGAAGCCCAACCATGTGTACAAATTGAAGAAGGCATTATATGGCTTGAAGCAAGCACCTAGAGCATGGTATGAGAGATTGAGGGACTTCCTATTCTCTAAAGGGTTCACAATGGGCAAGGTTGACACCACTCTTTTCATCAAGAAGATTGGAAAAGATCTATTTGTATTACAAATCTATGTTGATGATATCATATTTGGATCAACCAATCAAGACTTTTATGATGAATTTGGAAAGATGATGGCTAATGAGTTTGAGATGTCCATGATCGGAGAGTTGAGTTACTTCCTTGGTCTTCAAATC…	3106	5.62E+03	0.23%	5.06E+01	0.02%	gb|AC196818.2| Sorghum bicolor clone SB_BBc0005H14, complete sequence	chromosome_7	SRSiCMCMOOT00001 gi|4106407|gb|AF078902.1|AF078902 Sorghum bicolor centromere element pHind12, complete sequence
137161	GTATTGCCATGGTCCAGCTCCGCCGTTCCGCCATGGCCGCCGCCGATAGCTCTAGGGTCGGCAATAGGACCGGCCAAGTGGCTCAGTAGGTTCGCCTGGTCACGTAGGTCATACCCTGATGACCTCACCGCCGGCGAGGCTCGCCGTCGACGAGCCGCAGCCGTGCAGTGCCCAGCAGCGCCGCTGCTCTGCTCCGTGTCACTGACGCGTGGGGTCCCCTGACCAGCGGGTCCCACCTGTCAGCGACAGAAGTAGTGCAGGCTAACTCATTTTGAATGCTAGTTTTTGATTTGTTTTGTTATTTTTGTATCTTTAGTTTGGTAGCTCCTAAAATGGTGAAATAAATATGATTGTGTTGCTTAGGAAGTGTAGTATTTTGGAAAAATATGTTCTTGGTTT…	2961	5.81E+03	0.23%	3.91E+02	0.14%	gb|AC196829.2| Sorghum bicolor clone SB_BBc0050H06, complete sequence	chromosome_6	SRSiTERTOOT00084 leviathan_98N8-1 leviathan_98N8-1 98N8.fasta.screen.Contig47 bases 55971. .41450 ||retrotransposon
136156	CTCAGAAATCATTTTGCACGCACCCAATGGTCCTGTTTGGTGATGAGGCTCAAGTGGAAGCTCGTTTCGGTCTGTTTGGAGATAGTGTTAGTATTAGTGCAGATAGGTGCATAGTTTGTGTCGAACAAGGCTCGGAAATCATTTTAGACGCACCCGATGGAACTCCTAGGTGACGAGGCTCAAGTGAAAGCTCGTTACGGTCCGTTTGGAGATAGTGTTAGTATTAGTGCAAGATAGGTGCACGGTTTGTGCCGAACAAGGTTTGGACATCATTTTGGAAGCACACGATGGAACTCCTAGGTGACGAGGCTCAAGTGGAATCTTGTTTCAGTCCGTTTGGAGATAGTGTTAGTATTAGTGCAAGATAGGTGCACGGTTTGTTCCAAACAAGGCTCGGAA…	1955	8.85E+03	0.23%	2.26E+03	0.54%	No hits	super_1689	SRSiCMCMOOT00005 gi|7381215|gb|AF137608.1|AF137608 Sorghum bicolor centromere-associated repetitive DNA element CEN38
135114	GTTGCATCGGGTGCGTCCAAAACGATATCTGAGACTATGGTATGTTTAGCGCAAACCGTGCACCTATCTTACTTCAACACTAACACCATGTCCAAATGGATCGAACGAGATTCCACATGACCCACGTCAGCTAGGAGTTCCATCGGGCGCGTCCAAAATGATATATGAGCCTATGGTACGTTTAGCGCAAACCGTGCACCTATCTTACATCAACACAAACACCATCTCCAAACCGACCGAACGAGATTCCACATGACCACATCACCTAGGAGTTGCATCGGGTGCGTCCAAAATGATATCTGAGCCAATGGTATGTTTAGCGCAAACCGTGCAGCTATCTTACATCAACATTAACACCATCCAAAAACGGAACGAACGAGATTCCACAAGACCCTCGTC…	1817	9.55E+03	0.23%	1.39E+03	0.31%	No hits	chromosome_5	SRSiCMCMOOT00005 gi|7381215|gb|AF137608.1|AF137608 Sorghum bicolor centromere-associated repetitive DNA element CEN38
134759	ATTCCACATGACCCACGTCCCCTAGGAGTTCCATCGGGCGCGTCCAAAATGATTTCCGAGCCTAAGGTACGTTCGACGCAAACCGTGCTCCTATCTTGCATGAAGATTAGAACTATCTCCAAACGGACTGAAACGAGCTTCCACTTGAGCCTCGTCACCTAGTGGTACCATCGGGTGTGTCCAAAACGACTGCTAAGCCTATGGTATGTCTAGCGCAAACCATGCACCTATCTTGCACCAACACTAACATTGACTCCAAACGGAAAGAAGCGAGGTTCCAAATGACCCACGTCACCTTGGAGTTCCATTGGGTGTGTCCAAAACATTTTTCGAGCTGATGGTACGTTCGACGCAAACCGTGCTCCTATCTTGCGTCAAGATTAGCACTATCTCCAAATA…	1604	1.09E+04	0.23%	2.77E+03	0.54%	No hits	super_2821	SRSiCMCMOOT00005 gi|7381215|gb|AF137608.1|AF137608 Sorghum bicolor centromere-associated repetitive DNA element CEN38
134378	CACCTATCTTACATCAAGATTAGCACTATCCCCAAACAGGCTGAGCTTTCGCTTGAGACTCATCACCTAGGATTACCATCGGGTGCGTCCAAAACGATTTCTAAGCCGATGGCACGTTTGTTACAAACTGTACACCTATCTTGCGCCGACACTAACACAGTCTCCAAACGGGAGAGAAGTGAGATTCCACATGACCCACATCACATAGGACTTCCATTGGGTGCGTGCAAAATGATTTCCGAGTCTATGGTACGTTCGACGCAAACCGTGTTCCTATCTTGCGTTAAGATTAGCACTATCTCCGAAAGGACTGAAACAAGCTTCCACTAGAGCCTCGTCACCTAGTGGTACCATCGAGTGCGTCCAAAACGATTTCTGAGGCTATGGTATGTCAACCGC…	1591	1.06E+04	0.23%	1.55E+03	0.30%	gb|AC169373.2| Sorghum bicolor clone SB_BBc0188M08, complete sequence	super_28	SRSiCMCMOOT00005 gi|7381215|gb|AF137608.1|AF137608 Sorghum bicolor centromere-associated repetitive DNA element CEN38
136100	GTGTAGGTCCAAGATAGGTGCACGGTTTGCGTCAAACGTACCATAGGCTTAGACATCTTTTTTAACGTCACCGATGGTACTCCTAGGTGACGAGGCTCAAGTGGAAGCTCATTTCAGTCCGTGTGGAGATAGTGCTAATCTTGACGCAAGATAGGAGTGCGGTTTGTGCTGAATGTACCATAGGCCCGAAGATCATTTTGGACGCACCTAATGGAACTCTTAGGTGACGTGGGTCATGTGAAATCTCATTTCGGTCTGTTTGGAGACTTTGTTGGCATCGATGCAATATAGTTGCACGCTTTGCGTCGAACGTACCATAGGCATGGAAATCGGTTTGGACGCACCCGATGGAACTCCTAGGTGACACGGGTCTTGTGGAATCTTGTTTCGCACCGTTTG…	1419	1.24E+04	0.23%	2.73E+03	0.47%	dbj|AB008960.1| Saccharum officinarum gene, repeat sequence, clone SoCENM20	chromosome_6	SRSiCMCMOOT00005 gi|7381215|gb|AF137608.1|AF137608 Sorghum bicolor centromere-associated repetitive DNA element CEN38
135356	CGAGCCTATGGAACGTTTGACAAAACCATGCACCTATCTTGCGTCAAGATTAGCACTATATTCGAAAGGCCGAAATGAGCTTCCACTTGAGCCTCGTCACCTAGTGGTACCATTGACTGCGTCCAAAACGATTTNTAAGCCTATGGTACGTCTAACGCAAACCACGCACCTATCTTGCACCGACACCAACACTGTCTCCAAACGGAAAGAAGCGAGATTCCACACGACCCACGTGACCTAGGGTTGCATCGGGTGCGTCCAAAACGATTAGTAAGCCTATGGTACATCTAGCGCAAACCATGCACCTATCTTGCACCGACACTAACACTGTCTCCAAACAGAAAGAAGTGAGATTCCACATGACCCACGTCGCCTAGGAGTTCCATCGGGTGCGTACCA…	1300	1.34E+04	0.23%	2.50E+03	0.40%	No hits	chromosome_6	SRSiCMCMOOT00005 gi|7381215|gb|AF137608.1|AF137608 Sorghum bicolor centromere-associated repetitive DNA element CEN38
133537	TTGCGTGTCTCAGGCCCAGATGTCGTTTAGGACGCACCCGATGGTAATCCTAGGTGACGTGGGTCAGGTGGAATCTCGTTTGGTCCGTTTGGAGATGGTGTTAGTGTTAGTGCAAGATAATTGCACGGTTTGCGCCAAATGTACTGTAGGCTTAGATGTCGTTTAGGACACACCCGATGGTAATCGTAGGTGACGTGGGTCATGTGGAATCTCGTTTGGTCCGTTTGGAGATGGTGTTAGTGTTAGTGCAAGATAGGTGCTCGATTTGCGCCAAACATACCATAGGCTCATATATCGTTTAGAACGCACCCGAAGGTACTCCTAGGTGACGAAGCTCAACTGGAAGCTTGTTTCTGTCCATTTCGAGATAGTGCTAATCTTGACGCAAGATCCGTGCAC…	1127	1.55E+04	0.23%	2.30E+03	0.32%	dbj|AB008971.1| Saccharum officinarum gene, repeat sequence, clone SoCEND5-1	chromosome_4	SRSiCMCMOOT00005 gi|7381215|gb|AF137608.1|AF137608 Sorghum bicolor centromere-associated repetitive DNA element CEN38
131607	GTCATGTGGAATATCTTTCGGTCCGTTTGGAGATGGTGTTTGTTTTGGTGTAAGATAGGTGCATGGTTCGTGCTAAACGTACCATAGGCTCATATATCTTTCTGGATGCACCTATTGGAACTCCTAGGTGACGTGGGTCATGTGGAATCTCGTTCGTTCCGTTTGAGATGTTGTTAGTGTTAGTGCAACAAAGGTGAACGGTTTGCGCCAAACGTACCATAGGCTTAGATATCGTTTAGGACGCACCCGATGGTACTCCTAGGTGACGAAGCTCAACTGGATGCTCGTTTTGGTCCGTTTGGAGATAGTGTTAATCTTGATGCAAGATCGGTGCACGGTTTGCATCGAACATACCATAGGCTCGGAAATCATTTTGGACGCACCCGATGGAGCTCCTAG…	1055	1.61E+04	0.23%	2.21E+03	0.28%	No hits	chromosome_10	SRSiCMCMOOT00005 gi|7381215|gb|AF137608.1|AF137608 Sorghum bicolor centromere-associated repetitive DNA element CEN38
135329	TGAGCCTTTGGTATGTTTAGCTCAAACTGTGCACCTAGCTTACATCAACACTAACACCATCTCCAAACGGACCGAATGAGATTCCACATGGCCCACATCGCCAAGTAGTTCCATCGGGTGCGTCCAAAATGATATCTGAGCCTATGGTACGGTGAGCGCAAACCGTGCACCTATCTTACGTCAACACTAACACCATCTCCAAACGGACCGAAGGAGATTCCACATGACCCACGTCACCTAGGAGTTCCATCTGGTGCGTCCAAAACGATATTTGAGCCTATGGTATGGTGAGCGCACACCGTGCGCCAATCTTGCGTCAAGATTAGCACTATCTCAAAATGGACCAAAATGAGCTTCCAGTTGAGCTTTGTCACCTAGGAGTACCATCGGGTGCGTCCA…	1035	1.64E+04	0.23%	1.67E+03	0.21%	No hits	super_23	SRSiCMCMOOT00005 gi|7381215|gb|AF137608.1|AF137608 Sorghum bicolor centromere-associated repetitive DNA element CEN38
129425	CGTTTTGTACGCACCCGATGGAACTCCTAGGTGATGTGGGTCATGTGGAATTTCACTTCTTTCCATTTGGAGACAGTGTTAGTGTCAGTGCAAAAAGGTTCATGGTTTGCCCTAGACGTACCATAGGCTCATAAATCATTTTGGACGCACCCAATAGTAACACTAGGTTACAAGGCTCAAGTGGAAGCCCATTTCGGTCCGTTTGGAGATAGTGCTAATCTTGACGCAAGATAGGAGCACGGTTTGCGTCGAACGTACCATAGGCTCGGAAATCGTTTTGGACACACTTGACGGAACTCCAAGGTGACGTGGGTCATTTGGAATCTCGCTTCTTTCTGTTTGGAGACAGTGTTAGTGTCGGTGCAAGATAAGTGCATGGTTTGCGCTAGACATACCATA…	990	1.71E+04	0.23%	1.12E+03	0.14%	gb|AC169373.2| Sorghum bicolor clone SB_BBc0188M08, complete sequence	super_62	SRSiCMCMOOT00005 gi|7381215|gb|AF137608.1|AF137608 Sorghum bicolor centromere-associated repetitive DNA element CEN38
130411	GAGTTCCATCAGGTGCGTGCAAAATGATTTCCGAGCCTATGGTACGTTTGACGCAAACCGTGCAACTATCTTGCGTCAAGATTAGCACTATATCCGAAAAGCTGAAACGAGCGTTCCACTTGAGCCTCAGTCGACCTAGTGGTACCATTGACTGCGTCCAAAACGATTTGTAAGCCTATGGTACATCTAGCGCAAACCATGCACCTATCTTGCACCGACACTAACACTGTCTCCAAATGGAATGAAGTGAGATTCCACATGACCCACCTCACCTAGGAGTTCCATCAGGTGCGTGCAAAATGATTTCCGAGCCTATGGTACGTTTGACGCAAACCGTGCACCTATCTTGCGTCAAGATTAGCACTATATCCGAAAGGCCAAAAGGAGCTTCGACTTGAG…	920	1.87E+04	0.23%	2.70E+03	0.30%	dbj|AB008985.1| Saccharum officinarum gene, repeat sequence, clone SoCENT1-3	chromosome_8	SRSiCMCMOOT00005 gi|7381215|gb|AF137608.1|AF137608 Sorghum bicolor centromere-associated repetitive DNA element CEN38
130346	AGTGTTGATGTAAGATAGGTGCATGGTTTGCGCTAAGTGTACCATAGGCTCAGATATCGTTTTGGACGCACCCGATGGAACTCCTTGGTGATGTGGGTCATGTGGAATCTCGTTCGTTCCGTTTGGAGACGGTGTTAGTGTTGATGTAAGATAGGTGCAACGGTTTGCACTAAACGTACCGTAGGCTTAGATATCGTTTTGGACGCACCCGAAGGAACTCCTAGGTGACATGGGTCATGTGGAATCTCGTTCGGTCCGTTTGGACATGGTGTTCGGGTTTGTGCAAGATAGCTGCACGATTTGCGCCAAACGTACCATAGGCTCATATATCATTTTGGATGCACCTGATGGTACTCCTAGGTGACGAAGCTCAACTGACAGCTCATTCTATCCGTTTGG…	918	1.84E+04	0.23%	2.45E+03	0.27%	No hits	chromosome_2	SRSiCMCMOOT00001 gi|4106407|gb|AF078902.1|AF078902 Sorghum bicolor centromere element pHind12, complete sequence
134035	AAATAGACCGAAATGAGCTTCCACTTAAGCCACATCACCTAGTGGAACCATCGGGTGTGTCCAAAATGATTTCTGAGCCTATGGAACGTCTAGCGCAAACCATGCACCTATCTTGCACCGACACTAACACTGTCTCCAAACTGAAAAGAAGTGGGATTCCACATGACCAATGTCACCTAGGAGTTCCATTGGGTGCGTCCAAAATGATTTCTGAGCCTATGTTATGTTCGATGCAAACCGTGCACCTATCTCGCGTCAAGATTCACACTATCTCCAAACGGACCAAACAAGATTCAACATGAGTCTCCTCACCTAGGAGTACCATCGGGTGCGTCCAAAAATGATATCTGAGCCTATGGTACGTTTGGCGCAAACCGTGCACCTATCTTGCACTAACAC…	812	2.14E+04	0.23%	3.86E+03	0.38%	gb|AC169373.2| Sorghum bicolor clone SB_BBc0188M08, complete sequence	chromosome_6	SRSiCMCMOOT00005 gi|7381215|gb|AF137608.1|AF137608 Sorghum bicolor centromere-associated repetitive DNA element CEN38
124468	TAGAAATTGCTTTGGACGCACCCGATGGTACTCCTAGGTGACGAGGCTCAAGTGAAAGCTCTCTCCATTTGGAGATCATGCTAATCTTGACGCACTCGATGGTGCCACTAGGTGATGATGCTCAATTGAAAGCTCGCTCTGTTTGGAGATAGTGCTAATCTTGACGCAAGATAGGTGCACGGTTTGCGTCGAACGTACCATAGGCTCATAAATCATTTTGGTCGCACCAGATGGAACTCCTAGGTGACGTGGGTCATGTGGAGTCTCACTTCTTTCCATTTGTGATAGTGGTTTGTGTCGGTGCAAGATAGGTGCATGGTTTGCGCTAGACGTACCATAGGCTCAGAAATTGTTTTGGATGCACTCGATGGTACCACTAGGTGATGAGGCTCAAGTGGA…	790	2.21E+04	0.23%	6.83E+03	0.66%	No hits	chromosome_3	SRSiCMCMOOT00005 gi|7381215|gb|AF137608.1|AF137608 Sorghum bicolor centromere-associated repetitive DNA element CEN38
124851	GTTTGCGACAAACGTACCGTAGGATCAGAAATCATTTTGGACGCACCCGATGGTACTCCTAGGTGACGAGGCTCAAGTGGAAGCTTATTTCGGTCCGTTTAGAGATAGTGCTAATCTTGACGCAAGATAGGTGCACGGTTTGCGCCGAACGGACCATAGGCTCGGAAATCATTTTGGACGCACGCGATGGAACTCCAAGGTCCCGTGGGTCATGTGGAATCTCATTTTGATCCATTTGTTCACGGAGTTAGTGTCGGTGCAAAATTGGTGCGCGGTTTGCGCCAAACGTACCATAGGCTCGGAAATCATTTTGGACGCACCCGATGGAACTCCTAGGTGACGTGGGTCATGTGGAATCTCATTTCGGTTACGTGTGGAGACAAAGTTAGTGTTGGTTTA…	730	2.35E+04	0.23%	4.97E+03	0.44%	dbj|AB008985.1| Saccharum officinarum gene, repeat sequence, clone SoCENT1-3	chromosome_6	SRSiCMCMOOT00005 gi|7381215|gb|AF137608.1|AF137608 Sorghum bicolor centromere-associated repetitive DNA element CEN38
133211	TGTTCTGCACAAACCATGCACCTATCTTGCGTCAACATTAGCACTATCTTCAAACGGACTGAAACGAGCTTCCACTTGAGCCTCGTCACCTAGGAGTACCTTTGGTTGCGTCCAAAATGATTTCTCAGCCTACGGTACCAAAGGGCGCAAACCGTGCACCTATCTTGCACCGACACTAACACTGTCTCCAAACGGACCGAAACGAGATTCCACATGAACCACGTCACCTAGGAGTTCCATCGGGTGCGTCCAAAATGATATCTGAGCCTATGGTACGTTTAGCGCAAACCGTGCACCTATCTTACATCAACACTAACACCATCTCCAAACGGACCGAAATGAGATTCCACATGACCCACGTGACCTAGGAGTTCCATCGCGTGCGTCCAAAATGATTTC…	728	2.36E+04	0.23%	3.70E+03	0.33%	No hits	chromosome_5	SRSiCMCMOOT00005 gi|7381215|gb|AF137608.1|AF137608 Sorghum bicolor centromere-associated repetitive DNA element CEN38
118013	TAGATGACTTGGATCTTGTGGAATCTCGCTTCTTTCCGTTTTGAGACAGTGTTAGGGTCGGTGCAAGATTGGTGCATGGTTTGCGCTAGACGTACCATAGGCTCAGAGATCATTTTGGACGCACCCGATCGCACCCTAGGTGACGAGGCTCAAGTGAAAGCTCGCTCCGTTTGGAGATAGTGCTAATCTTGACGCAAGATACGTGCACGGTTTGCGTCGAACGTACCATAGGCTCATAAATCATTTTGGTCGCACCAGATGGAACTCCTAGGTGACGTGGGTCATGTGGAGTCTCACTTGTTTCCGTTTTGAGACAGTGTTAGTGTCGGTGCAAGATAGGTGCATGGTTTGCGCTAGACGTACCATAGGTTCAGAAATCATTTTGGACGCACTCGATGG…	684	2.47E+04	0.23%	3.08E+03	0.26%	gb|AC169373.2| Sorghum bicolor clone SB_BBc0188M08, complete sequence	super_68	SRSiCMCMOOT00005 gi|7381215|gb|AF137608.1|AF137608 Sorghum bicolor centromere-associated repetitive DNA element CEN38
137363	TTGATCTTTATTTGGTATCTTTTATGCTTTCTCAATGCATTATATAGAGTAAACTCCCTTGTGCATTAATTTGTCGGTTATGCATATGCTTTGTCATCCACCATATGTATGCAAAACACTTAGGGGAGCTTAGTCTATGTAATGTGAGAGTCAAAGTTTTGTGATCAATCCCATAATATACTAGTGGTATCACATTTAGATGATCACAAAGTTTGACCCTCCCTTGTGCTACTAATGTCTTCCTTTTCGGTGTTTGATTCCAAAGGGGGAGAATTTAGAGGACCAAAAGCAAGCATTAATTTGTATTAATTTGTAGGACCAAAAGCTAAATCATATTAATTTACAAGTGGTAATGGTCTACAAGTAGTAATGGTCCAAGAAAGGTAGGATAGTGGATTA…	5384	3.07E+03	0.22%	7.27E+01	0.05%	No hits	chromosome_4	ZRSiTETNOOT00001 gi|13397940|emb|AJ309824.2|ZMA309824|1958-8460 Zea mays transposon-like sequence
137292	CATACCAAAGCTAACTCTCCCCGACCGCACGCTCACATCTTGCGGTCATACCACTCATCATCTTACCTTGGCGTAGAGGCATTTGATCCATACATTATCATTCAAGTGAATGGCATCCACACAATAGCACGCCGTATGGACGACGAAGTAAAAACCCCCATGTTAGTAGTTAAATAGCCACCTAATAGTCCTTAATTTGGGCATAAGGAAAGTGATCATTGGCACACTTTAGATTTCAAATACCTATTATATAACTATTAGTTGCTAGAGAAGGGTTTTCGGAAACAAAAACTTTGTTTTAAATACACTTGTGACAATTAACGTTGAATCTTGCTCTGATGCCAGCTGTCGTAGAACCGACCAATTTATAAGAATACAAGTACAATGGCAATCCGCAAG…	2676	6.16E+03	0.22%	3.48E+02	0.11%	gb|AC196829.2| Sorghum bicolor clone SB_BBc0050H06, complete sequence	chromosome_3	SRSiTERTOOT00084 leviathan_98N8-1 leviathan_98N8-1 98N8.fasta.screen.Contig47 bases 55971. .41450 ||retrotransposon
135100	TATTTCAGTACCGAGCCACATACCGGACGCGTCCGGTAGCCATACCAGACGCGTCCGGTCACTCTGTGACCAACGCAACTAACTCCTTTTCATCTCTATCTTCTTCACCCTTGCTCAAATATGCCAACCACCAAGTGTATCACCTTGTGCACATGTGTTAGCATATTTTCACAAATATTTCAAGAGTGTTAGCACTCCACTAGATCCTAAATGCATATGCAATGAGTTAGAGCATCTAGAGGCACTTTGATAACCGCATTCCGATACGAGTTTCACCCCTCTTAATAGTACGGCTATCAATCCTAAATGTGATCACACTCACTAAGTGTCTCGATCACCAAAACAAAATGACTCCTACCATTTATACCTTTGCTTTGAGCCTTTTGTTTTTCTCTTTCT…	1896	8.63E+03	0.22%	2.29E+02	0.05%	No hits	chromosome_1	ZRSiTERTOOT00157 giepum_438D03-1 giepum_Z438D03-1 Z438D03 bases 8744. .21531 ||retrotransposon
135339	ATCTTGCACCGACACTAACAATGTCTCTAAACGGACCAAAACAAGATTCCACATAACCCACATCACCTAGGAGTTCCTTCAGGTGCGTCCAAAATGATTTCTGAGCCTATGGTACGTTCGGTGCAAACCATGTACCTATCTTGTGTCAAGATTACACTATCTCCAAATGGGCTAAAACGAGCTACAACTTGAGCCTCGTCACCTAGGAGTACCATCGGGTGCATCCAAAATGATTTCTGAGCCTATGGTGCATTTAGTTCAAACCGTGCACCTATCTTGCGTTGAGGTGAACACTATCCCCATACAGACTGAAAGGAGTGCCATCAGGTGCGTCAAAATTGATTTATGAGCTTATGGTGCGTTCGGCGCTAACCGTGCACCTATCTTGTGTCGAGATTA…	1655	1.01E+04	0.22%	2.56E+03	0.52%	dbj|AB008971.1| Saccharum officinarum gene, repeat sequence, clone SoCEND5-1	chromosome_3	SRSiCMCMOOT00006 gi|13400341|gb|AZ922058.1|AZ922058 HRCot2E04 Sorghum bicolor HRCot Sorghum bicolor genomic similar to Sorghum bicolor centromere-associated repetitive DNA element CEN38, DNA sequence
134705	CAAAACATTTTCTGAGCCTATAATATGCTCAGTGCAAACCATGCACCTATCTTGCATCTAGATAAGCACTATATCCAAACGGACCAAAATGATCTTCCACTTGAGCCTCGTCACCTAGGAGTACCATCGGGGGCATCTAAAACAATTTCTGAGCCTATGGTACCAAAGTGTGCAACATGTGCACATATCTTGCACCGACACTAACACTGTCTCCAAATGGACCGAAACGAGATTCCACAAGACCCACGTCACTTAGGAGTTCCATCGGGTGCGTCCAAAACAGTTTCTGAGACTATGGTACATTCGGCGCAAACCGTGCACCTATCTTGCACCAACACTAACACTATCTCCAAACGGATCGAAACGAGGTTCCACATGACCCACGTCACCTAGGAGTTC…	1527	1.06E+04	0.22%	2.20E+03	0.41%	dbj|AB008960.1| Saccharum officinarum gene, repeat sequence, clone SoCENM20	super_135	SRSiCMCMOOT00005 gi|7381215|gb|AF137608.1|AF137608 Sorghum bicolor centromere-associated repetitive DNA element CEN38
135930	CAAACCGTGCAGCTATCTTGCGTCAAAATTAGCACTATCTCCAAATTGAGCGAGATTCCACATGACCAACGTCACCTAGGAGTTCCATTGGGTGCGTCCAAAAAGATTTTCGAGCCTATGATATGTTCGACGCAAACTGTACACCTATCTTGTGACAACATTAGCACTATCTCCAAACGGACCGAAACGAGCTTCCACTTGAGCCTCATCACCTAGTGGTACCATCGAGTGCATCCAAAATGATTTATGAGCCTATGGTACGTCCAGCGCAAACCGTGCACCTATCTTAGACCGACACTAACCCTGCCTCCAAACGGAAAGAAGTGAGATTCCACATGACCCACGTCACCTATGAGTTCCATCGGGTGTATCCAAAACAATTGCCGAGCCTGTGGTACG…	1294	1.27E+04	0.22%	3.56E+03	0.56%	gb|AC169373.2| Sorghum bicolor clone SB_BBc0188M08, complete sequence	chromosome_3	SRSiCMCMOOT00005 gi|7381215|gb|AF137608.1|AF137608 Sorghum bicolor centromere-associated repetitive DNA element CEN38
134139	GGTATGCGTCGAACGTACCATAGGCTAGGAAATCATTTTGGATGCACCAATGGAACTCCTAGGTGACGTGGGTTATGTGGAATCTCACTTCTTTCCGTTTGGAGACAGTGTTAGTGTCGGTGCAAGATAGATGCATGGTTTGCACTAGAGGTACCATAGGCTCTGAGATCGTTTTGGATGCAACCGATGGTACCACTAGGTGACAAGGCTCAAGTGGAAGCTCATTTCGATTCATTTAGAGATAGTGCTAATCTTGACGCAAGATAGGTGCACGGTTTGCGTCGAATGTAACATAGGCTCGGAAATCATATTGGATGCACCCGATGGAGCTCCTTGGTGACGTGGGTCATATGGAATCTCTCTTCTTTCTGTTTGGAGGTAGTGTTAGCGTCGGTGCAA…	1269	1.31E+04	0.22%	1.69E+03	0.26%	gb|AC169373.2| Sorghum bicolor clone SB_BBc0188M08, complete sequence	chromosome_6	SRSiCMCMOOT00005 gi|7381215|gb|AF137608.1|AF137608 Sorghum bicolor centromere-associated repetitive DNA element CEN38
135628	ATTCCTTATGGAGACAGTGTCAGTGTCGGTGCAAGATAGGTGCATTGTTTGCGCTAGACATAGGCTCAGAAATTGTTTTGGATGCACCTGATGGTACCACTAGGTGACGTGGCTCATGTGGAAACTCGTTTCAGTCTGTTTGGAGATAGTGCTAATCTTGACGCAAGATAGGTGCACGGTTTGTGTCGAACATACATAGGCTGGGAAATCGTTTTGGACGCACCCGATGGAACTCCTAGGTGACGTGGGTCATGAGGAATCTCGCTTCTTTCCGTTTGGAGACAATGTTAGTGTTGGTGCAAGATAGGTGCACGCGTTGTGCCAGACGTACCATAGGCTCATAAATCTTTTGGACGCACTCAATGGTAACATTAGGTTACAAGGCTCAAGTGGAAGCGT…	1261	1.33E+04	0.22%	2.44E+03	0.38%	gb|AC169373.2| Sorghum bicolor clone SB_BBc0188M08, complete sequence	chromosome_7	SRSiCMCMOOT00005 gi|7381215|gb|AF137608.1|AF137608 Sorghum bicolor centromere-associated repetitive DNA element CEN38
133492	AATGGACTTAAACACACCCGATGGTACTCCTAGGTGATGAGGCTCAGGTGGAAGCTCGATTTGGTCGATTGTAGATAGTGCTAATCCTGACGCAAGATAGGTGCATGGTTTATGCTGAACCTACCATATGCTTGGAAGTCATTTTGGACACACCCGATAGAACTCCAAGGTGACGTGGGTTATGTGGAATCTCATTTCATTCTGTTTGGAGATAATGTTAGTGTCGGTGCAAGATAGGTGCACGGTTTGTGCCAAACATACCATAGGCTTAGAAATCATCTTAGACGCACCTGATGGTACTCCTAGGTGACGAGGCTCAAGTGGAAGCTTGATTCGGTCTATTTGGAGAGAGTGCTAATCTTGACGCAAGATAGATGCACGGTTTGCGTCGAACGTTTC…	1221	1.38E+04	0.22%	2.41E+03	0.36%	No hits	chromosome_7	SRSiCMCMOOT00005 gi|7381215|gb|AF137608.1|AF137608 Sorghum bicolor centromere-associated repetitive DNA element CEN38
133769	GATGGAACTCCTTGGTGACACGGGTCATGTCGAATCACGTTTTGGTCCATTTGGAGATGGTGTTAGTGTCGGTGCAAGACAGGGGCACGGTTTGAGCCAAACGTACCATAGGCTCAGAAATTATTTTGGACGCAAACGATGGAAGTCCTAGGTGATGGGGTCATGTGGAATCTTGTTTCAGTCCGTTTGGACACGGTGTTAGTGTCGGTGCAAGATAGGTGCATGGTTTGTGCCAAACATACCATAGGCTCAGAAATCGTTTTGGATGCACCCGATAGTACTCCTAGGTGACGAGGCTCAAGTGGAAGCTCGTTCTCAGTCCGTTTGGAGATAGTGCTAATCGTGACTCAAGATAGGTGCACGTTTTGGAGGCAAACTATGGAACTCCTAGGTGACGGG…	1211	1.39E+04	0.22%	1.27E+03	0.19%	No hits	chromosome_6	SRSiCMCMOOT00005 gi|7381215|gb|AF137608.1|AF137608 Sorghum bicolor centromere-associated repetitive DNA element CEN38
136307	TCTCCAAATGAACCGAAACGAGCTTCCACTTGACCCTCATCACCTAGGACTACCACCGGGTGCATCCAAAACGATTTTTGAGCCTATGGTACGCCTGGCGCAAACCGTGCACCTATCTTGCACCAACACTAACATTATCTCCGAACGGATTGAAACAAGGTTCCACATGACGCACGTCACCTAGGAGTTCCATCGGGTGCGTCCAAAATGATATCTGAGCCTATGGTATGTTTGGCGCAAACCGTGCACCTATCTTGCACTAACACTAACACCATCTCCAAACGGACCGAATGAGATTCCACATGAGCCATGTCACCTAGGAGCTCCATCGGGTGCGTCCAAAATGATTTCTGAGCCTATGGTATGTTCGACGCAAACCTTGCACCGATCTTGCATCAA…	1110	1.50E+04	0.22%	1.88E+03	0.26%	No hits	chromosome_3	SRSiCMCMOOT00005 gi|7381215|gb|AF137608.1|AF137608 Sorghum bicolor centromere-associated repetitive DNA element CEN38
131588	AGTGTTAGTGTTGGTGCAAGATAGGTAAATGGTTTGCGCACTTTGGTACCGTAGGCTGAGAAATCATTTTGGACGCACCCAATGGTACTCTTAGGTGATGGGGGTCAAGTCGAAGCTCGTTTCAGTCTGTTTGAAGATAGTGTTAGTATTAGTGCAAGATAGGTGCACGGTTTGTGCCAAACGTACCATAGGCTCAGAAATCATTTTGGACGCACCCGATGGTACTCCTAGGTGACGAGGCTCAAGTGGATGCTTGTTTCAGTCTGTTTGGAGATAGTGCTAATCTTGACACAAGATAATTGCAAGTTTTGCACCGAATCTACCCTGGTTCGAAAATCGTTTTGGACGCACCCGATGGAACTCCTAAGAGACGCGGGTCTTGTGGAATCTCGTTTCGTT…	1068	1.55E+04	0.22%	2.60E+03	0.34%	No hits	chromosome_5	SRSiCMCMOOT00005 gi|7381215|gb|AF137608.1|AF137608 Sorghum bicolor centromere-associated repetitive DNA element CEN38
135450	ACTGTTCGCGCCAAATGTACCATAGGCTCAAAAATCATTTTCGACGCACCCGATGGAACACCTAGGGGAAGAGGCTCAAGTGGTAGCTTGTTTCGGTTCATTTCGAGATAGTGCTAATCTTGACGCAAGATAGGTGCATGGTTTGAGCCGAACATACCATAGGCTCGGAAATTGTTTTGGACGCACCCGATGGAACTCCTAGGTGACGTGGGTCATGTGGAATCTTGTTTTGGTCCGTTTGGAGACAGTGTTGGTGCCAGTGCAAGATAGGTGCACGGTTTGTGCCAAACGTACCATAGGCTCAGAAAATTGGTTTTGGACAAACCTGATGGTACTTCTAGGTGATGAGGCTCAAGTGGAAGCTCGTTTCGGTCTGTTTGGAGATAGTGCTAATCTTGA…	1064	1.52E+04	0.22%	2.44E+03	0.32%	gb|AC169373.2| Sorghum bicolor clone SB_BBc0188M08, complete sequence	chromosome_3	SRSiCMCMOOT00005 gi|7381215|gb|AF137608.1|AF137608 Sorghum bicolor centromere-associated repetitive DNA element CEN38
135132	GGGAGATTCCACACAACACTCGTCACCTAGGAGTTCCATCGGGTGCGTCCAAAATGATTTCCGAGCCTATGGTATGTTTGACACAAACCGTGCACCTATCGTGTGTCAAGATGAGCACTATCTCCAAATGGATTGAAACGAGCTTTCCACTTGAGCCTCGTCAGCTAGTGGTACCATCGGGTGCATCCAAAACGATTTCTTAGACTATAGTACATTTGGCGCAAACCATGCACCTATCTTGCACCGACACTAACACTATCTCAAAAGAGAAAGAAGTGAGATTGCACATGACCCACGTCACCTAGGAGTTCCTTCGGGTGCGTCGAAAATAATTTCTGAGCCTATGGTACACTCAACGCAAACCGTGCACCTATCTTGCGTCAAGATTAGGACTATGTT…	1027	1.59E+04	0.22%	1.90E+03	0.24%	gb|AC169373.2| Sorghum bicolor clone SB_BBc0188M08, complete sequence	chromosome_5	SRSiCMCMOOT00005 gi|7381215|gb|AF137608.1|AF137608 Sorghum bicolor centromere-associated repetitive DNA element CEN38
131403	TTTGCACTAGACATACCATTGGTTCAGAAATCATTTTGGACGCACTCGATGGTACCACTAGGTCACGAGGCTCAAGTGGAAGCTCATTTTGGTCCTTTTGGACATAGTGCTAATCTTGACGCAAGGTAGGTGCATGGCTTGCACTCGAGCATAACATAGGCTACGGAAATCTATTTTGGACGTACCCGATGGAACTCCATGGTGATGTGGGTCATGTGGAATCTCACTTCTTTCTCTTTGGAGATAGTGTTAGTGTCGGTGCAAGATAGGTGCACGGTTTGCGCCAAACGTACCATCGGCTCAGAAATCATTTTGGACGCACCCTTTGGTACTCCTAGGTGACAAGGCTCAAGTGAAAGCTTGTTTTGGTCCGTTTGGAGATGGTGCTAATCTTGACGC…	942	1.78E+04	0.22%	1.97E+03	0.23%	No hits	chromosome_5	SRSiCMCMOOT00005 gi|7381215|gb|AF137608.1|AF137608 Sorghum bicolor centromere-associated repetitive DNA element CEN38
128924	TGGTACGTTCGGTGCAAACCGTGCACCGATCTTTCGTCAAGATTAGCACTATCTCCAAACGAGCCAAAACTAGCTTCCACTTGCGCTTCGTCACCTAGGAGTAACATCGGATGCGTCCTAAGCCTTATCTGAGCCTATGGTACATTTGGCACAAACAGTGCACCTATCTTGCACTAACATTAACACCATCTCCAAACGGACCGAACAAGATTCCACATGACCCACGTCACCTAGGAGTTCCATTGGGTGCGTCCAAAGATATTTGAGCCTATGGTACGTTTAGCGCAAACCGTGCACCTATCTTACATCAACACTAACATCATCTCCAAATGGACCGAACGATATTCCACATGACCGACGTCACCTAGGAGTTCCATCGGGTGCATCCAAAACGATATC…	893	1.88E+04	0.22%	2.40E+03	0.26%	No hits	chromosome_3	SRSiCMCMOOT00001 gi|4106407|gb|AF078902.1|AF078902 Sorghum bicolor centromere element pHind12, complete sequence
130539	CATAGGCTCAGAAATCATTTTTGACATAGCCGATGGTATTCCTAAGTGATGAGGCTCAAGTGGAAGCTCATTCCGGTCTGTTTGGAGATAATGCTAATCTGAAACAAGATAGGTGCATGGTTTGTGCCAAACATACCATAGGCTCGGAAATAGTTTTGATCACACCCGATAGAACTCCTCGGTGACATGGGTCATGTGGAATCTCGTTTTTGGACCATTTGGAAACAGTGTTAGTGTCGGTGCAAGATAGGTGCATGGTTTGCGCCAAACGTACCATAGGCTCAGAAATCATTTTGGACACACCCGATGGTACTCCTAGGTGACGAGGCTCATGTGGAAGCTCATTTTGGTCCATTTGGAGATAGTGCTAATCTTGACATAGATCATTGCACAGTATGC…	791	2.08E+04	0.22%	2.34E+03	0.23%	dbj|AB008971.1| Saccharum officinarum gene, repeat sequence, clone SoCEND5-1	super_60	SRSiCMCMOOT00005 gi|7381215|gb|AF137608.1|AF137608 Sorghum bicolor centromere-associated repetitive DNA element CEN38
128336	CTATCCTGCACCAACACTAACATCATCTCCAAACAGACCGAACGAGATTCCACATGACCCATGTCACCTAGGTATTCCATCGGGTGCGTCCAAAATGGTTCCCAAGCCTATGCTATGTTCGGCGCAAACCGTGCACCGATCCTGCGTCAAGAATAGCACTATCTCCAAATGGACTAAAACTAGCTTCCACTTGAGCTTCGTCATCTAGGAGTACCATCGGGTGCGTCCTAAACGATATCTGAGCCTATGGTACGTTTGGCGCACACCGTGCACCTATCTTGCACTAACACTAACACCATCTCCAAACGGACCGAACGAGGTTCCACATGACCCACGTCACCAAGGACTTCCATCGGGTGCATCCAAAACGATATCTGAGCCTATGGTATGTTTAGCGCA…	791	2.13E+04	0.22%	2.56E+03	0.25%	No hits	chromosome_7	SRSiCMCMOOT00005 gi|7381215|gb|AF137608.1|AF137608 Sorghum bicolor centromere-associated repetitive DNA element CEN38
132954	CCCGATGATACTCCTAGGTGACGAAGCTCAACTGGAAGTTCGTTTCGGTCTGTTTGGAGGTAGTGCTAATCTTGACGCAAGATCGGTGCACGGTTTGCGCCGAACATACCATAGGCTCAGAAATCATTTTGGACGCACCCGATGGAACTCCTAGGTGACGTGGGTCATGTGGAATCTTATTCGCTCTATTTGGAGATGGTGTTTGTGTTAGTGCAAGAAAGGTGCATGGTTTTCGCTAAACCTACCAGAGGCTCGGCAATCATTTTGGATGCACCCGATGGAACTCATAGGTGACGTGGGTCATGTGGAATCTCACTTCTTTCCGTTTGGAGGCAGGGTTAGTGTCGGTGGCAAGATAGGTGCATGGTTTGCGCTCGACGTACCATAGGCTCATAAATC…	719	2.27E+04	0.22%	3.88E+03	0.34%	No hits	super_38	SRSiCMCMOOT00005 gi|7381215|gb|AF137608.1|AF137608 Sorghum bicolor centromere-associated repetitive DNA element CEN38
133732	AATTGGGTCATGTTGAATCTTGTTCGGTACGTTTGGAGATGGTGTTAGTCTTAGTGTAAGATAGGTGCACGGTTTGCGCCAAATGTACCATAGGCTCGGATATCGTTTAGGACGCACCCGATGGAACTACTAGGTGACGTGGGTCATGTGGAATCTCGTTCGGTCCGTTTGGAGATGGTGTTAGTGTTAGTGCATAGTTTGTGCCAAACGTACCATAGGCTCAGATATCGTTTAGGATGCACCCGATGGAACTCCTAGTTGACAAGGGTCATGTGGAATCTCGTTCGGTCCGTTTGGAGATTGTGTTAGTCTTAGTGTAAGATAGGTGCACGGTGTGCGCCAAACGTACCATAGGCTCAGATATCATTTTGGACGCACCTGATGGAACTCCTAGGTGAC…	602	2.79E+04	0.22%	1.11E+03	0.08%	dbj|AB008971.1| Saccharum officinarum gene, repeat sequence, clone SoCEND5-1	super_14	SRSiCMCMOOT00005 gi|7381215|gb|AF137608.1|AF137608 Sorghum bicolor centromere-associated repetitive DNA element CEN38
131212	CTACCTTGCGTCAAGATTAGCACTATCTCCAAATGGAGCGAGATTCCACATGACCAACGTCACCTAGGAGTTCCATCGGGTGCATCCAAAATGATTTCGAGCCTATGATACGTTCGATCCAAACTATGCACCTATCTTGCGACAACATTAGCACTATCTCCAAACGGACCGAAACGAGCTTCCACTTGAGCCTCATCACCTAGTGGTACCATCGAGTGCGTCCAAAACGATTTCTGAGCCTATGGTACGTCTAGCGCAAACCATGCACCAATCTGGCACCGACACTAACACTGTCTCCATAAGGAAAGAAGTGAGGTTCCACATGACCAACGTCACCTAGGAGTTCCATCGGGTGCGTCCAAAATGATTTGCCAGCCTATGTATGTTCGACGCAAACCG…	587	2.83E+04	0.22%	6.08E+03	0.44%	No hits	chromosome_10	SRSiCMCMOOT00005 gi|7381215|gb|AF137608.1|AF137608 Sorghum bicolor centromere-associated repetitive DNA element CEN38
137322	TATTCTTCTGGGCCGGCCCAGCCGTAGGATTAGGTTTTCCATTTTCTGGTTGTTTTATTCTTTTCACAGATTTGTGTATATATTCAAAAATGTGTATCTCCTAGTTGGTAGATCCAAATGATGTGGTTCCAATTTTGTTGCGTTCATGATAATGTCTAGTTTATATTAAAATATAATTTATGCCATGTTCTGTTATGAAAAATAGAGTTGCTAATTATCTCTTTTAATCATGAGGGAAATAGGGGTAATTATATCTTTTTCTATGTAGCTCCAAATGGCATGAAATTTTTATGGTGTACTGCTCATATCATGAATAGCTTGTAGTTAAATTTTCATATATTTTGGACACTGTATGTAGGAGATAGAAAATTCTCTTGTTTGCATGGATGGATCTTGTGT…	3849	4.09E+03	0.21%	2.97E+02	0.14%	emb|AM403006.1| saccharum officinarum BAC clone 51L01, cultivar R570	chromosome_9	SRSiTERTOOT00002 gi|7262601|gb|U07816.1|SBRETROTP2 Sorghum bicolor retrotransposon-like element Levithan, 3' LTR sequence
137283	GTCGTTAGGCTTGTCGGATGTATCTAGAGCCTATTGGCGCGTGTAGATAGATTTGAGAACACGGCAGTTCTCCATGGTATGGTTTGACTTGGGATGGAGCTGGCAGGGTCCTTTCAATGCTTTGGCGTAGTCTTCTTCATAGTTGTGACATCCGCCACCTTTTTTTAACGGTGTTGACCTCGCTGTCGTCTTCCCTATCGCAGAACCGACCAATTTATAAGAATACAAGTACAATGGCAATCCGCAAGCGGTCGCACTGTCATACTTGAACCCATATAAACCCGGTAGTCCGTCGAGTACCACGACGGGTCTCGATAAACGATTTACAACAACCAAGATCGTACAGGATTCAACATACATGCCACACATTACATAAAGTTCACAGATACTTTTCATCAT…	3116	5.03E+03	0.21%	1.58E+02	0.06%	gb|AC196829.2| Sorghum bicolor clone SB_BBc0050H06, complete sequence	chromosome_3	SRSiTERTOOT00084 leviathan_98N8-1 leviathan_98N8-1 98N8.fasta.screen.Contig47 bases 55971. .41450 ||retrotransposon
136459	TTTAAAGTTGGATACATGCTTAAAGTGATTTGAATAGAGCAAATTACTCGGTAAACGAGTGTCCAGTGATGTTTTCGTAAACACCCATTGTGATTCATTCATCATCATGAGCATCATGTCATTCCTTATGCATCCATGATATTTATCTTGTGCATCGGCATGCAATAGGTGTACCGGAAGGAGTAACCCTGCTGGAATTCGAGGAACTGAACGAGCAGCAGCAGCCGACACCGGAGATTCAGGAGGAGCAGCCTTTAGGAGAAGTGCCAGACGAGGTCGCCGTTGAGTGCCCTGACCACCGTCCTTGCAACTTTGTGAAAGGCAAGCCCCAGAGCATATTAAGCCTCCTATTTTCCGAACTGCAGTTACAGTATTATTATTACATATATATTGTTGCAT…	2730	5.73E+03	0.21%	2.89E+02	0.10%	emb|AM403006.1| saccharum officinarum BAC clone 51L01, cultivar R570	super_13	SRSiTERTOOT00002 gi|7262601|gb|U07816.1|SBRETROTP2 Sorghum bicolor retrotransposon-like element Levithan, 3' LTR sequence
136785	GTAGAAGTCGGGTGATTTCTTGTCACCTGCGAGATATAGGAAGATACATGTGGCACGGTTGGCTATATTTGCTATCATGGAAAAGAACCAGTCTTAATTTGAAATGAAGACCGGACGAAGGCTTGCCGGTTTGCAGTGACTCCGTTTGTGTCGCTTAAGGACTGATTCTTGGAGCCTTTCCTGTTCATGTTGAACGCATGCCTCTCTCTTAGTTGGCCGTGTCCGATGACCGACCACGAAGCCGAGTAGCTCACCTCAGGCCGGGAGTCGATAAGTATAAAGTGCGCCTCAGAAGGGAGCCGTAGGCGTGAGTCCAAGGGTAGGTGATTTAAAAGTCCTGATCGTCCTTGGCAGAAGGGTAATCCCTGAGAGTGCTGGCGCTGATCGAACCCGCGAATT…	2298	6.79E+03	0.21%	1.93E+03	0.54%	No hits	chromosome_8	SRSiTERTOOT00084 leviathan_98N8-1 leviathan_98N8-1 98N8.fasta.screen.Contig47 bases 55971. .41450 ||retrotransposon
136704	CCGGGCTAGCTAGAGCTCACCTAATCAATTCTAGGAGTAAGGTCACACAAACCTATGCCACTAGTACTTTAAGCTACAAGGGAGCTCCTACACATGCTAGTAAGCAAAAGCACAAAGCCAACTAAGCTCACTAGCAATGCTCAATAACAAGGCAACCAATGTCGAATTAGAGAGCACAATTACTTAGCTATACAAACTAAGCAAAGTGACTAACAAGGTTACACAAACTAAATTAGCCACGCAAGGGAGCTACTTCTATGCTATACAAGCAAGAAGGTAACTAGTGAGCCACATATGCTAACTAATTACAAGAGCAACTACACAAGCATAATGTATATGAAAGTAACCACAAGCTTGTGTAAGGGGATTGCAAACCACCGAGAAGAACAATGTTGACAC…	2131	7.27E+03	0.21%	1.40E+02	0.04%	gb|AC169371.2| Sorghum bicolor clone SB_BBc0127F08, complete sequence	chromosome_4	No hits
135325	TGGGTCATGTGGAATCTTATATCGGTCCATTTGGAGACAGTGTTAGATAGGTGCACGGTTTGCGCCAAACATACCATAGGCTTAGAAATCGTCTTGGATGCACCCAATGGTACTCCTAGGTGACGATGCTCAAGTGGAAGCTCGATTCGGTCCGTTTGGAGAGAGTGCTAATCTTGACGCAAGATAGGTGCATGGTTTGCGTTGAATGTACCAGAGGCTTTGAAATCGTTTTGGACGCACCCGATGGATCTCCTTGGTGATGTTGGTCATATGGAATCTCGTTTCTATCCATTTGGATACAGTGTTAGTGTCGATGCAAGATAGGTGCTCGGTTTCACGTCAAACGTACCAAAGGCTCAGAATCGTTTTAGACGAACCCGATGGTACTCCTAGGTGACG…	1459	1.10E+04	0.21%	1.53E+03	0.27%	No hits	chromosome_3	SRSiCMCMOOT00005 gi|7381215|gb|AF137608.1|AF137608 Sorghum bicolor centromere-associated repetitive DNA element CEN38
133031	AACGATCTCAGAGCCTACGGAACGTCTAGTGCAAACCATGCAACTATCTTGCATCGACGCTAACACTACCTCCAAATAGAAAGAAGAGAGATTCCATATGACCCACATCACCAAGGAGCTCCATCGGGTGCATGGAAAATGATTTCCGGGCCTATGTTACGTTCGATGCAAACCGTGCACCCATCTTGCGTCAAGATTAGCACTATCTCTAAACGGACCGAAACGAGCTTCCACTTGAGCCTCGTCACCTAGTGGTACCATCGGTTGCGTCCAAAACGATCTCAGAGGCTACGGTACGTCTAGCGCAAACCAGACACCTATCTTGCACCGACACTAACACTGTCTCCAAATGGAAAGAAGTGAGATTCCACATAACCCACGTCACCTAGGAGTTCCATT…	1430	1.10E+04	0.21%	1.45E+03	0.25%	No hits	chromosome_5	SRSiCMCMOOT00005 gi|7381215|gb|AF137608.1|AF137608 Sorghum bicolor centromere-associated repetitive DNA element CEN38
133746	TAGCACCAAATCCGAAAGGCCAAAACGAGCTTCCACTTGAGCCTCGTCACCTAGTGGTACCATCGAGTGCGTCCAAAACGATTTATGAGCCTATGGTACGTCTAGCGCAAACCATGCACCTATCTTGCACCGACATTAACACTGTCTTCAAACGGAAGGAATTGAGATTCCATATGACCCACATCACCTAGGAGTTTCATCAGGTGCGTCCAAAATGATTTTCCGAGCCTATGGTATGTTTGACGCAAACCGTGCACCTATCTTGCGTCAAGATTACCACTATCTCCAAACGGATTGAAATGAGCTTCCACTTGAGCCTCGTCACCTAGTGGAACCATAGGGTGTGTCCAAAATGATTTGTTAAGCCTATGGTACGTCTAGCGCAAACAATGCACCCAT…	1404	1.12E+04	0.21%	1.94E+03	0.33%	dbj|AB008959.1| Saccharum officinarum gene, repeat sequence, clone SoCENM19	chromosome_5	SRSiCMCMOOT00005 gi|7381215|gb|AF137608.1|AF137608 Sorghum bicolor centromere-associated repetitive DNA element CEN38
135210	TCGTGGTGATTGTGATGGGTTTTGACCTTTCCCCGATAGAGAGCCAAAAGGTACTCTAGTAGATTGCTCGTGGCTTGTGTGATCCTCATCTTGTGTTGGTTGTGCGGCACCCTATTGAGGGTTTGGCGTGTGAAGCCAATTAGCGCGTGAACCTCCAAGTGAGTTAATCGCCACAACAAGGACTAGCTTGCCGGCAAGCAAGTGAACCTCGGTAAAAAATCATTGTGTTCATCATTTGATTTCGAGGTGATTGGTCTTCATTAATATTTCTTCTTGTGATTGATTGGATCACTCCTCTACACGGCGGTATAAACAAATTGCTCACTCTCTTTACATTACCGAAAACTAGTTGTCAAGCTCTTTAGTATAGCTAGTTGTGAGAGCTTGTTAGTTTGGTTA…	1380	1.16E+04	0.21%	3.80E+02	0.06%	gb|AC196818.2| Sorghum bicolor clone SB_BBc0005H14, complete sequence	chromosome_9	ZRSiTERTOOT00157 giepum_438D03-1 giepum_Z438D03-1 Z438D03 bases 8744. .21531 ||retrotransposon
133011	CGATTTCTGAGCCGATGGTACGTTTCGCACAAACTGTGCACCTATCTTGCACCGACAATAACACTATCTCCAAAGAGAAAGAAGGGAGATTCCACATGACCCAAGTCGCCTAGGAGTTCCATCGGGTGTATCCAAAATGATTTCTGACCCTATGGTACGTTTGACGCAAACCGTGCACCTATCTTGCGTCAAGATTAGCACCATCTCCAAACGGACCAATACGAGCTTCCACTTGAGCCTCGTCACCTAGTGGTACCGTCAGGTGCGTCCAAAACGATTTCTGAGCCGATGGTACATTTCGTACAAACTGTGCACCTATCTTGCACCGACAATAACACAATCTCCAAAGACAAAAGAAGGGAGATTCCACATGACCCAAGTCGCCTAGGAGTTCCATCT…	1335	1.16E+04	0.21%	2.80E+03	0.46%	No hits	chromosome_6	SRSiCMCMOOT00005 gi|7381215|gb|AF137608.1|AF137608 Sorghum bicolor centromere-associated repetitive DNA element CEN38
135971	GTGGAATCTTACTTCTTTCCGTTTAGACACAGTGTTAGTGTCAATGCAAGATAGGTGCATGGTTTGCGCTAGACGTACCATAGGCTCTGAGATGATTTTGGACGCACTCGACGGTACCACTAGGTGACGAGGCTCAAGTGGAAGCTCATTTTGGTCCGTTTAAAGATAGTGCTAATCTTGACGCAAGATAGGTGTATGGTTTGCGTCAAACGTAACATAGGCTCATAAATCATTTTGCACGCACCCGATGGTACTCCTAGGTGACGAGGCTCAAGTGGAATCTTGTTTCGGTCTGTTTGGAGTTAGTGTTAGCATTAGAGCAAGATAGGTGCACCGGTTTGTTCCAAACAAGGCTCGGAAATCCATTTTGACCGCACCCGATAGAACTCCTAGGTGACG…	1323	1.21E+04	0.21%	2.15E+03	0.35%	gb|AC169373.2| Sorghum bicolor clone SB_BBc0188M08, complete sequence	chromosome_6	SRSiCMCMOOT00005 gi|7381215|gb|AF137608.1|AF137608 Sorghum bicolor centromere-associated repetitive DNA element CEN38
135268	GACGAGGCTCAAGTTGAATCTCATTTTGGTCCGCTTGAAGATAGTGCTAATCTTGATGCAGGATAGGACCACGGTTTGCGTCGAACGTACCTTAGGCTCGTAAAATCATTTTGGACGCACCTGATGGAACTCCTAGGTGACGTGGGTTATTTGGAATCTCACTTCTTTCTGTTTGGAGACACTGTTAGTGTCGGTGCAATATAGGTGCATGGTTTGTGGTAGACATACCTTAGGCTCAGAAATCATTTTGGACGCACTCGATTGTGCCACTAGGTGACCTTTCGGAGATAGTGCTAATCTTGATGCAAGATAAATGCACGGTTTGTGTCGAACGTACCATAGACTCGGAAATCATTTTGCACGCACCCAATGGAAGTCCTATGTGACGTGGGTCATGTG…	1295	1.20E+04	0.21%	1.67E+03	0.26%	No hits	chromosome_6	SRSiCMCMOOT00005 gi|7381215|gb|AF137608.1|AF137608 Sorghum bicolor centromere-associated repetitive DNA element CEN38
134937	GTTTCTGAGCCTATGGTACATTCGACGCGAACTGTGCACCTATCTTACGTCAAGATTAGCACTATGTTCGACAGGACCGAAACGAGCTTCCACTTGAGCCTTGTCACCTAGTGGTACCATCGGGTGCGTCCAAATTGATTTAAGAGCCTATGATACGTCTAGCGCAAACCATGCACCTTTCTTGCACCGATGCTAACACTGTCTCCAAATGGAAATAAGCGAGATTCCAAATGACCCACGTCACCTAGGAGTTCCACCGGGTGCGTACCAAAACGATTTACGAGCCTATGGTACGATCGACGCAAACCGTGCAACTATCTTGCGTCCAGATTAGCACTATGTCCAAAAGCACCGAAACGAGCTTCCACTTGAGCCTCGTCACCTAGTGGTTCCATCGGG…	1234	1.25E+04	0.21%	2.93E+03	0.44%	No hits	super_68	SRSiCMCMOOT00005 gi|7381215|gb|AF137608.1|AF137608 Sorghum bicolor centromere-associated repetitive DNA element CEN38
134157	CTTCCACTTGAGCCTTTGTCACCTAGTGGTTCCATCAGGTGCATTCAAAACGATTTCTGAGCCTATGGTTCGTCTAGCGCAAAACATGCACCTATCTTGCACCGATACTAACACTGTCTCCAAACGAAAAGAAGCAAGATTCCACAAGACCCACATCACCTAGGAGTTCCATCGGGTGCGTCCAAAATGTTTTCTGAGCTGATCATACGTTTGGCACAAACTGTGCACCTATCTTGCACAGACACTAACATGTCTCCCAGCGGAAAACAAGTGAGATTCCACATGACTCACGTCACCTAGGAGTTCCATCGGGTGTGTCCAAAATGATTTCCGAGCCTATGGTACGTTCGACGCAAACCGTGCACCTATCTTGCATCATAATTAGCACTATAGCCGAAA…	1185	1.31E+04	0.21%	2.83E+03	0.41%	dbj|AB008985.1| Saccharum officinarum gene, repeat sequence, clone SoCENT1-3	chromosome_6	SRSiCMCMOOT00005 gi|7381215|gb|AF137608.1|AF137608 Sorghum bicolor centromere-associated repetitive DNA element CEN38
134632	CGACACTAACACCGTCTCCAAATGGATCGAAACGAGATTCCACAAGACCGACATCACCTAGAAGTTCCATAAGGTGCGTCCAAAACGATTTCTGAGCCTATGGTACGTTTCGGCGCAAACCGTGCACCCATCTTGCGTCAAGACTCGTACTATCTCTAAACAGGCCGAAAAGAGCTTGCACTTGAGCCTCGTCACCTAGGAGTACCATCGGAGCATACCAAAATGATTTCTAGGCCTATGGTACGTTTGGCGCAAACCATGCACCTATCTTGCACCGACAGTAACAATGTCTCCAAAGNGAAAGAAGTGAGATTCCACATGACCCATGTCCCCTAGGAGTTCCATTGGGTGTGTCCAAAATGATTTGCGAGCCTATGGCACGTTTGACGCAAACCGTGC…	1124	1.37E+04	0.21%	1.41E+03	0.19%	No hits	super_28	SRSiCMCMOOT00005 gi|7381215|gb|AF137608.1|AF137608 Sorghum bicolor centromere-associated repetitive DNA element CEN38
134719	TCATGTGGAATCTCGTTTTGGTCTATTTGGAGGTAGTGCTAGTGTTTGTGCAAGATAGGTGCACGGTTTATGCCAAATGTACCATAGCCTCATAAATCGTTTCGGACGCACCCGATGGTACTCCTAGGTGACAAGGCTCAAGTGGAAGCTCGTTACGGTCCGATTGGAGGTAGTGCTAATCTTAACCCAAGATAGGTGAACGGTTTGCGATGAACGTTCCATAGATTCAGAAGTCATTTTGGACACACCCGATGGAACTCCTAGGTGACGTGGGTCATGTGGAATCTCACTTCTTTCCGTTTGGAGACTGTGTTAGTGTTAGTGCAAGATAGGTGCATGGTTTGCGCTAGACGTACCATAGGCTCATAAATCATTTTGGACGCACTCAATGGTAACACT…	1051	1.49E+04	0.21%	2.52E+03	0.32%	gb|AC169373.2| Sorghum bicolor clone SB_BBc0188M08, complete sequence	super_28	SRSiCMCMOOT00005 gi|7381215|gb|AF137608.1|AF137608 Sorghum bicolor centromere-associated repetitive DNA element CEN38
130646	GTTACTTTCGGCGCAAACCATGCATCAATATTGCGTCAACGTTAGCACTATCTCCAAACGGACCGAAACAATCTTCCACTTGAGCCTCGTCACCTAGGAGTACCGCTGGGTGCGTCCAAAATGATTTTTGAGCCTATGGTACGTCTGGCGCAAACCGTGCACCTATCTTGCACCAACACTAACACTATCTCCAAATGGATCGAACAAAGGTTCCACATGACCCACGTCACCTAGGAGTTCCATCGGGTGCATCCAAAACAATTTCTGGAGCCTATGGTACGTTTGGCGCGAAACCGTGCACCTATCTTGCACCAACACGAACACTACCTCCACACAGATCTAAACGAGGTTCCACATGACCCATGTCACCTAGGAGTTTCATCGGGTGCGTCCAAAATG…	1013	1.57E+04	0.21%	2.37E+03	0.29%	dbj|AB008971.1| Saccharum officinarum gene, repeat sequence, clone SoCEND5-1	chromosome_2	SRSiCMCMOOT00006 gi|13400341|gb|AZ922058.1|AZ922058 HRCot2E04 Sorghum bicolor HRCot Sorghum bicolor genomic similar to Sorghum bicolor centromere-associated repetitive DNA element CEN38, DNA sequence
135008	TTGTGCTAAACGAACCATAGGTTCAGATATCGTTTTGGACACACCCAATGGAACTCCTAGGTGACGTGGGTCATGTGGAATCTCCTTCGGTCCGTTTGGAGATGGTGTTAGTGTTGACGTAAGATCGATGCACGGTTTGTGCTAAACGTACCATAGGCTCAGATATCGTTTTGGACACACCCGATGCAACAACTAGGTGACATGGGTCTTGTGGAATCTCGTTCGGTCCGTCTAGAGATGGTGTTAGTGTTGATGTAAGATTGTTGCACGGTTTGCGTTAAACGTACCATAGGCTCATATATCGTTTTGGACGCACCCGATGGAACTCCTAGGTGACGTGGGTCATGTGGAATGCCGTTCGGTCCGTTTGGAGATGGTGTTAGTGTTGATGTAAGATTG…	908	1.77E+04	0.21%	2.48E+03	0.27%	gb|AC169373.2| Sorghum bicolor clone SB_BBc0188M08, complete sequence	chromosome_6	SRSiCMCMOOT00006 gi|13400341|gb|AZ922058.1|AZ922058 HRCot2E04 Sorghum bicolor HRCot Sorghum bicolor genomic similar to Sorghum bicolor centromere-associated repetitive DNA element CEN38, DNA sequence
129708	GTGCACCCATCTTGCACTAGCACTAGCACCATCTCCAAACAGACCGAATGAGATTCCACAAGACCCACGTCACCTAGAAGTTCAATCGGGTGCGTCCAAAATGATATCTGAGCCTTTGGTAGATTTGGCGCAAACCGTGCACCGATCTTTCATCTAAATTAGCACTATCTCCAAATAGACTAAAATGAGCTTCCAGTTGAGCTTCGTCACCTAGGAGTACCATCGGGTGCGTCCTAAATGATATCTGTCCCTATGGCATATGGTACGTTTGGCGCAAACCGTGCACCTATCTTCCATCAACACTAACACCAACTCCAAACGGACCGAACGAGATTCAACATGACCCACGTCACTTAGGAGTTCCATCAGGTGAGTCCAAAACGATATATGAGCCTATGG…	908	1.76E+04	0.21%	1.14E+03	0.13%	No hits	chromosome_6	SRSiCMCMOOT00005 gi|7381215|gb|AF137608.1|AF137608 Sorghum bicolor centromere-associated repetitive DNA element CEN38
135035	GGTGCGTCCAAAACGATATCTAAGCCTCTGGTATGTGTAACGCAAACCGTGCACCTATCTTACATCAACACTAACACCATCTCGAAACGGGACGAACGAGATTCCACATGACCCACGTCAATTAGGAGTTCTAGTTGAGCTTCGTCACCTAGGAGTACCATTGGGTGCGTCCTAAACGATATCTGAACCTATGGTACATTTGGCGCAAACCGTGCACCTATCTTGCACTAACACTAACACCATCTCCAAACGGACCGAACGAGATTCCACATGACCCATGTCACCTAGGAGTTCGATCGGGTGCGTCAAAAACGGTATCTCAGCCTATGGTACGTTTAGCGCAAACCGTGCACCTATCTTACATCAACACTAACATCATCTCCAAACGGACCGAACGAG…	897	1.76E+04	0.21%	1.61E+03	0.18%	No hits	chromosome_3	SRSiCMCMOOT00005 gi|7381215|gb|AF137608.1|AF137608 Sorghum bicolor centromere-associated repetitive DNA element CEN38
132523	TTGCACATAAAGTCACTTTTACTGTGCTGCATCCAATCAGCCAGCAGACCGAGCCTGAGCGTGCCAACGATTTTATAAATGATCGAACTCACCACCTTAGCGTCCGGTCATCCCGAAGGCTGCGTCCGATCACTGTTTTTAAGTGACAACCATCTCCTCCACTTCACCAACTTCTCCACCCTTGCTCAAATGTGTCAACCACCAAGTGTATCACCTTGTGCACGTGTGTTAGCATGTTTTCACAAACATTTTCAAGGGTGTTAGATCTCCACTAGATCCTAAATGCATATACAATGAGTTAGAGCATCTAGTGGCACTTTGATAACCGCATTTCGATACGAGTTTCACCTCTCTTAATAGTACGGCTATCGATCCTAAATGTGATCACACTCGCTAAGT…	784	2.01E+04	0.21%	2.19E+02	0.02%	gb|AC169369.2| Sorghum bicolor clone SB_BBc0115C15, complete sequence	chromosome_1	SRSiCMCMOOT00005 gi|7381215|gb|AF137608.1|AF137608 Sorghum bicolor centromere-associated repetitive DNA element CEN38
135511	TGCCAAAATTAGCACTATCTTCTAACGGACTGAAACGAGCTTCCACTTGAGCCTCGTCACGTAGGAGTACCATTGGGTGTGTCCAAAATGATTTCTGAGCCTATGATACATTTGGCGCATACCACGCACCTTTGTTGCACTGACACTAACACCGTCTCCAAATGGACTGAAACGAGATTCCACATGACCCACGTCACCTAGAACTTCCATCGGGTTCGTCCAAAACGATTTCCGAGCCTATGGTACGTTCGGCGCAAAGCGTGCACCGATCTTGCGTCAATATTAGCACTATCTCCAAACGGACCGAAACTAGCGTCCACTTGAGCTTCGTCACCTAGGAGTATCATCGGGTGCGTTCTAAACCATATCTGAGCCTATGGTACGTTTGGTGCAAACCGT…	751	2.07E+04	0.21%	1.18E+03	0.11%	No hits	chromosome_5	SRSiCMCMOOT00005 gi|7381215|gb|AF137608.1|AF137608 Sorghum bicolor centromere-associated repetitive DNA element CEN38
134980	ACCACCGGGTGCATCCTAAACGATATCGGGGCCTATGGTATGTTGGGTGCAAACCGTGCACCTATCTTGCACTAACAATAACACCATCTCCAAACGGACCGAACAAGATTCAACATGACCCAAATCTCCTAGGTGTTCCATTGGTTGCGTCCAAAATGATATCTGAGCCTATGGTATGTTTGGCGCAAACCATGCACCTATCTTGCACTAACACTAACACCATCTCCAAACGGACCGAACGAGATTCCACATGACCCACGTCACCTAGGAGTTCCATCGGGTGCGTCCAAAACGGTATCTGAGCCTATGGTACGTTTAGCGCAAACCGTGCACCTATCTTACATCAACACTAACACCATCTCCAAACGGACTAAACGAGATTCCACCTGACCCACGTCA…	691	2.25E+04	0.21%	1.71E+03	0.14%	dbj|AB008971.1| Saccharum officinarum gene, repeat sequence, clone SoCEND5-1	chromosome_6	SRSiCMCMOOT00005 gi|7381215|gb|AF137608.1|AF137608 Sorghum bicolor centromere-associated repetitive DNA element CEN38
137365	TCACTATCATGGCACCATTACTGGACATACAACCAAAGTGAAATTTCCAGTGGCACCAATTAGATTGTAAGAACAAGCATTGTGCAAAAGAGGGATAGCAAACAAGGATAGTCACAAGGTTAGGAATCAATAAGGAGACGATCAAAAGATCAAAACACAGCGCAAAAGAACATAGACTAATTGCCGAAGGCAACTAAGCAGGAGACTCTTGCTTAATTTCCATATACGCCTCGTGTCCACCAAAGTAATTACCAGATAAAGATTAACCTAAGATTTGGTCTTGTCAAGCAGCATCATGCGATCAAGACTGATAAACATCCAGAGACTTGAAAGGGTTGGAGGCAAAATAAATGAGATTCAAGGGACATAGCCAATGCACTGACTAGGGATTGAGTTGAT…	5011	3.00E+03	0.20%	1.76E+02	0.11%	No hits	chromosome_9	SRSiTERTOOT00002 gi|7262601|gb|U07816.1|SBRETROTP2 Sorghum bicolor retrotransposon-like element Levithan, 3' LTR sequence
137410	CAACGAGATCTATAGGCCGCAAAGACAGAATTTAACAAAGGCTCACATACGTGGAGCATAACACGTTTGATAGGTTACATCCAAGCCATAGAGGTTCCAAACTGACATCACGGATCACATAGGGTTCGATATTACATCCCAATGATTAACTTATTACAAGCTACTCGTTCATGCATGAGGATCAACAAAAGACTAGATCTAGCGCATTAGCTAAGTAGTAAGCTAAACTACGCATCGTCCTCAGAGTCAGTGTCGAAGATCTCTCCTCCATCTTCATCACTAGGAGGCTCTAACTCCTCATCTTCCTCCTCATCAGGTGGAGCGTCCTCAGGTCCATTGACTTCCATGTCATCATCACCTTCAGCCATGATGACACCAGAACCCATCTCATTCTCATCA…	4821	3.07E+03	0.20%	1.48E+02	0.09%	No hits	chromosome_4	SRSiTERTOOT00002 gi|7262601|gb|U07816.1|SBRETROTP2 Sorghum bicolor retrotransposon-like element Levithan, 3' LTR sequence
137399	AGTCTAATTTGAAAAGTATAGAGAGTAAAATCATGCCAAAGTTGAGCTCATGAAACTGAAAACTCAGTTTCATACTTAGAAATTTTCTAAGTGTCGAATCCAACCTCAAAACTGACTTGTGGGACCCTTTTGAGCATGTTGTGCACATTTTCATGACTTGGCTTCTAAACAAAGTTTGTTCCTTATTAAATTTACTACAACTTTTCTTTAGGTTGCTCAGACATGCAAACATCCTAAGCTACACTTTTTAAACAGTCAAACACAGGAGCTCTAGGGGTCCAAATTGGTCAACCATGACTTGGAAACCTAATTAGTCAAAGTGACCAACATGAACAATGTTCCAAAAGACATTCTATGTGTAACTAAGTTACTTACAAGCATTTCTAGCCATACCATGCA…	4177	3.60E+03	0.20%	1.76E+01	0.01%	gb|DQ115020.1| Saccharum officinarum clone SCAGLV1042D06 transposon opie-like, partial sequence	chromosome_3	ZRSiTERTOOT00157 giepum_438D03-1 giepum_Z438D03-1 Z438D03 bases 8744. .21531 ||retrotransposon
137267	AACGGTGTTCATCAGACCGTTCAGTTCATCCACGCAGTGCCTGACAGCCAGTTTTGCCAGCAAATTATCTGCCAAACCGTGGCTCCTTCGTGCAAATGGCCTACATCAGTTTTGTAGCCCGAAGTGCCAGCTCCAACTCTTGTTCAAGTACCTTGTGCCAATTCTCAACCGAAACAAAGTAATATCATCACAAAGATCGACTTGTCAGGCTGTTCGGTTAACTAGGACTTAGAAAATTTGTTAAGTGTTGAAATGTTGATTTTTCTGGTTCTTGTGAGACCAATTCAAGCATGCTAGAAGCTAAATCAGTCAATGACCCAAAAATAAAGTTGTTCCTTATGTCAAACACTACAAGTTTGCTTTAGTGATCTCCTCCATGCAAGGTCTCTAACACCTAGT…	4069	3.67E+03	0.20%	9.26E+01	0.05%	No hits	chromosome_3	ZRSiTERTOOT00157 giepum_438D03-1 giepum_Z438D03-1 Z438D03 bases 8744. .21531 ||retrotransposon
137334	TTGAAATGCTTCATAAAGAATGTGCTAATGAAATGTGTTCTCGTTTGAATGTTCTTGTAGAGGATGTCAATGAGCTTGGACTTACTCAAATGCAACCATCTGATGTTGTAAGAAAGATCTTGACTGTCCTCCCCATTGACAAATATGGGCATATTGTGACCGTGCTTCATCAAGGTGATCTTTCCACCGCTACACCGACACAAATCTTGGGAAAGATCAATGCTCATAGAAATGTACATGCACATCACACCTCAAGATGGCTCATCCTCTACTAAGAAGAAATAAAAAGATTTAGCATTCAAAGCTAGTCAAGATAAGGGCAAAGCAAGACTTGAGTATGAGAGCTCTAGTGATGAAGAAGATGAAGATGAAGATCTTGCTCTCATGGTGAAGAAAGCC…	3793	3.90E+03	0.20%	8.64E+00	0.00%	No hits	chromosome_3	ZRSiTERTOOT00157 giepum_438D03-1 giepum_Z438D03-1 Z438D03 bases 8744. .21531 ||retrotransposon
137287	AAAGTGAATTTCCGTTACCGTTATCAAGGCGCTGACACTAGCAGTTTGTGGCTTAATTACCCGCTGTGGAAGAGCTCTAATGACCTTGGTCTCTAAATGAAAAATGAAGAGCAGTTCGTGGGCTTCAAACTTCATTTTTGGCCCACTATCTGATTCGGCCCGGATGCGGCCCAACTCGGCTCCCCACCTCGCCCTCACCGATCCTAAGAAAAGCATGATGAGCACTAGTAAAGCATTTGAGTTATTGCACATGGATTTGTTTGGGCCAACACAATACACTAGTATCAGTGGAAGTAAATATGGATTTGTGATAGTGGATGACTATACTAGATACACATGGGTATTCTTTCTAGTGGACAAAAGTGATGTGTTTGCAACATTCAAATCATTTGTCAAGGG…	3555	4.32E+03	0.20%	9.58E+01	0.04%	gb|AC169373.2| Sorghum bicolor clone SB_BBc0188M08, complete sequence	chromosome_7	SRSiCMCMOOT00001 gi|4106407|gb|AF078902.1|AF078902 Sorghum bicolor centromere element pHind12, complete sequence
137184	ATTATGATCCTTAGGCCTCTCAACTAACTCTCATACTTGGTTTCTTGTAAAGTTATTTAGCTCTTCATGCATAGCATTGACCCAATCAACATCCTTCAAAGCTTCATCTATCTTCTTTGGTTCAATGGATGACACAAATGAGAAATGCTCTCAAAATAAAGCCAATCTTGATCTAGTTTGCACACCTCTTGAAATATCATCAATGATAGTGTCCAATGGATGATCTCTTGTAACATTGGTTGGTTGAAGCACTTGCACTTGATTGCTTGCATTAGAATGATCACTTGGTTGAGATGATGAACTAGCCACTTGTTGTTGATCTTGCACTTTGTCATCACTAGTTCTTGCTTGAACTTGATCATGAGAACCACTAGCTTGCACATTTGAGTTAGAGAGCAA…	3127	4.74E+03	0.20%	1.70E+02	0.06%	No hits	chromosome_5	SRSiCMCMOOT00007 gi|13432649|gb|AZ922428.1|AZ922428 MRCot4C10 Sorghum bicolor MRCot Sorghum bicolor genomic similar to Sorghum bicolor centromere element pHind12, DNA sequence
136920	TTGGGTCGTTGCGGCGACATAGAGTAAGAGGGCCTCGCCCTTGGTTGGCGGTACTAGGACGGGAGGAATGGTGAGCAGGGCTTTGAGCTTGGTGAGGGCTTCTTCGGCCTTGGGGGTCCAAGAAAAGCGTTCAGATTTTCTCAAGAGACGGTACAGGGGTAAACCTTTTTCGCCAAGGTGCGAGATGAAGCGGCTCAGGGCCGTAAGGCATCCCATAATTCTCTGTACCCCCTTGAGGTCTCGAATTGGCCCCATGTTAGTCACGGCCGAGACCTTCTCCGGGTTGGCCTCGATGCCGCGCTCTGAGACGATGAACCCCAAGAGCATGCCTCGGGGGACCCCAAAGACACACTTCTCGGGATTAAGCTTGATGCCCTTCTCCCTGAGGCATTTGAAAGC…	2840	5.35E+03	0.20%	5.88E+02	0.20%	gb|AC169371.2| Sorghum bicolor clone SB_BBc0127F08, complete sequence	chromosome_8	ZRSiTERTOOT00194 huck_af391808-2 huck_af391808-2 af391808 bases 200781. .214491 ||retrotransposon
136667	AGAAGGGCGGTTGTGTGCGGGCTGGTATAGTGAGCCACACCTCGTACCATGGTTGTCCTTCCACATACTCTTCAATCCAATGATACAGGGGCAGTTCATGGTACCCCGCAAAGTGCAGAACTCTCCACAAGAGGGTAGGTGTTCCAAAAACCATCAGGAAATTCTCACATCCGACGGGTGCTGCCATCTGTACCATCAACATGTACACTTGGTGAGACAAGGCCATAATGGATAAGAGTTACATAACCGAGTAAGAATCTTTATAAGGGGAGGAACAAATGTAATTATGTGAATGGTATTTTAACATGATGCATGCTCGTACCGTACGTCCTCACAAACTTAGGAAGAATTTGCTTCTAACGGTAGACACGGTGGCATACATACGTTCTCTCATAAATA…	2642	5.77E+03	0.20%	1.87E+02	0.06%	gb|AC196829.2| Sorghum bicolor clone SB_BBc0050H06, complete sequence	chromosome_3	SRSiTERTOOT00084 leviathan_98N8-1 leviathan_98N8-1 98N8.fasta.screen.Contig47 bases 55971. .41450 ||retrotransposon
136900	ACGCCGGTCACAATTGAGCCAGCGTCCAATCAACCCGGCCACACTGCCCGCACCTGGCCAGAATATCGGACACGTCCAGTCCCAATACCGGTCGTGTCGGTCACCTCTTCAGCACTTGCCCGAGCTAGGGTAACATATCGGACGTGTCCGGTCACCCCGTGACCAGCGCAACTAACTCCTTTTCAACTCCAACTCCTTCATCCTTGCTCAAATGTGCCAATCACCAAGTGTATCACCTTGTGCATGTGTGTTAGCATATTTTCACAAACATTTTCAAGGGTGTTAGTAGTCCACTAGATCTAAATGCATATGTAATGAGTTACAGCATCTAGTGGCACTTTGATAACATCATTTTGATACGAGTTTNACCCCTCTTAATAGTACGGCTATCTATCCTAA…	2169	6.90E+03	0.20%	2.82E+02	0.07%	gb|AF488412.1| Sorghum bicolor BAC 131L1, complete sequence	chromosome_5	ZRSiTERTOOT00157 giepum_438D03-1 giepum_Z438D03-1 Z438D03 bases 8744. .21531 ||retrotransposon
137082	GTGCGTGCACATGCATGAGTCGCGTGTGAAAGGTCCTAATATGGCTAGAGGGGGGCTGAATAGCCTATTTAAAAATCTACAAACCAACTAGAGCTATTTGATTAGTATAACAAATGGCAAAATGCAAACTTGCTCTAGCTCTACAAGGGTTGCAAGCCACCTGTCCAACAATTCTTTTTGCTATGATCACTAAACACACAATTTTCTATGTCACTACTCACTAAGAGCTCTCACACTTGCTACACTAAAGAGCTCCACTAGATGAACTTAAATTACAAAGCAAGCTCTCAATTCTAGCTACACTAAAGAGCTTGCTATAACTAATTTGCAAGAATATAATTGAGTGAGTAGGGTGATTATACCGTCATGTAGAGGAGTGAACCAATCACAAAATGAATA…	2155	6.92E+03	0.20%	2.83E+02	0.07%	gb|AC196818.2| Sorghum bicolor clone SB_BBc0005H14, complete sequence	chromosome_9	No hits
136466	TTTGACCGACGCCAGCATCTCTACTGTTACAACTGACCCGAATGCGCCGGTTCCACTAGGACCAGCATCCGGTCACCTTGTGACCAGCGAGATTAACTCTTTTTTTACCTCTAACTTCTTCACCCTTGCTCAAATGTGCCAACCACCAAGTGTATCACCTTGTGCACATGTATTAGCATATTTTTCACAAACATTTTCAAGGGTGTTAGCATTCCACTAGATCCTAAACGCATATGCAATGAGTTAGAGCATCTAGTGGCACTTTGAGAACCGCATTTCGATACGAGTTTCACCCCTCTTAATAGTATGGTTATCAAACCTAAATATGATCACACTTTCTAAGTGTCTTGATCACTAAAACAAAATAGCTCCTATGGTTTATACCTTTGCCTTGAGCTT…	2103	7.12E+03	0.20%	1.11E+02	0.03%	No hits	super_24	ORSiTERTOOT00275 osr10 retrotransposon
136678	CTAATCGGACGCTGGACCCTCAGCATCCGGTCGATTACAGTAAGGTACCGACCCCGACCAGACGTGTCCGGTCGGACATGATCGGACGCAGCCCAGCGTCCGGTCATACTCTAGCTCCTACGTCACCTTGACCGGACACACACAGCCAGCGTCTGGTCACTTCTAGTACCAGCGTCTGGTGCACCTAGTGAAACCCTGTCTTTTCTATATAGGGCGCCGGTGGCACCGTCGGACTGTCCGCACTCTACGGGCGGACACTCTGCCGGTGGAGTTTCTTACTCTTGCACCTAAACTTCACCACCCTTGTTCAAATGTGCCAACCACCAAGTGTATCACCTTGTGCACATGTGTTAGCATATTTTCACAATAATTTTCAAGGGTGTTAGCACTCCACTAGAT…	2072	7.19E+03	0.20%	1.00E+02	0.03%	gb|AF488412.1| Sorghum bicolor BAC 131L1, complete sequence	super_24	ZRSiTERTOOT00157 giepum_438D03-1 giepum_Z438D03-1 Z438D03 bases 8744. .21531 ||retrotransposon
136188	ATTGATAATCTCAACCCTACAAGTGGTACTATCTAAGCCTTTGTGGTCATTGATGACAAAGGGGGAGAGAAACAAAGAGATAGTGCACAAAGACAACACAAAGGGGAAGAGAAATAAAGATACAAGTGATAGGTGGAGAACTTGACATAAGAGGAGAGATATGATAAAAGGAAAGGGACCAATTGAAATTTTGAGCACACAAGTAGGGGGAGCAAGCTCATGAACTTGTATGGTGCATTTGAATGTGCATTTCATACGTTTGCTTGCATGGCACAAGTTTCAAATTTCAATATCCATGCTTATGTGGTGTATGCTAGTTATAGGTTTGAATGATGAAATGAAAATCTAGCATGCATAGGTTATCTAGTGATTTCATTTCCAAGTGTTTCCAAGTGGTAT…	1935	7.94E+03	0.20%	7.11E+02	0.17%	No hits	chromosome_2	No hits
136115	TTGAGAGAGTGGGCACCGAAGATCAACTAGCCGACATATTCACCAAGCCACTTGATGAGAAGAGGTTTTGCAAGCTAAGGAATGAGTTGAACATATTAGATTTCTCAAATATGTGTTGATGCACCCCACTTATATGACATGCCTCTCCTTCGAGCAATCTAAGGTAAAAGTTGATTGGCATGGCATACATACTTTACTAAGGACATGTTTAGTGCATCTAGACATATTTCACATTTGAATAGGCTCATTCATGAAAATCAAATGAATTTGATGCTTGTATGGTACCACTATTGCTTGTATGTTTGAAATGATCTAGTGATAGCATATGACATGTTTATGGGCTTGTAAACCTAGTGTTTGATCTATAAAATGAGCTATAAGTGTTTAACTCAACATGGT…	1797	8.31E+03	0.20%	1.90E+02	0.04%	No hits	chromosome_6	No hits
135197	TGAGCTTTGTCACCTAGGAGTACCATCGGGTGCATCGAAAACAATTTCTGAGCCTATGTTTGGCGCAAACCGTGCACCTATCTTGCACCGACACTTACATTGTCTCCAAACAGACTGAAATGAGTTTCCACATAACCCACGTCACCTAGGAGTTCTATCGGGTGTGTCCAAAATGACTTCCAAGCATATGGTAGATTCGGCGTAAAACTGGCGCCTATCTTGCGTCAGGATTAGCACTATCTCCAAATCGACCAAATCGAGCTTCCACTTGTGCATCGTCACCTAGGAGTACCATCGTGTTGGTCTAAAATGATTCTAAGGCTCTGGTACGTTTGACGTGAAACCGAGCACCTATCTTGCATCAACACTAACACTAGATCCAAACGGACAGAAACGAGA…	1669	9.11E+03	0.20%	1.52E+03	0.31%	No hits	chromosome_2	SRSiCMCMOOT00005 gi|7381215|gb|AF137608.1|AF137608 Sorghum bicolor centromere-associated repetitive DNA element CEN38
135555	CCGCAAGATAGGTGCATGGTTTTTAGCAAACGTACCATAGGCTCATAAATCATATTGGACGTACCCCGATGGAATTCGTAGGTGACATGGGTCATGTGGAACCTCGTTTTAGTCCATTTGGATATAGTGTTATTGTCGGTGCAAGATAGGTGCACGGTCTGCGCCAAACCTACCATAGGATTAGACATCGTTTTTAACGCACTGATGGTTCTCCTAGGTGACGAGGCTCAAGTGGAAGCTCGTTTCAGTCCGTGTGGAGAAAGTGCTAATCATGACGGAAGATAGATGCGTGGTTTGCGCAGAACGTACCATAGGCTCGGAGATTATTTTGGTCGCACCTGATGGAACTCCTAGGTGACGTGGGTCATGTGAAATCTCATTTCGGTCTGTTTGGAGACA…	1643	9.17E+03	0.20%	1.53E+03	0.31%	No hits	chromosome_3	SRSiCMCMOOT00005 gi|7381215|gb|AF137608.1|AF137608 Sorghum bicolor centromere-associated repetitive DNA element CEN38
135910	CGTCAAACGTACCAGAGCGTCAGAATCATTTTAGACGAACCCGATGGTACGCCTAGGTGACGATGCTCAAGTGGAAGCTCGATTTGGTCGATTTGGAGATAGTGCATGGTTTACGCCGAACCTACCATATGCTTGGAACTCAATTTGGACACACCTGATAGAACTTCTAGGTGACGTGGGTCATGTGAAATCTCATATCGGTCCATTTGGAGACAGTGTTAGATAGGTGCACGGTTTGCGCCAAAGAATACCACAGGCTTAGAAATCGTCTTGGACGCATCCGATGGTACTCCAAGGTGACGAGGCTCAAGTGGAAGCTCGATTCGGTCCGTTTGGAGAGAATGCTAATCTTGACGCAGATAGGTGCACGATTTGCGTTGAAAGTACCGTAGGCATGGA…	1560	9.82E+03	0.20%	1.93E+03	0.37%	No hits	chromosome_2	SRSiCMCMOOT00005 gi|7381215|gb|AF137608.1|AF137608 Sorghum bicolor centromere-associated repetitive DNA element CEN38
134438	GGTACCATCGAGTGTGTCCAAAACGATTTTTGAGCCTATGATAAGTTCGACACAAACCGTGGACCTATCTTGCGTCAACATGAGCACTATCTCCAAACGGACCGAAATGAGCTTTCACTTGAGCCTCATCACCTAGTGGTACCATCGAGTGCGTCCAAAACGATTTCTGTGCCAATGGTACGTTTGGCGCAAAATGTGCACCTATCTTGCATCGACACTAACACTGTCTCCAAACAGAAAGAAATGAGATTCCACATGACCCAGGTCACTTAGGAGTTCCATTGGGTTCGTCCGAATGATTTGTGAGCCTATGGCACGTTCGACGCAAACCATGCAGCTATCTTGCGTCAAGATTAGCACTATCTCCAAACGGACCGAAACGATCTTTCGCTTGAGCCT…	1449	1.05E+04	0.20%	2.61E+03	0.46%	gb|AC169373.2| Sorghum bicolor clone SB_BBc0188M08, complete sequence	chromosome_3	SRSiCMCMOOT00005 gi|7381215|gb|AF137608.1|AF137608 Sorghum bicolor centromere-associated repetitive DNA element CEN38
135577	AACGAGCCTCCCCTTCACCCACGTCCCCAGGAGTGCCATTGGGTACGGCCACAATGATTTCCATGCCCATGGTACATTCAACGCAAACTGTGCACCTATCTTGTGCCAATATTAACACTATCTCCAAACGTAACAAAATCAGCTTCCACTTGACCCATGTCGCCTTAGAGTTCCATCGGGTGCACCCAAAATGACTTCCAAGCCTATTCCTCGTTCGGTGCAAACCGTGCACCAAGCTTGTGTCGAGATTAATACTATCTCCAAACGGACTGAAACGAGCTTCCACATCACCTAGGAGTACAATCAGGTTCATCCCAACTGATTTCTGAGCCTATTGCACGTTCGGCGCAAACCGTGAACCTATCTTGCTTCGAGATTAACACTATCTCCAAACTGACA…	1365	1.08E+04	0.20%	2.32E+03	0.39%	No hits	chromosome_5	SRSiCMCMOOT00005 gi|7381215|gb|AF137608.1|AF137608 Sorghum bicolor centromere-associated repetitive DNA element CEN38
130558	GGTGACGTAGGTCATTTGGAATCTGGATTCTTTCCGTTTGGAGACAGTGTCATTGTTGGTTCAAGATAGGTGCATGCTTTGCCCCAAATGTACCATAAGGTCAGAAATCGTTGTGGACGCACTCGATGGTACCACTAGGTGACGAGGCTCAAGTGGAAGCTCGTTTCGGTCATTTTCAGACATAATGCTAATCTTGACGCAAGATAGGTGCATGGTTTGTGTCGAACGTACCATAGGCTCGGAAATCATTCTGGACGCACATGACGCAACTCCTAGGTGACGTTGTTCATGTGGAATCTCACTTCTTTCGGCTTGGAGGAAGTGTTAGTGTCGGTGCAAGATAGGTGCACACTTTGTGCCAAACATACCATCAGCTCAGAAATCGTGTTGGAAGCACCC…	1269	1.19E+04	0.20%	2.06E+03	0.32%	gb|AC169373.2| Sorghum bicolor clone SB_BBc0188M08, complete sequence	super_28	SRSiCMCMOOT00005 gi|7381215|gb|AF137608.1|AF137608 Sorghum bicolor centromere-associated repetitive DNA element CEN38
133025	CGAATGGTTCTTCAAGGTGACCAGACTCAAGTGGAAGCTCGATTCGGTCTATTTAGAGACAGTGCTAATCTTTACGCAAGATAAGTGCACGGTTTGCGCCGAATGTACCATAGGCTCCGAAATCTATTTTGGACGCACCCGATGGAACTCCTATGTGACGTGGGTCATGTGGAATCTCCTTTTCGTCCATTTGGAGATAGTGTTAGTGTCGGTGCAAGATAGGTGCATGGTTTGCGCCAAACGTACCATAACCTCAGAAATCGTTTTGGACGCACTCGATGGTACTCCTAGGTGACGAGCCTCAAGTGGAAGATCGTTTCGGTCCGTTTGGAGATAGTGCTCATCTTGACGCAAGATAAGCGCACGGTTTGCGCCGAACGTACCAGAGGCTCGAAAATC…	1265	1.16E+04	0.20%	1.96E+03	0.30%	No hits	chromosome_5	SRSiCMCMOOT00005 gi|7381215|gb|AF137608.1|AF137608 Sorghum bicolor centromere-associated repetitive DNA element CEN38
132101	GATTTCTGAGACTATTGCATGTTCGGCGCAAGCTGTGCACCTATCTTGTGTTAAGACTAACACTATCTCATAACGAACTGAAACGAGCCTCCCCTTGACCCACGTCCCCTAGAGTACCATCGGGTACGGCCAAAACGATTTCCTTACCCGTGGTACATTCAGCGCAAACTATGCACCTGTCTTGCACCGAGATTAACACTATCTCCAAACTCAACAAAATGAGCTCACACTTGACCCACGTCACCTAGGAGTTCCATCGGGTGTGTCAAAAACAACTTCAGAGCCGATTGCATGTTCATCTCAAACCATGCATCTATCTTGCGTCTAGATAAACACTATCTTCAAACAGACTGAAACGAGCTTTTAGTTGAGCCTCATCACCTAGTAGTACCATCGGGT…	1135	1.30E+04	0.20%	2.77E+03	0.38%	gb|AC169373.2| Sorghum bicolor clone SB_BBc0188M08, complete sequence	chromosome_5	SRSiCMCMOOT00005 gi|7381215|gb|AF137608.1|AF137608 Sorghum bicolor centromere-associated repetitive DNA element CEN38
132743	GCCGAATGTATCATAGGCTCGAAAGTCATTTGGACGCATCCAATGGAACTCCTTGGTGACGTGGGTCATGTGGAATCTTGTTTCAGTCCGTCTGGAGACAGTGTTTGATTGAGTGCAAGATAGGTGCACGGTTTGCACCAAACGTACCATAGGCTCAGCAATCATTTTGGACGCACCCAACTATACTTCAAGGTGACGAGACTCAAGCGGAAGCTCGATTCGGTCTATTTGGAGATAGTGCTAATCTTAACGCAAGATAGGTGCACGGTTTGCGCCGAACATACCAAAGGCTCGTAAATCGTTTTCGACATATCCGATGGAACTCCTAGGTGATGTGGGTCATGTGTATTCTGGTTTCGATCCATTTTGATATAGTGTTAGTTTTGATGCAAAATTAGT…	1074	1.40E+04	0.20%	2.71E+03	0.36%	dbj|AB008960.1| Saccharum officinarum gene, repeat sequence, clone SoCENM20	chromosome_2	SRSiCMCMOOT00005 gi|7381215|gb|AF137608.1|AF137608 Sorghum bicolor centromere-associated repetitive DNA element CEN38
134133	CTATGTCCGAAAGGCAGAAACGAGGTTGCACTTGAGCTTCATCACCTAGTGGTACCATCGAGTGTGTCCAAAACAATTTTTGAGCCTATGATAAGTTCGACGCAAACCGTGGACCTATCTTGCGTCAACATGAGCACTATCTCCAAACGGACTGAAATGAGCTTTCACTTGAGCCTCATCGCCTAGTGGTACCATCGAGTGCGTCCAAAACGATTTCTGAGCCAATGGTACGTTTGGCGCAAAATGTGCACCTATCTTGCTTCGACACTAACATTGTCTCCAAACAGAAAGAAGTGAGATTCCACATGACCCTGGTCACTTAGGAGTTCCATTGGGTTCGTCCGAATGATTTGTTAGCCTATGGCACGTTCGATGCAAACCATGCTGCTATCTTGCATC…	1054	1.40E+04	0.20%	2.47E+03	0.32%	No hits	chromosome_6	SRSiCMCMOOT00005 gi|7381215|gb|AF137608.1|AF137608 Sorghum bicolor centromere-associated repetitive DNA element CEN38
134665	TAGAGATAGTACGAGTCTTGACACAAGATAGGTGCACGGTTTGCGCCGAATGTACCATAGGCTTGGAAATCATTTTGGAGGCACCTGATGGAACTCCTAGGTGACGTGGGTCATGTGGAATCTCATTTTGGTCTATTTGGGGACAGTGGTCGCGTTGGTGCCATATAGGTGAACGGTTTGCGCCGAACGTACCATAGGCTCGGAAATCGGTTTGGACACAGCCGATGGAACTCCTAGGTGATGTGGGTTTTGTGGAATCCTGTTTCGGACCGTTTGGAGATAGTGTTAGTGTCGGTGCAAGATAATTGCACGGTTTGCGCCAAACGTACCATAGGCTTAGACATCGTTTTTAACGCACCGATGGTTCTCCTAGGTGACGAGGCTCAAGTGGAAGCTCGT…	1050	1.45E+04	0.20%	1.20E+03	0.15%	No hits	super_1426	SRSiCMCMOOT00005 gi|7381215|gb|AF137608.1|AF137608 Sorghum bicolor centromere-associated repetitive DNA element CEN38
134174	CGTACCATAGGCTCATAAATCGTATTGGACTCACTCGATGGTACCACTAAGTGACGAGGCTCAAGTGGAAGCTCGTTTCGGTCCTTTTGGACATAGTGTTAATCTTGACGCAAGATAGGTGTATGGTTTGCGTCGAGCGTACCAATAGGCTCGAAAATCGTTTTGGATGCACCCGATGGAACTCCTAGGTGACGTGGATCATGTGGAATCTCACTTCTTTCTCTTTGGAGATAGTGTTAGTGTCGGTGCAAGATAGGTGCACAGTTTGCGCCAAACGTACCATCGACTCAGAAATCATTTTGGACACACCCGACGGTACCACTAGGTGACGAGGCTCAAGTGGAAGCTCGTTTCGGTCCGTTTAGAGATAGTGCTAATCTTGACGCAAGATAGGTGCAC…	1039	1.45E+04	0.20%	2.63E+03	0.33%	gb|AC169373.2| Sorghum bicolor clone SB_BBc0188M08, complete sequence	chromosome_6	SRSiCMCMOOT00005 gi|7381215|gb|AF137608.1|AF137608 Sorghum bicolor centromere-associated repetitive DNA element CEN38
133505	CATTTTCACCGCACCCAATAGAACTCCTAGGTGACGAGCTTAAAGTGGAATCTCATTTCGATCCGTTTGGATATAGTGTTAGTATTAGTGCAAGATTGGTGCATGGTTTGTGCCGAACGTACCATAGGCTCAGAAATCATTTTGGACGCATCCGATGGTACTCCTAGGTGACGAGGCTCAAGTGGAATCTCGTTTCAGTCTATTTGGATATAGTGCTAATGTTGACGCAAGATAGGTGCACGGTTTGTGCAAAACAAGTCTCGGAAATCAATTTGGAACGCACCCGATGGAACTCCTAGGTGACGTGGTTCATGTGGAATTCGTTTTGGTCTGTTTGGAGATAGTGTTAGTGTCGGTGCAAGATAGGTGCACGGTTTGCGCCCTTTAGTACTATAGGCT…	1019	1.44E+04	0.20%	3.39E+03	0.42%	gb|AC169373.2| Sorghum bicolor clone SB_BBc0188M08, complete sequence	chromosome_5	SRSiCMCMOOT00005 gi|7381215|gb|AF137608.1|AF137608 Sorghum bicolor centromere-associated repetitive DNA element CEN38
133754	CTTGCACTGACATTGACACTATCTTCGTAAGGATACAAGTGAGGTTCCATATGACCCACGTCACCTAGGAGTTCCATCAGGTACGTCCAAAATGATTTCCGAGCCAATAATATGTTCGACGCAAACCGTGCACCTATCTTGCGTCAAGATTAACACTTTCTCCAAACGGACCGAAGCGAGCTTCCACTTGAGCGTCACCTCCTAGTGGTACCATCGGGTGCGTCCAAAACAATTTGTAAGCCTATGGTACATCTAGCGCAAACCATGCACGTATCTTGCACCGACACTAACACTGTCTCCAAACGGAAAGAAGTGAGATTCCACATGGCCCAATTCACCTAGGAGTTCCATCGGGTGCGTCCAAAATGATTTCTGATCCGATGGTATGTTCGACGCAAA…	1015	1.49E+04	0.20%	3.18E+03	0.39%	No hits	chromosome_5	SRSiCMCMOOT00005 gi|7381215|gb|AF137608.1|AF137608 Sorghum bicolor centromere-associated repetitive DNA element CEN38
130671	CATCGGGTGCAACCTAAACGATATCTGAGCCTATGGTACGTTTAACGCAAACCGTGCACCTATCTTGCATCAACACTAACACCATCTCCAAACAGACCGAACGAGATTCCACATGACCCACATCACTTAGGAGTTCCAACTGGTGCGTCCAAAATGGTTCCCGAGCCTATGGTACGTTCGGCGCAAACCGTTCACCGATCTTGCGTCAAGATTACCACTATCTCCAAACGGACCAAAACAAGCTTCCAATTCAGCTTCGTCACCTAGTAGTACCATCGGGTGCGTCCTAAACGATATCTGAGCCTTAGATACATTTGGCGCAACTCGTATGCCTATCTTGGACTAACTCTAACACCATCTCCAAATGGACCGAACGAGATTCCACATGACCCATGTCAC…	994	1.50E+04	0.20%	2.03E+03	0.25%	No hits	super_1689	SRSiCMCMOOT00005 gi|7381215|gb|AF137608.1|AF137608 Sorghum bicolor centromere-associated repetitive DNA element CEN38
130493	CGTACCAAAAATGATTTGTAAGCCAATTGTAAATCTAACGCAAAACATGCACCTATCTTGCACCGACACTAACACTATCTCCAAACGGAATGAACTGAGATTCCACATGACCCACGTTACCTAGGAGTTCCATCGGGTGCGTACCAAAATGATTTCTGTGCCTATGGTACGTTCGACGCAAACCAAGTACCTATCTTGCGTCAAGATTAGCACTATGCCCGAAAGGCCGAAATGAGCTTCCACTTGAGCCTCGTCACCTAGTGGTACCTTCGAGCGCGTGCAAATTGATTTATAAGCCTATGGTACGTCTAGCGCAAACCATGCACCTATCTTGCACCAAAACCAACACAGTCTCTAGATGGAAAGAAGTGAGATTCCACATGACCCATGTCACCTTGG…	950	1.58E+04	0.20%	2.56E+03	0.30%	gb|AC169373.2| Sorghum bicolor clone SB_BBc0188M08, complete sequence	chromosome_5	SRSiCMCMOOT00005 gi|7381215|gb|AF137608.1|AF137608 Sorghum bicolor centromere-associated repetitive DNA element CEN38
131954	CACTAATACTCTCTCCAAACAGACCGAAACGAGATTCCACTTGAGCCTCGTCACCTAGGAGTTCCATCGTGTGCTTCCAAAATGATTTCCAAGCCTTGTTTAGCACAAACGGTGCACCTATCTTGCACTAATATTAACACTATCTCCAAACGGACCGAAACAAGATTCCACTTGAGACTCATCACCTAGGAGTTCCATCGGGTGCTTCCAAAATGATTTCCGAGCCTTGTTCGGCACAAACCATGCACCTATCTTGCACTAGTACTAACACTATCTTCAAACGGACTGAAACGAGCTTCCACTTGATCCCCATCACCAAGGAGAACCATTGGGTGCGGTCCAAAATGATTTCTGAGCCTATGGTACTAAAGGGTGCTAACCGTGCACCTATCTTGCACC…	939	1.57E+04	0.20%	2.91E+03	0.33%	dbj|AB008971.1| Saccharum officinarum gene, repeat sequence, clone SoCEND5-1	super_210	SRSiCMCMOOT00005 gi|7381215|gb|AF137608.1|AF137608 Sorghum bicolor centromere-associated repetitive DNA element CEN38
130861	AAATGGACCGAAACAAGAGTCGACACGACCCACGTAACCTAGGATACCATCTGGTGCGTCCAAAACGATTTCTGACCATATGGTACATTTGTTTCAAACCGTGCACCTATCTTGCACCGACGCTAACACCATCTCCAAACGGACCAATACAAGATTCCACATGACCCACATCGCCTAGGAGTTCCATCGGGTGTGTCCAAAATGATTTCTGAGCCTATGGTACATTAGGCACAAACCGTGCACCTATCTTGCACTAATACTAACACTATATCCAAACAGACCGAAACGAGATTCCATTTGACCCTTGTCACCTAGGAGTTCTAGTCGGGTGCAGTAGGAAATGAGTTTCCGAGCCTTGTTTGGAAGAAACCGTGCAGCAATCTTGCACAAATACTAACA…	881	1.73E+04	0.20%	3.84E+03	0.41%	No hits	chromosome_5	SRSiCMCMOOT00005 gi|7381215|gb|AF137608.1|AF137608 Sorghum bicolor centromere-associated repetitive DNA element CEN38
130880	TACTCCCAGGTGATGAAGCTCAACTAGAAGCTCGTTTTGGTCCGTTTGGAGACAGTGTTAATCTTGATGCAAGATCGGTGCACGGTTTGCGTCGAACGTACCATAGGCTCGGAAATCATTTGGGACGCACCCGATGGAGCTCCTAGGTGACTTGGGTCATGTGGAATCTCGCTTCTTTATGCTTGGAGGCAGTGTTAGTGTCGGTGCAAGATTGTTGCATGGTTTGCGCTAGACGTACCATAGGCTCAGAAATCATTTTTGACGCACCTGATCATACCCTAGGTGACGAGGCTCAAGTGAAAGCTCGTTTTGTTTAGAGATAGTGCTAATCTTGATGCAAGATAGGTGCACGGTTTGCGTCGAACGTATCATTGGCTCGAAAATCATTTTGGACGCACC…	856	1.79E+04	0.20%	4.94E+03	0.52%	gb|AC169373.2| Sorghum bicolor clone SB_BBc0188M08, complete sequence	chromosome_2	SRSiCMCMOOT00005 gi|7381215|gb|AF137608.1|AF137608 Sorghum bicolor centromere-associated repetitive DNA element CEN38
130604	AGTACTAATCTTGAAGCAAGATAGGTGCACGGTTTGTGTCGAGCGTACCATAGGCTCGGAAATCGTTTTGGACGCACCCGATGGAACTCCTATGTGACGTGGGTCATGTGGACTCTCACATCTTCCCATTTGGAGACAGTGTTAGTGTCAGTGCAAGATCGGTGCATGGTCTGCACTAGATGTACCATAGGCTCAGAAATCGTTTTGGACGCACCCGATGGTACCACTAGGTGACGAGGCTCAGGTGGAAGCTCATTTTGGCCCGTTTGGAGATTGTGCTAATCTTGATGCAAGATAGGAGCACGGTTTGCGTCGAATGACCATAGGCACGGCAATTCATTTTGGACGCACCTGATGGAACTCCTAGGTGAGTGGGTCATGTCGGATCTCGTTTCGATC…	836	1.84E+04	0.20%	2.65E+03	0.27%	No hits	chromosome_2	SRSiCMCMOOT00005 gi|7381215|gb|AF137608.1|AF137608 Sorghum bicolor centromere-associated repetitive DNA element CEN38
132167	TGTTAGAGCAAGATAGGTGCATGGTTTCCGCTAGATATACCATAGGCTTACAAATTGTTTTGGACGCACCCGATGGAACTCCTAGGTGACGTGGGTCATGTGGAATATCGCTTCTTTCCGTTTGGAGACAGCGTTGGTGTTGGTTAGGTGACGTGGGTCATGTGGAATCTGACTTCATTCCGTTTGGAGATAGTGTTAGGTGTCGGTGCAAGATGGGTGCATGGTTTGCGCTAGATGTACCATAGCCTTACAAATCGTTTTGGACGCACCCGATGGAACTCCTAGGTGACGTGGGTCATGTGGAATCTCGCTTCTTTCCGTTTGGAGACAGTGTTGGTGTCGGTGCAAGATAGGTGCATGGTTTACGCTAGACGTACCATAGGCTCATAAATCATTTTG…	835	1.84E+04	0.20%	2.27E+03	0.23%	No hits	super_26	SRSiCMCMOOT00005 gi|7381215|gb|AF137608.1|AF137608 Sorghum bicolor centromere-associated repetitive DNA element CEN38
128178	ACGTACCGTTGGCTCAGAAATCTTTTTGGACGCACTCGATGGTACCACTAGGTGATGAGGCTCAAGTGGATGGTCGTTTCGGTCTGTTTGGAGAAAATGCTAATGTTGTCGAAAGATAGGTGCATAGTTTGCGTCGAACGCATCATAGGCTCGAAAATCATTTTGGATGCACCCGATGGAACTCCTAGGTGACGTTGGTCATGTGGAATCTGGCTCCATTTGGAGATAGTGCTAATCTTGATGCAAGATGGGTGCAAGGTTTGCGCCGAACGTACCATAAGCTTCGGAAATTGTTTTGGACGCATCCGGTGGAACTCCAAGGTGATGTGGGTCATGTGGAATCTCATTCGGTCCATTTGAGATGTTGTTAGTGTTAGTGCAAGATAGTTGCACGGATTG…	835	1.76E+04	0.20%	3.93E+03	0.40%	dbj|AB008985.1| Saccharum officinarum gene, repeat sequence, clone SoCENT1-3	chromosome_10	SRSiCMCMOOT00005 gi|7381215|gb|AF137608.1|AF137608 Sorghum bicolor centromere-associated repetitive DNA element CEN38
126940	GCTCATTTCGGTCCTTTCGGACATAGTGTAATCTTGACGCAAGATAGGTGCATGGTTTGTGTCGAGCGTAACATAGGCTCGGAAATCATTTTGGACGTACCCGATGGAACTCCATGGTGACGTGGGTCATGTGGAATCTCACTTCTTTCTCTTTGGATATAGTGTTAGTGTTGGTACAAGATAGGTGCACAGTTTGCGCCAAACATACCATCGGCTCAGAAATCATTTTGGACGCACCCGTTCGTACTCCGAAGTGACGAGGCTCAAGTGAAAGCTCGTTTCGGTCCATTTGGAGATAGTGCTAATCTTGACACAAGATAGGTGCCTCATTTGCGTCGGACGTACCGAAGGCTCGGACATCGTTTCGGACGCACCCGATGGAGCTCCTAGGTGATGTGG…	831	1.77E+04	0.20%	1.74E+03	0.18%	No hits	chromosome_6	SRSiCMCMOOT00005 gi|7381215|gb|AF137608.1|AF137608 Sorghum bicolor centromere-associated repetitive DNA element CEN38
135977	TCCAAACGGACCGAAACAAGTTTCCACAAGACCAACGTCACCTAGGAGTTCCACCGGGTGCATCCAAACCGATTTCCAAGCCTATGGTACGTTCGGCGCAAACCGTGCACCTATATGGCACCAACGCGAACACTGTCTCCAAATAGACCAAAATGAGATTCCACTTGACCCACGTCACCTAGGAGTTCCATCTGGTGCGTCCAAAATGATATCTGAACCAATGGTACGTTTAGCGCAAACCGCGCACCTATCTTGCGTCAAGATTAGCACTATCTCCACACGGACTGAAATGAGCTTCCACTTGACCCTCGTCACCTAAGAGTACCATCGGTGCGTTAATAACGATGTCTTAGCCTATGGTACGTTTGGCGCAAACCGTGCACCAATCTTGCACTAACA…	784	1.92E+04	0.20%	1.51E+03	0.14%	dbj|AB008952.1| Saccharum officinarum gene, repeat sequence, clone SoCENM12	chromosome_6	SRSiCMCMOOT00005 gi|7381215|gb|AF137608.1|AF137608 Sorghum bicolor centromere-associated repetitive DNA element CEN38
134633	ATGGAGTGAGCTTTCACTTGAGCCTCATCACCTAGTGGCTCCATCGAGTGCGTCCAAAACGATTTCTGAGCCTATGGTACGTCTAGCGTAAACCATGCACCAATCTTGCACCGACACTCACACTGTCTCCAAACAGAAAGAAGCGAGATTCCATAAGACCCAAGTCACCTAGGAGTTCCATCGGGTGTGTCCAAAATGATTTCCGAGCCTATGGTACGTTCGACACAAACCGTGCAACTATCTTGCGTCAAGATTAGCACTATCTCCAAATGGGGAGAGCTTTTACTTGAGCCACGTCACCTAGGAGTATCATCAGGTGCGTCCAAAGCGATTTTTCGAGCCGATGGTACGTTTGCGCCAAATGTGCACCTATCTTGCACTGACGCTAACACTGTCTAC…	769	1.94E+04	0.20%	3.28E+03	0.31%	No hits	super_28	SRSiCMCMOOT00005 gi|7381215|gb|AF137608.1|AF137608 Sorghum bicolor centromere-associated repetitive DNA element CEN38
127331	CGACGCAAACGGTGCACTTATCTTGCATCAAGATTAGCACTATCTCCAAACGGACCGAAACGAGCTTCCACTTGAGCCTCATCACCTAGTGGTACCATCGGGTGCATCCAAAATGATTTCTAAGCCTATGTTACGTCCAGCGCAAACCATGCACCTATCTTGCACCGACACTAACGCCTGTCTCCAAATGGAAGGAAGAGAGATTCCAAATGACCCACGTCACCTAGGAGTTCCATCAGGTCCATCCAAAATGATTTCCGATCATATTGTATGTTTGACCCAAACGGTGCACTTGTCTTGCATCAAGATTAGCACCATCTCCAAACAGACAGAAACGAGCTTCCACTTGAGCCTCGTCACCTAGTGGTACCATCGGGTGCATCCAAACTGATATCTGAG…	753	2.00E+04	0.20%	5.15E+03	0.47%	gb|AC169373.2| Sorghum bicolor clone SB_BBc0188M08, complete sequence	super_13	SRSiCMCMOOT00005 gi|7381215|gb|AF137608.1|AF137608 Sorghum bicolor centromere-associated repetitive DNA element CEN38
130252	GGTGACCAGGCTCAAGTAGAATATCTTGTTTCGGTCCGTTTGGACATAGTGCTAATCTTGACACAAGATAGGTGTGCAGTTTGCGCCGAACGTACCATAGGCTCATAAATCATTTTGGATGCGCCCGATACAACTCCTAGGTGACGTGGGTCATGTGGAATCTTGTTTTGGTCTCTTGGGAGACAATGTTGGTGTCGGTGCAAGATAGGTGCACGGTTTGCGCCAAATGTACCATAGGCTCAGAAATCGTTTTGGACGCACCCGATGGTATCAGTAGGTGACGAGGCTCAAGTGGAAGCTCGTTTTCAGTCTGTTTAGTGATAGTGTTAATCTTGATGCAAGATAGGTGCATGGTTTGCGTCGAATGTATGATAGGCTCGGACATCGTTTTGGACTCAC…	735	2.03E+04	0.20%	3.01E+03	0.27%	No hits	chromosome_6	SRSiCMCMOOT00005 gi|7381215|gb|AF137608.1|AF137608 Sorghum bicolor centromere-associated repetitive DNA element CEN38
125023	ATCGACACTAATACCATCTCCAAACGGACCGAACGAGATTCCACATGACCCATGTCACCTAGGATATCCAACTGGTGCGTCCAAAATGGTTTCCTAGCCTATGGTACGTTCGGCGCAAACCGTGCACCGATCTTGCGTCAAGATTAGCACTAATTCCAAACGGATAGAAACGAGCTTCCAGTTGAACTTCGTCACCTAGGAGTACCATCGGGTGCATCCAAAACGATATCTGAGCCTATGGTACGTTTAGCGCAAACCGTGCACCTATCTTACATCAACAATAACACCATCTCCAAAAGGACTGAACGAGATTCCACATGACCCACGTCATCGGGTGCGTCCAAAACGATATCTGAGCCTATGGTACATTTAGCGCAAACCGTACACCTATCTTACATC…	646	2.28E+04	0.20%	1.22E+03	0.10%	No hits	chromosome_3	SRSiCMCMOOT00005 gi|7381215|gb|AF137608.1|AF137608 Sorghum bicolor centromere-associated repetitive DNA element CEN38
125434	CATATCCAAGTGGACCGCACAAGATTTCACATGACCCACGTCACCTAGGAGTTCCATCGGGTGCGTCGAAAATTATTTTCTGAGCCTATGTTACGTTCGGCACAAACCGTGCACCAATCTTGCGTCAAGATTAGTACTATCTCCAAATGGACCGAAACGAGCTTCCAATTGAGCTTCGTCACCTAGAAGTACCATCGGGTGCGTCCTAAACGATATCTGAGCCTATGGTACGTTTGGCGCAAACCGTGCATCTATCTTACATCAACACTAACACCATCTCCAAACGGACCGAACGAGGATTCCACACGACCCATATCAGCTAGGAGTTCCATCGGGTGCGTCCAAAACGATTTCCGAGCCTATGGTACGTTCGGTGCAAACCGTGCACCGATCTTGCGT…	626	2.40E+04	0.20%	1.67E+03	0.13%	gb|AC169373.2| Sorghum bicolor clone SB_BBc0188M08, complete sequence	chromosome_3	SRSiCMCMOOT00005 gi|7381215|gb|AF137608.1|AF137608 Sorghum bicolor centromere-associated repetitive DNA element CEN38
137364	TTTTATTTTAACTTTTTTATGAATGAAAACTTAGAAAATAGTTAGAAAATTATAGAAAATCCATACTAGTTGAACTTGCGGACCGTGTTCGGCTCGGCAAGCATGTTCTCTGTCGAGCGGTAACGGACATCAAGGAGGAGCTTTGATTCTACGAGGGAGAGCGACAACGGTCGTGGAAGACCGTGTTCCCTTCCTCGTAGAATCGGAGCTCTTCCTTGACCAAGTATGGTGCCGTCCGGTGGAGAAATGCTCGCCGAGATGATCACGTAAGCAAGTTCAACTAGTACAGATGGTTATTTATTCATATGTCCCGATATCGTCGCAGTAGTCTATCAATCACCGTACCCAAACGTAGTATATATATAAATATAAACTTAGAAAATAGTTAGAAAATTATAG…	4123	3.37E+03	0.19%	1.02E+02	0.05%	No hits	super_468	HRSiTETN00200006 TREP788 transposon, CACTA, "Caspar_TREP788"; complete element
137260	TTCCCTCTTTCTTCCTCTGTTTTCCACCGCCGTCGAGTTGTGTCACGGTGAGCCAGAGAATGAGCACCTCTCATCAATTCCTCGTGCTCGCGTCTCCGCCTTCACGTCCCCTCTCTAGCTGACCCCACCCCGCCTTGATTACGGCTAGGCCGAGCTCCAATTTTTGGAGCTTTGCCCGCCACCGTGCCATTATGAACCGTCACCGCCTGCGTCGTGGCCACCCTCAACCACTTCACCCCACGCTAATTCCTCTGCACCACTAGCTCGCCTTGGCTCCCTCTTCATCGTACGCATGCTAGTCGCAGCTCTAGTGCCACCTCCTCACCGCTGCCACGGTCGTGCCTTTGCAGTCCACCGTTCACCTCGCAGCGCGCATGTGGCTAGCCTCGCTCGGGTCAT…	3274	4.28E+03	0.19%	2.90E+02	0.12%	emb|AM403006.1| saccharum officinarum BAC clone 51L01, cultivar R570	chromosome_8	SRSiTERTOOT00002 gi|7262601|gb|U07816.1|SBRETROTP2 Sorghum bicolor retrotransposon-like element Levithan, 3' LTR sequence
136606	TCTTGATCCTTTCAATTGGTATCAGGGCCTTATGCTCCCTAAATTAGGCTTAACCGCCTAGAGCAAGATGTCCCACGGGGATAGACCCCCTCCTATCTTTGAGGGAGATGATTTTCCTTATTAGAAAATTCACATGGAGGCATACCTAGAGGCTTTAGATGTTAGAGTTCTTAGAGCCGCCTCTCAAGGCTTCCCAAAACCTAAGGATCCCACAAACCTTTAAGGCGATGAGGTTAACTATGAGAAGTGGAATGCAAAGGCTAGAAACACCCTCTTTAGAGGCCTTTGCAAAGATGTTTTTAACCGTGTGCGGAACCACAAAGACACCCATGCACTATGGTCAGACATTTGTGCGCTCCATGAGGAAACAAAGAGTGAGCGTGAGGAACGCTACCACCT…	2831	5.05E+03	0.19%	3.36E+02	0.12%	emb|AM403006.1| saccharum officinarum BAC clone 51L01, cultivar R570	chromosome_6	ZRSiTERTOOT00157 giepum_438D03-1 giepum_Z438D03-1 Z438D03 bases 8744. .21531 ||retrotransposon
136267	CGTAAGCTTTTGCATTCCCTTCTCTTGATGTCAAAGTGTTCTTTAGCATCTTCTAGCATGTCAAATAGTTCATCCTTAGTAGGTTCATCATTATCACTATCACTTCCATTTTTGTTTTCATTATCATGTTCCTCATCACTTCCATAATCACAAATTTGTACCTTAGTGGCCTTAGCCATGAAGCATGATGGAGTGTCGAAGAGAGAAGGCTTCTCATTGATTGCAATGCTTGCAAGTGCCTTCTTCTTGGTGGTCTTGTCATCATCACTATCATCATCATCACTTGAGGAAGCATCACTATCCCAAGTGACCACATATGAACCATCTTTCTTCTTCTTGAAGGTCATCATGTCCTTCTTCTCTTTATTTTCCTTCTTGTTCTTCTTGTTGTCATCATCA…	2469	5.84E+03	0.19%	1.90E+02	0.06%	No hits	chromosome_9	No hits
136774	TGATCCTTGGTGTCTTTTATTTGTGGTTTTGACGGGTAAGTCTAGCTAAGTACCTTCTCGTACTCAGGGTTTATCTCCCACCTGTTGCAGATGACCAGTTCTTCTTTGCTTGCTGCAAGTACTGCCTTCTCCCAACTGGGGATGAAGACTAGGCCGTTGGGCGCGGTCTCTACTAGTTCTCGTACCTGATAATGCTTTTGTGGGACATGACTCTGATCTGGCAATGTATTTGAAACTATGAAGTTATGTACTAAACTATGTTGCTTCAGCGCATTTGAACTTGGTTTGTAAAATTTTATTTGAACTCTGATGGATGTAATCCGAATGCTACTTATGAAATGCTGTAATAGAACCGACCAAATCATAAGAACGTAAGTACAAAAACAATCACCGAAGCTA…	2340	6.02E+03	0.19%	1.30E+03	0.37%	No hits	chromosome_4	SRSiTERTOOT00002 gi|7262601|gb|U07816.1|SBRETROTP2 Sorghum bicolor retrotransposon-like element Levithan, 3' LTR sequence
136602	TACACAAACTAGTAAGCAAAAGCACAAAGCTTCCTAAGCTTACTAGCAATGCTCAATAACAAGGCAACCAATGCTAAATTAGAGAGCATAATTACTTAGCTATACAAACTAAGTAATGTGACTAACAAGGTTACACAAACCAAATTAGCCACGCAAGGGAGCTACTTCTATGCTACACAAGCAAGAAGGTAACTAGTAAGCTACACAAGCTAACTAATTACAAGAGCAACTACACAAGCACAATGTATATGAAAGTAATTACAAGCTTGTGTAACGAGGATGCAAACCAACGGGAAGAACAAGGTTGACACGGTGATTTTTCTCCCGAGGTTCACGTGTTTGCCAACACGCTACGTCCCCGTTGTGTCGACCGCTCACTTGGTGGTTCAGCGGCTAATT…	2303	6.04E+03	0.19%	5.58E+02	0.16%	gb|AF114171.1| Sorghum bicolor BAC clone 25.M18, complete sequence	chromosome_9	SRSiOTOT00000010 gi|13432374|gb|AZ922153.1|AZ922153 MRCot1F08 Sorghum bicolor MRCot Sorghum bicolor genomic similar to Dispersed repeat sequence, DNA sequence
136842	AGAAGTCTAGGATCACCGTTTTGGATTTGTAGAACTCCAGTTATGAGTGAAACAAGTAGCTACTGTTTGTGACATAGTCGATGCATTGTAGAAGTAGTTAAGTAATAATCGAGAAGAGATATGCACCTACTCAAACAACGCGATGCACTTGTTAACATATATGCATTCGAAATACTTATACCATACTCATGCATTTAGGATCGGAGGAAGAGATCACGTTGCTGGAATTCAAAGAAGTAGAGGAAGGGAACCAGCAGGAGGATCCGCAAGCCGTAGCTCCCGAAGGCGTGGAGCAGAACCCTGAAGAGCTTCCGGAGTGCCCTGACCACCGTCCTACTTCCTTTCTGCGAGGCAAGCCCCGGAGCATTATAAGTCTCCCAGTAATTTATAAATGTTTAC…	2277	6.29E+03	0.19%	2.68E+02	0.07%	gb|AC196829.2| Sorghum bicolor clone SB_BBc0050H06, complete sequence	chromosome_5	SRSiTERTOOT00002 gi|7262601|gb|U07816.1|SBRETROTP2 Sorghum bicolor retrotransposon-like element Levithan, 3' LTR sequence
136722	GGATCCGCAAGCCGCTGCTCCCGAAGGCGTGGAGCAGAACCCTGAAGAGCTTCCGGAGTGCCCTGACCATCGCCCTACTTCCTTTCTGCGAGGCAAGCCCCGGAGCATTATAAGTCTCCCCGTACTTTACAAATGTTTACTTACGTAATTATGATTGATGCATTAAGTTATAAGAGTTGAATGAAACCACTTGCTGCATGTACATTCCTTGTCCAGATATTACACCTTTAACCGGTATAGGTCCAGGATCGAATATATATGCTTAGCCATGCTTAGACCGGTAGAAGTCGGGTGATGTCCTGTCACCTGCGAGATATAGGTGGATACCGGAGCACGGTTGGCTATATTTGCTATCGTGGAACAAGAACCATGGGGTAAAAGTAAATCGAGACCGGACGG…	2258	6.15E+03	0.19%	4.07E+02	0.11%	No hits	chromosome_3	SRSiTERTOOT00084 leviathan_98N8-1 leviathan_98N8-1 98N8.fasta.screen.Contig47 bases 55971. .41450 ||retrotransposon
136924	GGTGTGTCCAAAATGAAATCTGAGCCTTTGGTACGTTTGGCGCAAACCGTGCACCTATCTTGCACTAACACTAACACCATCTCCAAACGGATCGAACGAGATTCCACATGACCCACGTCACCTAGGAGTTCCATCGGGCACGTCCAAACCGATATCTGAGCCTATGGTATGCTTAGCCGAAATCATGCACCTATCTTACATCAAAACTAACACCATCTAGAAACAGACCGAACGAGATTCCACATGACCCACGTCACCTAGGAGTTCCTATGGGTGCGTCAAACATGATATCAGAGCCTATGGTACGTTTAGCGCAAATCATGCACCTATCTTACATCAACACTAACACCATCTAGAAATGGACCGAAACGAGATTCCACATGACCCACGTCACCATGT…	2175	6.44E+03	0.19%	2.30E+02	0.06%	No hits	super_20	ZRSiCMCMOOT00036 gi|22296821|gb|AY129008.1| Zea mays CRM centromeric retrotranposon, complete sequence
136490	CGTGGGGTTCTGCGACACTATAAAGGTCACAACATACCAAGGTACGTCTCCCAATGGCACTGCCTGCCTCCACGTGTAGTGGGGTGCCTCCGGGTACCCAACTGAACTGAGCACCCTCTAGAGCAAGGTGGGTGTACCGAACTAGTCCAAAAAGGTGTTGCTACCAATAGGAAACACGGGCGCCTGTCGCAGAACCGACCAATTTATAAGAATACAAGTACAATGGCAATCCGCAAGCGGTCGCACTGTCATACTTGAACCCATATAAACCCGGTAGTCCATCGAGTACCACGACGGGTCTCGATAAACGATTTACAACAACCAAGATCGTACAGGATTCAACATACATGCCACATATTACATAAAGTTCACAGATTACTTTTCATCATCAGAGTACGA…	2163	6.49E+03	0.19%	4.07E+02	0.11%	gb|AC196829.2| Sorghum bicolor clone SB_BBc0050H06, complete sequence	chromosome_3	SRSiTERTOOT00084 leviathan_98N8-1 leviathan_98N8-1 98N8.fasta.screen.Contig47 bases 55971. .41450 ||retrotransposon
136430	TAGTCACTATGCCATCCGACAACTCGACCGGACGCAGCCCTTCAGCGTCCGGTCGCTGGGTGATCCAGCGTCCGGTCAGTTGACCGATGTTAGCATCTTTGCGACCAACTCCATTTCACTTCAAACTTCTTCACCCTTGCTCATGTGTGCCAACCACCAAGTGTATCACCTTGTGCACATGTGTTAGCATATTTTCACAAATATTTTCAAGGGTGTTAGCACTCCACTAGATCCTAAATGCATATGCAATGAGTTAGAGCATCTAGTGGCACTTTGATAACCGCATTCCGATACGAGTTTCACTCCTCTTAATAGTACGGCTATCTATCCTAAATGTGATCACACTCACTAAGTGTCTTGATCACTAAAACAAAATGGCTCCTACATTTTATACCTTTG…	1771	7.97E+03	0.19%	1.54E+02	0.03%	gb|AC196818.2| Sorghum bicolor clone SB_BBc0005H14, complete sequence	chromosome_1	No hits
135127	TTGAATATACTTGACTTCTCAAATATGTGTTGATGCACCCCCCATTATATGACATGCCTCTCTTTCAAGCAAAGCAAGGTAAAGTTGATTGACATGTCATTCATCCATTGCTAAGGACTTGTTTAGTGCATCTAGTCATTCCTATCATGTCATAGGCTCATTCATGAAAATCAAATGCATTAGATGTTTGTATGGTACCACTATTGCTTCTATGCTTAATTTGGTCTAGTGATAGCATATGACATGTTTGTGGCTTGTAAACCTAGTGTTTGATCTAAGAAAATGAACTCTAAGTATTTAACTCAACATGGTACAAGATAACCCTTATTTGGAGGTGTGAAGAAGCTTTTCCTTGGTTCAAACCGAGTTAAATATCTTTTGCAAGTGATCTAGATTGAA…	1740	8.04E+03	0.19%	2.41E+02	0.05%	gb|AF488412.1| Sorghum bicolor BAC 131L1, complete sequence	chromosome_6	ZRSiTERTOOT00157 giepum_438D03-1 giepum_Z438D03-1 Z438D03 bases 8744. .21531 ||retrotransposon
136993	ACTTGTGTGCACGTGTGTTAGTATTTTTAAAACATTTTATAAGGGTCAATTGTTAGCACACCAGGTCCCTAAATGCATATGCAAGAATCATGTCACCTAGTGGCACTCGATAATCGCTTAGCCAAAGATTTTCCCTCTTTATAGTATGGCTATCGATCCTAAACGTGATCACACTCTCTATAGTGTCTTGATCACCCAAAACAAAAAGGCCCTATTTGATATCACCTTTGTCTTGATCTCCTTAGTTTTTATTTTTCTCTTTCTTCTTTTTCTAGTCCTGGAGCTTGATCACCATCATCACATGTCCATCAATATCACCATGGACTTCATCTTGCTCCGCCACTTGATTGGACTATCCTATCTAGTCACACACTTAGATGTAAGGATTAGTCCAAATAG…	1513	9.24E+03	0.19%	3.79E+02	0.07%	No hits	chromosome_8	No hits
134413	ATGCTTGACCGGATACAGCCCAGCGTCCGGTGCTTAACCCTAACCACTGTGCCGACCGACCACTCGACCGGACGTAGCCTTTCAGCGTCTGATCGCAGAGCAACCCAGCGTCTGGTCAGTTGACCGACGCCAGCATCACTACGACCAACTCCATTTCACTTCTAACTTCTTCACCCTTGCTAAAATGTGCCAACCACCAAGTGTATCACCTTGTGCACATGTGTTAGCATATTTTCACAAACATTTTCAAGGGTGTTAGCGCTCCACTAGATCCTAAATGCATATGCAATGAGTTTGAGCATCTAGTGGCACTTTGATAACCGCATTCTGATACGAGTTTCACCCCTCTTAATAGTACGGCTATCGATCCTAAATGTGATCACACTCACTAAGTGTCTC…	1480	9.61E+03	0.19%	9.85E+01	0.02%	gb|AF488412.1| Sorghum bicolor BAC 131L1, complete sequence	chromosome_9	ZRSiTERTOOT00157 giepum_438D03-1 giepum_Z438D03-1 Z438D03 bases 8744. .21531 ||retrotransposon
134416	GTCTGTTTAGAGACTGTTAGTGTTGGTGCAAGAAAGGTGCAGGGTTAGTGCCAAATGTACCAGAGGCTTAGAAATTCTTTTGGACGCACCCGTTGGTACACCTAGGTGATGAAGCTCAAGTGGTAGGTCGTTTCGGTCCATTTGGAGATAGTGTAACCTTGATGCAAGATAGTTGCACGGTTTGTACCGAACATACCATAGGCTCAGAAATGATTTTTGGATGCAGCCAATGGTACATCTAGGTGACGAGGCTCAAGTGGTAGCTCATATTAGTCCATTTGGAGACAGTGTAAGCTTGATGCAAGATAGGTGCACGGTTTGCACCGAACATACCATAGCCTCAGAAATCATATTGGATGCACCCAATGGTACACTTAGGTGACGAGGCTCAAGTGGTAG…	1442	1.01E+04	0.19%	3.16E+03	0.56%	gb|AC169373.2| Sorghum bicolor clone SB_BBc0188M08, complete sequence	chromosome_3	SRSiCMCMOOT00005 gi|7381215|gb|AF137608.1|AF137608 Sorghum bicolor centromere-associated repetitive DNA element CEN38
135991	CTTTCACATTGAATAGGCTCATTCATGAAAATCAAATGAATTTGATGATTGTATGTTACCACTATTGCTTCTACGCTTATTTTGATCTAGTGGTAGCATATGACATGTTTGTGGGCTTGTAAACCTAGTGTTTGATCTAGAAAATAAGCTCTAAGTGTTTAACTCAACATGGTACAAGATAACCCTTATTTGGAGGTGTGAAGAAGCTTGTCCTTGGATCAAACCGAGTTAAATAAACTTGTATGATGCATTTGAATGAGCATTTCATATGCTTGCTTGCATGGCACAAGTTTTAAATTTCAATATTCATGCTTGTGTGGTGTATGCTAGTTGTAGGTTTGAATGATAAAATAAAAATCTAGCATGCATAGGTTATCTAGTAATTTCATTTCCAGGTGT…	1400	9.98E+03	0.19%	3.48E+02	0.06%	gb|AC196818.2| Sorghum bicolor clone SB_BBc0005H14, complete sequence	chromosome_3	ZRSiTERTOOT00157 giepum_438D03-1 giepum_Z438D03-1 Z438D03 bases 8744. .21531 ||retrotransposon
133514	AGCTACCACTTGAGCCTCGTCACCTAGATGTACCATTGGGTGCATATAATATGATTTCTGAGCCTATGGTATCTTCGGTGCAAACCTTGCACCTATCTTGCATCAAGATTACACTATCTCCAAATGGACTAAAAGGAGCTACCACTTGAGCTTCGTCACCTAGGAGTACCACCGGGTGCATCCAATATGTTTTCTGAGCCTATGGTATGTTCGGTGCAAACCGTGCACCTATCTTGCATAAAGATTACATCGTCTCCAAATGGACTAAAACGAGCTACCACTTGAGCCTTGTCACCTAAGTGTACCATTGGGTTCATCCATTATGATTTCCGAGCCTTTGGTATGTTCGGTGTAAACCGTGCACCTATGTTGCATCAAAATTACATCGTCTCCAAATGG…	1168	1.19E+04	0.19%	2.94E+03	0.42%	No hits	chromosome_3	SRSiCMCMOOT00001 gi|4106407|gb|AF078902.1|AF078902 Sorghum bicolor centromere element pHind12, complete sequence
136278	CACGATTTGTGCCGAACGTACCATTGGCACAGAAATCATTTTGGATGCACCCGATAGTACTCCTAGGTGACGAGGCTCAAGTAGATGCTTGTTTTCTAGTCCGTTTGGAGATAGTGCTAATCTTGATGCAAGATACGAGCAAGCTTTGCGCCGAATGATCCATAGGCTCGGAAATCATTTTGGACGCACCCGATGGAACTCCTAGGTGATGAGGCTCAAGTGAAATCTTGTTTCGGTCCATTTGGAGATAGTGTTAGTATTAGTGCAAGATAGGTGCACGGTTTGTTCCAAACAAGGCTCAGAAATCATTTCAGATGCATCTGATGGAACTCCTTGGTGATGTGGGTCATGTAGAATCTCATTTCGGTCTGTTTGGAGATAGTGTTAGTGTCGGTGCAA…	1094	1.28E+04	0.19%	4.11E+03	0.55%	gb|AC169373.2| Sorghum bicolor clone SB_BBc0188M08, complete sequence	chromosome_6	SRSiCMCMOOT00005 gi|7381215|gb|AF137608.1|AF137608 Sorghum bicolor centromere-associated repetitive DNA element CEN38
134561	TCGATGCAACTCCTAAGTGATGTGGGTCATGTGGAATCTCACTTCTTTCCATTTGGAGACAGTGTTAGTGTCAGGTGCAAGAAAGGTGCACAGTTTGCACCAAACGTACCATCGGCTCAGAAATCATTTTGGTCGCACCCGATGGTACTCCTAGGTGATGAGGCTCAAGTGGAAGCTTGTTTTGTTCTACTTGGCCATAGTGCTAATCTCGACGCAAGATAGGTGCACGGTTTGCGCCGAACGTACCATTGACTCAGAAATCATTTGGGACGCACCCGATGGTACTCCTAGATGACGTGGGTCCTATGGAACCTCGTTTCGTTCCATTTGGAGACGGTGTTAGTGTCGGTGCAAGATAGGTGCACGGTTAGCGCGAAACGTACCATCGACTCAGATATC…	1078	1.35E+04	0.19%	2.31E+03	0.30%	No hits	super_28	SRSiCMCMOOT00005 gi|7381215|gb|AF137608.1|AF137608 Sorghum bicolor centromere-associated repetitive DNA element CEN38
132677	TAGACCGAAACGAGCTTTCACTTGAGCCTCGTCACATAGGAGTTCCATCGTGTGCGTCGAAAACGTTTTCTGAGCCTATTGTACGTTCGACGCAAACTGTGCACCTATCTTGCGTCAAGATTAGCACTATCTTTGAAAGGACCGAAATGAGCTTCCACTTGAGCCTCGTCACCTAGTGGTACATTAGGTGCGTCCAAAACAACTTCTGAGCCCATGGTACGTCTAGCGCAAACCATGCACTATCTTGCACCGACGCTAACACTGTCTCCAAACGGAAAGAAGTGAGATTCGACATGACCCACGTTACATAGGAGTTCCATCGGGTGCGTCCAAAATGATTTCCAACTTGATGTTACGTTCGACACAAACCGTGCACCTATCTTGCGTCATGATTAGCTT…	1076	1.29E+04	0.19%	2.13E+03	0.28%	gb|AC169373.2| Sorghum bicolor clone SB_BBc0188M08, complete sequence	super_28	SRSiCMCMOOT00005 gi|7381215|gb|AF137608.1|AF137608 Sorghum bicolor centromere-associated repetitive DNA element CEN38
131875	CTTGTTCGGTCTGTTTGGATATGGTGTTAGTGTTAGTGCAAGATAGGTGCACGGTTTTCTCCAAACGTACCAGAGGCTCAGATATCGTTTTGGACGCACCCGATGGACCTCCTAGGTTACGTGGGTCATATGGAATCTTGTTCGGTCTGTTTGGAGATGGTGTTAGTGTTGATGCAAGATAGGTGAACGGTTTGCGCTGAACATACCATAGGCTCAGAAATCATTTTGGACGCACCCGATGGTACTCCAAGGTGACGAAGCTCAACTAGAAGCTCATTTCGGTCCATTTGGCGATGGTGTTAGTGTTATTGCAATATAGGTGAACGGTTTGCGCCAAACATACCATAGGCTAAGATATCGTTTTGGACGCACCCAATGGTACTCCGAGGTGACGAGGCT…	1035	1.39E+04	0.19%	1.88E+03	0.24%	No hits	chromosome_2	SRSiCMCMOOT00005 gi|7381215|gb|AF137608.1|AF137608 Sorghum bicolor centromere-associated repetitive DNA element CEN38
135029	ATTTCCGAGCCTATGGTACATTCGACGTAAACTGTGCACCTATCTTGCGTCAATATTAGCAATATCTCGAAATCGGCCGAGCTTTCACTTGAGCCTCGTCACCTAGGAGTACCATCGGGTGCGTCCAAATCGATTTTTGAGCCGATGGCACGTTTGGCGCAAACTATACACCTATCTTGCATTGACAGTAACACAATCTCCAAACTAAGAGAAGTGAGATTCCACATGACCCACATCACCTAGGAGTTCCATTGGGTGCGTCCAAAATGATTTCCAACCCTATGGTACGTTTGACACAAACCACACACCTATCTTGTGTCAAGATTAGTACTATCTTCAAATGGACCGAAACAAGCTCTAACTTGACCCAGATCACCTAGGAGTTCCTTCGGGTGCGTC…	1029	1.41E+04	0.19%	4.64E+03	0.58%	No hits	chromosome_6	SRSiCMCMOOT00005 gi|7381215|gb|AF137608.1|AF137608 Sorghum bicolor centromere-associated repetitive DNA element CEN38
134458	AGCTTCCACTTGAGCCGCATCACCAAGTGGTACCATCGAGTGCATCCAAAATGATTTCTGAACCTATGGTACGTCTAGCGCATACCATGCACCTATCTTGCATCGACACTAACACTGTCTCAGAACGGAAAGAAATGAGACTCCACATGACCAACGTCACCTAGGAGTTCCATCTGGTGCGTCCAAAATGATTTATGAGACTATGGTACGTTCGACGCAAACCGTGCACCTATCTTGCGTCAAGGTTAGCACTATCTCCAAATGGACCGAAACGAGCTTCCACTTGAGCCTCAATGCGTAGGAGAACCATCATTGTGTCCAAAACGATTTTCTGAGCCTATGGTACATTTGGCACAAACCGTGCACCTATGTTGCACCAACACTAACATTATCTCCAAA…	988	1.46E+04	0.19%	2.72E+03	0.33%	No hits	chromosome_3	SRSiCMCMOOT00005 gi|7381215|gb|AF137608.1|AF137608 Sorghum bicolor centromere-associated repetitive DNA element CEN38
132647	AACCGTTCAACTATCTTGCGACAAGATTAGCATGATCTCCAAATAGGGAGAGCTTTCACTTGAGCCTCGTCACCTAGGAGTACCATCGGGTGCGTCCAAAGCGATTTCTAAGCCGATGGTACGTTTGGCGCAAAATGTGCACCTATCTTGCACCGACACTTACACTCTCTCCAAACGAAAAGAAGTGAGATTCCACATGACCCATGTCACCTAGGAGTTCCATTGGGTGCGTCCAAACAATTTCCGAGCCTATGGCACATTCGACGCAAACCGCGCAGCTATCTTGCGTCATGATTAGCACTATCTCCTAATGGAATGAGATTCCACAAGACCAACGTCACCTAGGAGTTCCATCGGATGCGTCCAAAACGATTTTCAAGCCTATGATACGTTCGACAC…	982	1.46E+04	0.19%	2.74E+03	0.33%	gb|AC169373.2| Sorghum bicolor clone SB_BBc0188M08, complete sequence	super_23	SRSiCMCMOOT00005 gi|7381215|gb|AF137608.1|AF137608 Sorghum bicolor centromere-associated repetitive DNA element CEN38
134566	AAATCGTTTTTGACACACCCGATGGAACTCCTATGTGACGAGGCTCAAGTGAAAGCTTGTTTTGGTCTATTTGGAGAATGTGCTAATCTTGACACATGGTAGATGTACGGTTTGCGTCGAATGTACCATAGGCTCAGACATCGTGTTGGATGCCACCTGATGGAACTCCTAGGTCGACTTGGGTCATGTGGAATCTCACTTCTTTCCATTTGGAGATAGTGTTAGTGTCGGTGCAAGAAAGGTGCACGGTTTGCGCCAAACGTACCATCAGCTCAGAAATCATTTTGGACGCACCTGATGGTACTCCAAGGTGACAAGGCCCAAGTGAAAGCTCGTTTCGGTCCTTTCAAACCTAGTGCTAAGCTTGACGCAAGATAGGTGCACGGTTTGCGTCGAACG…	973	1.47E+04	0.19%	3.09E+03	0.37%	gb|AC169373.2| Sorghum bicolor clone SB_BBc0188M08, complete sequence	super_28	SRSiCMCMOOT00005 gi|7381215|gb|AF137608.1|AF137608 Sorghum bicolor centromere-associated repetitive DNA element CEN38
132699	CACGACCCAAACTCTCTTGTGGTCGTCCTCCACACGTCATATACCCCTTAGCCGCCACCAGGAACACTTGGGTTTTGTTTAGATCAAGTTTAGCCTTGCTTGTAGGCGCGCGTGCTGATCCAGCCGCCCGTCTCCTTGTCTTCGGAACCCCACTCATCATAAGATTCAGTTTGAGGCTTTCAATTTCATCTTGCAAATTCAGTGCTTGTTTCCTTGTTCTTGCTAGTTCTTCGATTGCTTGCAGGACGGGAGCCCTAGTGGCTAGTTGTCGCGCTCCACAAGATCGTGACGGCCTTTGGAGGTGGTGTATCGGTTGCTAAGGCGCAGTCTTGGAAGGCTGTAGTCGGGCCGTGAACGTCATCTCCATCCACCAAATCGAGTTATCTCACGCCTCTCATC…	934	1.51E+04	0.19%	2.22E+03	0.25%	dbj|AB197933.1| Saccharum officinarum DNA, containing interspersed sequence SoIS550, clone: SoB03100310	super_13	ZRSiCMCMOOT00036 gi|22296821|gb|AY129008.1| Zea mays CRM centromeric retrotranposon, complete sequence
131234	ATCCAAAATGATTTATGAGCTTATGGTCTGTTCGGCAGAAACCGTGCTCCTATCTTGCGTCAAGATTTGCACTATCTCCAAATGGACCGAAACAAGCTTCCACTTGAGCCTCGTCACCTAGGAGTACCACTGGGTGCGTCCAAAATGAATTTTGAGTAGCCTATGGTATGTTTGGCGCAAACCGTGCACCTATCTTGCACCGACACTAACACTGTCTCCAAACGGTCTGAAAGGAGATTCCACATGACCCACGTCACCAAGGAGTTCCATCAGGTGCGTCCAAAATGATTTTTGAATCTATGGTATGTTCACCACAAACTGCACACCTATCTTGTGCCAATATTAGCACTATCTCCAAACAGACCGAATCGAGCTTCCACTTGAGCCTCGTCACCTAGG…	775	1.82E+04	0.19%	3.86E+03	0.37%	No hits	chromosome_5	SRSiCMCMOOT00005 gi|7381215|gb|AF137608.1|AF137608 Sorghum bicolor centromere-associated repetitive DNA element CEN38
135106	AGCTCGTTTCAATCTGTTTGGAGATAGTGCTAATCTTGACGAAAGATAGGTGCACGGTTTGCGTCGAACATACATAGGCTAGGAAATCGTTTTGGACGCACCTGATGGAACTCCTAGGTGACATGGGTCATGTGGAACCTCACTTCTTTCCTTATGGAGACAGTGTTAGTGTTGGTGCAAGATTGGTGCATGGTTTGCGCTAGACGTACCATAGGCTCAGAAATCATTTTGGACGCACCCGATCATACCCTAGGTGACGAGGCTCAAGTGGAAGCTCGCTCCGTTTGGAGATAGTGCTAATCTTGACGCAAGATAGGTGCACGGTTTGCGTCGAACGTATCATAGGCTGGCAAATCGTTTTGGACGCACCCGATGGAACTCCTAGATGATGTGGGTCAT…	759	1.84E+04	0.19%	4.83E+03	0.45%	No hits	chromosome_10	SRSiCMCMOOT00005 gi|7381215|gb|AF137608.1|AF137608 Sorghum bicolor centromere-associated repetitive DNA element CEN38
130276	AAACATACCATAAGCTCAGATATCGTTTTGGACGCACCCGATGGAACTCCTAGGTGACGTGGGTCACGTGGAATCTCGTTCGGTCCATTTGGAGAACGTGTTAGTAGTTGAGTGGAAGATAGGTGCGATGGGTTTGCGCTAAACGTACCATAGGCTCAGATATTGTTTTGGACGCACCCGATGACGTGGGTCATGTGGAATCTTGTTCGGTCCGTTTGGAGATGGTGTTAGTGTTGATGTAAGATATGGGCACGGTTTGCGCTAAATGTACCATAGGCTGAGATATTGTTTTGGACACACCCAATGGAACTCCTAGATGACGTGGGTCTTGTGGAATCTCGTTCGGTACGTTTGGAGATGGTGTTAGTGTTGATGTAAGATATGTGCACGGTTTGCGCT…	559	2.50E+04	0.19%	3.48E+03	0.24%	No hits	super_18	SRSiCMCMOOT00005 gi|7381215|gb|AF137608.1|AF137608 Sorghum bicolor centromere-associated repetitive DNA element CEN38
120977	GTTCAAAACGACATCTGAGCCTATGGTACGTTTAAAGCAAACCATGCACCTATCTTACATCAACACTCAACATCTCCAAACAGACTGAACGAGATTCCACATGACCCACGTCACCTAGGAGTTCCATCGGGTGCGTCCAAAATGATTTCTGAGCCTATGGTTCGTTCGACGCAAACCTGGCACTGATCTTGCATCAAGATTAGCACTATGTCCAAACGGACCGAAACGAGCTTCCAGTTGAGCTTCGTCACCTAGGAGTATCATCGGGTGCGTCCTAAACGATATCTAAGCCTATGGTACGTTTGGCGCAAACCAGGCACCTATCTTGCACTAACACTAACACCATCTCCAAACGGACCGAACGAGATTCCACATGACCCACGTCACCTAGGAGTTACA…	551	2.56E+04	0.19%	2.00E+03	0.13%	No hits	chromosome_6	SRSiCMCMOOT00005 gi|7381215|gb|AF137608.1|AF137608 Sorghum bicolor centromere-associated repetitive DNA element CEN38
119532	AGTGTTTCGGACATAGAGCTAATCTTGACGCAAGATAGGTGCACGGTTTGCGTCGAACGTACCATAGGCTCAGAAATCGTGTTGGATGCTCCTGATGGAATCCTAGGTGACGTGGCTCATGTGGAATCTCGCTTCTTTTCTGTTTGGAGACAGTGTTACGTCAGTGCAAGATAGGTGCATGGTTTGCGCTATATGTACCATAGGCTTACAAATCATTTAGGATGCACCTTTGGTACCACTAGATGACGAGGCTCAAGTGGAAGCTTGTTTCGCTCCGTTGGGAGATAGTGCTAATCTTGATGCGAAGATAGGTGCACGGTTTGCGTCGAACGTACCATAGGCTTGGACATCGTTTTGGACGCACCCGATGGAACTCCTAGTTGACGTGGGTCATGTGGA…	438	3.29E+04	0.19%	4.14E+03	0.22%	gb|AC169373.2| Sorghum bicolor clone SB_BBc0188M08, complete sequence	chromosome_7	SRSiCMCMOOT00005 gi|7381215|gb|AF137608.1|AF137608 Sorghum bicolor centromere-associated repetitive DNA element CEN38
137416	GCTACAGTGGAAGGCAAATAATGGTATATCCAACAAGGCATTTAGGAATTTATTGAACCTCATAAAGAAGATGCTTCCGAAGCCAAATGAATTGCCCACCACTACGTACGAAGCAAAAAAGGTTAGTCTGCCCTTTGGGATTAAAAATCCAGAAGATACATGCATGTCCTAATGACTGCATCCTCTACCATGACAATGAATACGAGAATTTGGATGAATGCCCGGTATGTAAAGCATCGCGGTATAAGATCAGGCGCGATGATCCTGGTGACGTCGAGGGTGAACAACGTCCTAAAAAGAAAATCCCTGCCAAGGTTATGTGGTATGCGCCTATAATACCACGCTTAAAACATTTGTTCAGAAATAAAGACCATGCAAAGTTGTTGCGGTGGTATAAAG…	4661	2.91E+03	0.18%	3.48E+01	0.02%	gb|AF114171.1| Sorghum bicolor BAC clone 25.M18, complete sequence	chromosome_9	HRSiTETN00200006 TREP788 transposon, CACTA, "Caspar_TREP788"; complete element
137379	GCTACTGTAATTTTCTTAGATTTTTATAAGCACCAGAAATATAGGTTGCTGTTGTAGCCCTAGTTTAAAATGAAATAAAATAATCCTCTTTAATGCAAGTTAGTTAATAATGTTAACTTTGGTGTATCTTTGAAGCATTTAATAAGATGTGTTGACTTAACCTATTAGTAGAAGAGAATGCAGTAGATGACATGTGCTTGTAGTATATTTTCTTGGATGATGTTGACTACCTTGCATTCAAACATATCCATTGTATTCATCTCATTCGATGCACCGTTTGCATACGCGCTTACGCACATTGCATCATACAGGATCACAAAACCGAGAACCTAGTCATCATACCCGTGGAGCCCGAGGAGCAGCTCGAGGTGCAGCCACAGGAAGTGCCCGAAGCCGATG…	4645	2.94E+03	0.18%	1.29E+02	0.07%	No hits	chromosome_9	SRSiTERTOOT00084 leviathan_98N8-1 leviathan_98N8-1 98N8.fasta.screen.Contig47 bases 55971. .41450 ||retrotransposon
137202	CTAGCAACCACGTGTACAGGCTTAGGCTCCCAAGGGAGAACCTAATTGGAGACGACAACTGTGCGATTACGTAACTTGAGCGTTGTTTTAGGATAAAGCTATTTGACACTCGTATGCTTATTGAGGACAAAAGGGTGACAACTACGACACTACCAAGATAATGAGCATCCATGCCTACATCATGGTCTTAAGCGAGCATTTCGAAACACTCAATCCAATTAGCTTAAATGGCTATTACGAAGCACAAAGCTCGTACATAACAAGCAGTCACCTACAACAACACCACTACACATATCAGGCAAAACATGGTGGTAAGGCACTGTTATCTTTTGTTTCCTTTTTACTGAGTAGGTGGATATCTCTACAAAACAAGTTTTACTTACATTTAGCAATTTAGTT…	3862	3.50E+03	0.18%	3.66E+02	0.17%	emb|AM403006.1| saccharum officinarum BAC clone 51L01, cultivar R570	chromosome_3	SRSiTERTOOT00084 leviathan_98N8-1 leviathan_98N8-1 98N8.fasta.screen.Contig47 bases 55971. .41450 ||retrotransposon
136715	AAATGAAGAGAAGGCTCAAGCTTAACAACATCAACAAAAGCCAAAGCCAAAGAAGTGTTTTGAATGTGGACAAGAAGGCTACTTTGTCCATGAGTGCCAAACTCCACCACCACAACCCTTGCCCAAGCATGCTAGACCTTTTGCTTTCAATGCTTATTACATGCTTAGAAAGGATTCTAGTGGAAAAATGAAAGTCATGTTCTTAGAACCTCCCAACAAGAATAGACCTAAGAAAATTTGGGTTGCAAAGTACTTGTTGAGAAGGTGAAGGGCCCTCAACAAGTTTGGGTTCCTAAAGCTTGATCTCTTGTGTGTAGGTGAACTACAAGACCGGTGGAAGTCATTGGGTTATTGATAGTGGTTGCACACAACATATGACCAGTGATCCTCGTATATTCA…	3432	4.01E+03	0.18%	1.91E+01	0.01%	No hits	chromosome_7	ZRSiTERTOOT00157 giepum_438D03-1 giepum_Z438D03-1 Z438D03 bases 8744. .21531 ||retrotransposon
136935	CTGCTTCCACCACGATTACTCCAGCTATTCAGCCCAGCGGGCTTCAGGGTCAGGGACAGCCTCTAGCTCAATTTGCTTCACCTCTTGTGCAGGTGTCTCAGTGGTTGGCCTCACCCGTGGTAGCCCCACAGTTCACTCCACTTCAGACGGGCTTCACACCAGAGCAGTCCTCCTCGCTATTCGTGCCTGACACGTCAGTCTCTAGGAGTCTTGGAGCATCCTTCAGCGAGTTGACCGGCATGTCTACTCTGCCTCATATGCATACCACCGGTCCGTCTACAGCAGCTCCAGTCATAGTGACTACTCAGAGGCTCCCCTCGTCTGTCGCCTCGTCAGATCCTACGACAGACATACTAGCAGCTTCACAGGCAGCACCAGCCCCAGCTCAGACCTAGACCG…	3370	3.97E+03	0.18%	1.82E+02	0.08%	No hits	chromosome_6	ZRSiTERTOOT00157 giepum_438D03-1 giepum_Z438D03-1 Z438D03 bases 8744. .21531 ||retrotransposon
137198	TGGGAAAAAAGGTGAAGGATAAGGACTTCTCCCACAAGTTCTTGAGATATTTGCCTTCAAGATTTGTCACATTGGTCACTATTCTAGTGAATAGTGGTTTGGACACCATGACACCAAACCAAGTGTTGGAAGATATAATGACCGATGACATATATAGAGATGATGATGAGAAGGAAGAAAAGAAGGAGAAGAAAGATGAAAAGAAGAAGAGTGTGGCATTCAAGGCCACATCATCCAAGGGCAAGGCAAAGCAAGAAACATCAAGTAAACAAGATGAATCATGGGATGATGATGATGATGAGAGGATGGCCCTCTTTGTGAAGAGATTTGGCAAGTTCATGGTGAAGAAGGGCTACCGTGCTAGAAGAAAGAAGTCTTCATCCAAGAACAAAGAAGAGT…	3354	3.95E+03	0.18%	2.15E+01	0.01%	No hits	chromosome_2	SRSiCMCMOOT00007 gi|13432649|gb|AZ922428.1|AZ922428 MRCot4C10 Sorghum bicolor MRCot Sorghum bicolor genomic similar to Sorghum bicolor centromere element pHind12, DNA sequence
137153	TTTTCAAAAAGTTATGGTTCATGTTTGTTGGAGGTCTAGAACTCCAGTTATGCTTCTCTGAAGTTTCTATCAGTTTTCTGTACCACTGCTGTTGGGTTGCATTTGCAGTTTTGCTTGTGCAATTATTTTCGGGGTGTAAATGATGTTTGCTATGGTTGTAGTGAATACAAAAGTTGTATAAAATTTCATGATCTTGCTTGTGTTCAAATTGTAAGGCCATAGGCCTGATAGTGCAGGAGTTACATGACTTTTAAGTCTTCTGTCAGGTTTTGATTGTATTCTGAGCAGATCTGAAAGATGCTAGTGTTTGATCTAGTTAGGGTTTGAATGAGCTTTTGGTGATAATAACAAAATTGTAGATAATTCATGTATCTAGCTGCTGTTAAAATTTGGTGGTAT…	3159	4.17E+03	0.18%	3.57E+02	0.14%	No hits	chromosome_5	SRSiTERTOOT00002 gi|7262601|gb|U07816.1|SBRETROTP2 Sorghum bicolor retrotransposon-like element Levithan, 3' LTR sequence
136975	AGACATACTAGCAGCTTCACAGGCAGCACCAGCTCCAGCTTAGACCCAGACTGCTTCAGCGACACTTCCTGCCACAGAGGGTCAGTCAGTTCAGTGCTCAGGGTCAGATGATGATGGTGCCCGGTTCCAGCTTGCCCCTCGTTCTTCAGCGCCTGGCTCGTCTGCTGCAGCCTCGCCGTCCGACCCCTAGGTTTTGGTGTTTGACGCCAAAGGGGGAGAGGGAGTTCGAGTATGTAGTCTCAGGGGGAGCTACATTTAGGGGGAGCTAGTTATATAGTATTAGCTTATTATATACATTTGGAGTTCTATCTGTGTGATACACTATTACTTATGCATTCGTGTGTTTACTTTCGTGCATTCTATTATATCTATGTGATAGTGCTATCTACGTGATTGTGA…	2997	4.54E+03	0.18%	3.00E+02	0.11%	gb|AC169369.2| Sorghum bicolor clone SB_BBc0115C15, complete sequence	chromosome_10	ZRSiTERTOOT00157 giepum_438D03-1 giepum_Z438D03-1 Z438D03 bases 8744. .21531 ||retrotransposon
136968	TACAGGATCGAATATATGCTTAGCCATGCTTAGACCGATAGAAGTCGGGTGATGTCCTGTCACCTATGAGATATAGGTGGATACCGGAGCACGGTTGATTATATTTGCTATCATGGAACAGAACCATGGGGTAAAAGAAAATCAAGGCCGGGTGGAGTCTATGCGTAGGATGACTCATGTGATTCCGTCTGTGCCGATCAAGGACCGTACCGTTGTTGGAACTTCTGACAAGATTGAACGCATGCCTCTCACTTAGCTGGCCGGATAACTCATTCCGACCGCGAAGCCGAGTAATTCAATTCAGGCCGGGACCCGTTCTGTTGTGCGCTCCTTCTGGGGAACGATCAGACTGAGCCCAAGGGCAGGCTGGGCCTGAGCATCCTGGCATCTGGTGTTCCA…	2598	5.31E+03	0.18%	2.41E+02	0.08%	gb|AC169376.2| Sorghum bicolor clone SB_BBc0046M17, complete sequence	chromosome_8	SRSiTERTOOT00084 leviathan_98N8-1 leviathan_98N8-1 98N8.fasta.screen.Contig47 bases 55971. .41450 ||retrotransposon
136487	ATTTATGCTATTTTAAGCCTTTATGCCTTGTCATTTTTGCATAGGATGTTTTAATGAATAAAATGGCATGAAACTTTTACAATGGTCTGTTTATAGTACTAGTAAGCCACTGCAATTTTCTTAGAATTTATGATGCACATTTGGTATAGGTTTATTATTTAACCTAGATATCTAAATAAATTAATAAAGGCATTTAAATAAATAGTTTGGGCTTCACCATTATATTTTCTTAAATGTATTTAGTATGCTTAAACTGTTGGTAGGCTTTGTGTGATAAGACTTTGAATACTTATATGAAGTAGAAGTATTGTTACTTTATAATGCGAATTGGAATAGTTTCCGGACAGATTCTGGAGTTTGCTAAGTAGCATGATGATAATGATGTTTGCTGTAAAAATG…	2473	5.46E+03	0.18%	2.71E+02	0.08%	gb|AC196829.2| Sorghum bicolor clone SB_BBc0050H06, complete sequence	chromosome_3	SRSiTERTOOT00084 leviathan_98N8-1 leviathan_98N8-1 98N8.fasta.screen.Contig47 bases 55971. .41450 ||retrotransposon
136155	TTGGCACATTTGAGCAAGGGTTAGGAACCAGATAGAAAAGACGGAGGTCACTGTAAGTGACCGGACGATGGTCTCGGTTGAACTAGCGCGTCCGGTCAGTGGCAGCAGAGGGCGTGCAGCGTCGGTCTCTGACCGAACACTAGGTCACTCAGTGACCGGACGCTAACAGGGTGCGTCCGGTCCTGCTGATGTGATAGTGCACAGAGGAGTCGCTGAGTGACCGGACGCTGGGTGTGTCCGGTCGAGCATGATCGAACGCGTCCGGTCGTGAAAAGTTGTCTCTAGATGCTTACTGAAAACGACCGAACGCTGGGGTTCCATGTTCGGTCACTTTGAGCTGCTGCGTCCGGTCATCACTTGACCGTTGAGATCGGGCGATCAACATTTGAAGAGAGGGGA…	2404	5.70E+03	0.18%	8.72E+01	0.03%	gb|AY144442.1| Sorghum bicolor BAC 95A23/98N8.1 Rph region, partial sequence	chromosome_9	No hits
135545	TGCGAACGAAGCTGAGCCATAGAACTCACCGTCCGACCAACGTGATGAGTTGCCGAGCAGTTGTGAGCTATTGCCGAGCAGCGTGTACTATCACTGAGTAGCACGAACCATAGCCAAGCAGCATAACCCAAGCACGGCTTGCCATAAGGGTGTAAGGAGCTCAAGTTTATAATCGAAAATTCCTTCGCAGGGGACCAAGTATGCCCATGTCGTAGAACCGACCAATTTATAAGAGTACAAGTACAATGGCGTCCCGCAAGCGGTCGCACTGTCATACTTGAACCCATATAAACCCGGTAGTCCATCGAGTACCACGACGGGTCTCGATAAATGATTCACAACAACCAAGATCGTACATGATTCAACATACATGCCACATATTACATAAAGTTCACAGAT…	2254	5.89E+03	0.18%	3.52E+02	0.10%	gb|AC196829.2| Sorghum bicolor clone SB_BBc0050H06, complete sequence	chromosome_3	SRSiTERTOOT00084 leviathan_98N8-1 leviathan_98N8-1 98N8.fasta.screen.Contig47 bases 55971. .41450 ||retrotransposon
136255	AATGAGACTGCTAGCAAGCTTACCAACAATCTCGTTCAACGTGCAAGAACAAAGCACATTGATATCCACCGCCATTTCATTAGAGATCATCAATAAAAGGGGGATATTTGCATTGAGAGTGTGGGCACCGAAGATCAACTTGCCGACATATTCACCAAGCCACTTGATGAGAAAAGGTTTTTGCAAGCCAAGGAATGAGTTGAACATATTGGATTTCTCGAATATGTGTTGATGCACCCCCACTTATATGACATGCCTCTCCTTCAAGCAATCCAAGGTAAAAGTTGATTGTCATGGCATACATCCTTGCTAAGGACTTGTTTAGTGCATCTAGACATCTTTCACATTTAATAGGCTCATTCATGAAAATCAAATGAATTTGATGATTATATGGTATCA…	2115	6.27E+03	0.18%	1.74E+02	0.05%	gb|AF488412.1| Sorghum bicolor BAC 131L1, complete sequence	chromosome_9	ZRSiTERTOOT00157 giepum_438D03-1 giepum_Z438D03-1 Z438D03 bases 8744. .21531 ||retrotransposon
137112	GGGGATTCATGTAGAGCGTGTAGATAGAATTTACTGCTTTTATGCATTCGTTGGGAATTGGGCTGAAATGAATCTTCTGCAGGTACATAACAACGTTATCGTGTAGAACATATTAGCTACGTATTGAGAGATCGTTTGTATGCCACCGAATTCGTCGCTAGAAATTATTTATTTCATAAGTTTGTGAGAACGTACGACACGTACATACTGTCGCAGAACCGACCAATTTATAAGAATACAAGTATAATGGCAATCCGCAAGCGGTTGCACTGTCATACTTGAACCCATATAAACCCGGTAGTCCGTCGAGTACCACGACGGGTCTCGATAAACGATTTACAACAACCAAGATCGTACAGGATTCAACATACATGCCACATATTACATAACGTTCACAGA…	2074	6.61E+03	0.18%	2.94E+02	0.07%	gb|AC196829.2| Sorghum bicolor clone SB_BBc0050H06, complete sequence	chromosome_7	SRSiTERTOOT00084 leviathan_98N8-1 leviathan_98N8-1 98N8.fasta.screen.Contig47 bases 55971. .41450 ||retrotransposon
136510	CGGTGTGCGCCGAACATACCGTAGGCTCGAAAATCATTTTGGACGCACCCGATGGAACTCCTAGGTGATGTGGGTCATCTAAAATCTCATTTCGGTCCATTTGGTGACAGTGTTAGTGTAGGTGCAAGATAGGTGCATGGTTTGCGACGAACGTACCATAGACTCAGAAATCATTTTGGACGCACCCGATGGAACTGCTAGATGATGAGGCTCAAGTGGAAGCTCATTTCGGTCCATTTGGAGATAGCGTTGACCTCGACGCAAGATAGGTGCACGGTTTGCGCCAAATGCACAATAGGCTCAGAAATCAGTTTGGATGCACCTGATGGTACTCATAGGTGACGTGGGTGAAGTGGAAGCTTGTTTCAGTCCGTTTCGATATAGTGTTAATCTCGACAC…	1992	6.76E+03	0.18%	1.40E+03	0.34%	No hits	chromosome_5	SRSiCMCMOOT00005 gi|7381215|gb|AF137608.1|AF137608 Sorghum bicolor centromere-associated repetitive DNA element CEN38
136666	ATAGCAAAACACAATCACCAAGTGCCTCTAGATGCAACCACTCAAGCAATGCACTTGGATTCTCTCCCAATCTCACAAAGATGTTTAATCTATGATGGAAATGAGTGGGAGAACTTTGGCTAGGCTCACAAGGTTGCTATGTTAATGAAAATGTGCAAGAGAGCTCCCTTGAGCCGACCATGGGGCTATAAATAGAGCCCCAATCAAATAGAGCCGTTATACCCCTTCACTGGGCAAAACGCGCTCTGACCGGACACTCCGGTCATACTGACCGGACGCTAGCCCTCAGCGTCCGGTCGCCCGATGGACGCCACGTGTCACCAGCTTCAAATGCTGTTCGTCAGATTTCAATGGCTATGATGTTGACCGAACGCTCCGGTTAAAACTGACCGGACGCTG…	1968	6.72E+03	0.18%	1.24E+02	0.03%	gb|AF488412.1| Sorghum bicolor BAC 131L1, complete sequence	chromosome_6	ZRSiTERTOOT00157 giepum_438D03-1 giepum_Z438D03-1 Z438D03 bases 8744. .21531 ||retrotransposon
136403	CATTTTATCATCACCATGCCATCACCATCATCATCATGTCATCATCTTCATTTGCTTAAACACTTGGAGTAGTGCTACCTATGTCATAATCACTTGATAAACTAGGTTAGCACTTAGGGTTTCATCAATTCACCAAAACCAAACTAGAGCTTTCAATCTCCCCCTTTTTTGGTTAATTGATGACAACCCTTACACAAAGATATGAATTGAAATTTAATTGAATCCATGTTGCTTGCCCAAGCATATTTACCATGTGTAAAAGGATATGGACAAGTATCATGAACCCTAAATGGTAGCAATTGCTCCCCCTACATATGTGCTAAGAGTTTGGATTGAAGCTTGCACATATGCTTAGATAGGAAATATAGGAGACAATGTCTACCAAATGATGCTAAGGTA…	1937	6.93E+03	0.18%	2.57E+02	0.06%	No hits	chromosome_10	ZRSiTERTOOT00156 giepum_333J11-1hdnm giepum_Z333J11-1hdnm Z333J11 bases 168677. .159768 ||retrotransposon
135970	TGTTCTTGAATGAAGATTTCTTTCTTCTTGCACGATAGCCCTTCTTCACCATGAACTTGCCAAATCTCTTGACAAATAGATCCATCTTCTCATCATCATCATCATCATCATCATCCCATGAATCATCTTCTTCACTAGATGTTCTTGCTTGGCTTTGCCCTTGGATGATGTGGCCTTGAATGCCACGCTCTTCTTCTTGTCATCCTTCTTCTCATCTTTCTTCTCCCTCTTTTCTTCCTTCTCATCATCATCTCTATATGTATCATCGGTCATTATGTCTCTCAACACTTAGTTTGGTGTCATGGTGTCCAAACCACTCCTCACTAGAATAGTGACCAATGTACCAAATCTTGAAGGCAAACATCTCAAGAACTTGTGGGAGAAGTCCTTGTCCTTCAC…	1771	7.66E+03	0.18%	3.19E+02	0.07%	gb|AC169369.2| Sorghum bicolor clone SB_BBc0115C15, complete sequence	chromosome_9	No hits
135226	AAAATGCAAGCCACCTACCACAATTCTATTTTGAATAGTGTATGTCCACACAATAGCTACGACACTTAGCTAAATTAGTGTGCTCTCAAAGACTAACTAAAGAGGAACACTAATAAAACAAACAAGCTCTCACAACTAGCTACACTAAAGAGCTTGATAACTAGTTTGCGGTAATGTAAGAGTGAGCAAGAGAGTTATACCACCGTGTAGTGGTAGGAACCTGTCGCAGAACCGACCAATTTATAAGAATACAAGTACAATGGCAGCCCGCAAGCGGTCGCACTGTCATACTTGAACCCATATAAACCCGGTAGTCCGTCGAGTACCACGACGGGTCTCGATAAACGATTTACAACAACCAAGATCATACAGGATTCAACATACATGCCACATATTACA…	1744	7.53E+03	0.18%	5.16E+02	0.11%	gb|AC196829.2| Sorghum bicolor clone SB_BBc0050H06, complete sequence	chromosome_3	SRSiTERTOOT00084 leviathan_98N8-1 leviathan_98N8-1 98N8.fasta.screen.Contig47 bases 55971. .41450 ||retrotransposon
136177	AAAAACAAATGTCTGAGCCAATGCAACGTTTGGCGCAAACCATGCACCTATCTTTCATCGACACTAACACTATCTCCAAATGGTCCGAAACAAGATTCCACAAGACCCACGTNACCTAGGAGTTCCATCGGGGCGTCCAAACCGATTTCCAAGCCTATGGTACGTTCGACGCAAAGCGTGCAACTATATTGCACCGATGCCAACACTCTCTCCAAACAGACCGAAATGAGATTTCACATGACCCACGTCACCTAAGAGTTCCATCCGGTGCGACCAAAATGATCTCCGAGCCTATGGTACGTTCGGTGCAAACCGGGCACCTATCTTGCGTAAAGATTAGCACTATCTCTAAACGGACTGAAACGAGCTTCCACTTGAGCCTCGTCACCTAGTGGTACC…	1646	8.31E+03	0.18%	1.01E+03	0.20%	gb|AC169373.2| Sorghum bicolor clone SB_BBc0188M08, complete sequence	super_28	SRSiCMCMOOT00005 gi|7381215|gb|AF137608.1|AF137608 Sorghum bicolor centromere-associated repetitive DNA element CEN38
132988	ACTTGATCTAGTGATAGCATATGACATGTTTGTGGGCTTGTAAACCTAGTGTTTTGATCTAGAAAATGAACTCTAAGTGCTTAACTCAACATGGTACAAGATAACCCTCATTTGGAGGTGTGAAGAAGCTTGTCCTTAGATCAAACCGAGTTAAATATCTTTGGTAAATGATCTAGATTGGACCAAATTTGGAAAAATGATCATCACCCCATTGATTGACATTGATAATCTCTACCTATCTATATTTTAAACCTTTGTGATCATTGATGACAAAGGGGGGAGAAATAGTGCACAAAGATAGTAAAATAAAGATACAAGATAAGGGGAGAACTTGACATAAAGGGAAAAATATGACAAAGGAAATGGATCAATTAAAATTTTGAGCACACAAGTAGGGGG…	1619	8.40E+03	0.18%	2.07E+02	0.04%	gb|AF488412.1| Sorghum bicolor BAC 131L1, complete sequence	chromosome_8	ZRSiTERTOOT00157 giepum_438D03-1 giepum_Z438D03-1 Z438D03 bases 8744. .21531 ||retrotransposon
136086	TTCAAGCCTATGGTACATTCGAAGCAAAGCGTGCAACTATATTGCACCGACGCCAACACTGTCTCCAAACAGACCGAAATGAGATTTCACATGACCCACGTCACCTAGGAGTTCCATCCGGTGTGACCAAAATGATCTCCGAGCCTATGGTACGTTCGAAACAAACCGGGCACCTATCTTGCGTCAAGATTAGGACTATCTCCACACGGACTGAAATGAGCTTCCACTTGAGCCTCGTCACCTAAGAGTACCATCGGTGCGTTAATAACGCCGTCTAAGCCTATGGTACGTTTGGCGCAAACTGTGCATCTATCTTGGACCGACAGTAGCACTATCTCCAAACGGACCGAAACAAGTTTCCACAAGACCAACGTCACCAAGGAGTTCCATCAGGGCGTC…	1474	9.13E+03	0.18%	1.05E+03	0.19%	No hits	super_60	SRSiCMCMOOT00005 gi|7381215|gb|AF137608.1|AF137608 Sorghum bicolor centromere-associated repetitive DNA element CEN38
136552	ATACCGTGTACCTATGTTGCCCTGAGATTAACACAACCTCCAAACATACTGAAACAAGCTTCCTCTTGACCAATGTTACATAGGAGTATGATCGGGTGTACCCAAAATGATTTCCGTGCCCGAGGAACATTCAGCGCAAACCGTGTACCTATCTTGCGCCAAGACTAACACAATCTCAAACGGACCAAACAAGCTTCCACTTGAGGTACATTACCTAGGAGTACCATTCGGGTGTGCCCAAAGCGATTTCCATGCCTGAGTTACATTCGGCGCAAACCGTGCACCTATCTTTCGCCGAGACTAACACTATCTTAAAACAGAACAAAACAAGCTTCCACTCGACATACAGTACCTAGGAGGACCATTTGGGTGTGCCCAAAGTGATTTCCACGCACGAGG…	1453	9.43E+03	0.18%	1.51E+03	0.27%	No hits	chromosome_5	SRSiCMCMOOT00005 gi|7381215|gb|AF137608.1|AF137608 Sorghum bicolor centromere-associated repetitive DNA element CEN38
133705	TTAGAGGTGTGAAGAAGCTTGTCCTTGGATCAAACTGAGTTAAATATCTTTGGTAAATAATCTAGATTGGACCAAATTTGGGAAAATGATCCTCACCCCATTGATTGACATTGATAATCTCAACCTATCTACATTTTAAACATTTGTGGTCATTGATGACAAAGGGGGAGAAATAGTGCACAAAGATAGTAAATAGACAACAAAGGGGAGAGAAATAAAGATATAAGTGATAGGGGGAGAATTTGACATAAGGGGAGAGATATGACAAAGGAAAGGAATCAATTAAAATTTTGAGAGATATGACAAAGGAAAGGAATCAATTAAAATTTTGAGCACACAAGTAGGGGGAGCAAGCTCATGAACTTGTATGGTGCATTTGAATGTGCATTTCATATGTTT…	1426	9.54E+03	0.18%	2.02E+02	0.04%	No hits	chromosome_8	ZRSiTERTOOT00157 giepum_438D03-1 giepum_Z438D03-1 Z438D03 bases 8744. .21531 ||retrotransposon
135703	AGTTATTCTGCTGTGTGTAATAATGTTGCCATTGAGCAAAACTATGTATTAACATTATGATGAGATATGCGATGTAATAAGTACTTTACTTTGATGCTATTACAATTTGTGATATATGTGTGTGTTTGGACATCATGGGCGCACATATATGAGTACTTGGTTTTGCTATGCAAAATTGGGTGCGACATATGAAAGTAAGGGGATCAATTAAAATTTTAAGCACACAAGTAGGGGGAGCAAGCTCATAAACTTGATTGATGCATTTGAATGTGCATTTCATATGTTTGCTTGCATGGCATAAGTTTTAAATTTCGATATCCATGCTTGTGTGATGTATGCTAGTTGTAGGATTGAATGATAAAATGAAAAACTAGCATGCATAGGATATCTAATGATTTC…	1299	1.03E+04	0.18%	3.73E+02	0.06%	No hits	chromosome_8	ZRSiTERTOOT00157 giepum_438D03-1 giepum_Z438D03-1 Z438D03 bases 8744. .21531 ||retrotransposon
134474	TAGACCGAATCAAGCTTCCACTTGAGTCTCGTCACCTTGAAGTATCATTGGGTGCGTCCAAAATGATTTCTGAGCCTATGGTACGTTTGGTGCAAATCGTGCAACTATCTTGCACCCATACAAGCACTGTCTCCAAACGAACTGAAACGAGATTCCACATGACCCACGTTACCTAGCAGTTCCATTGGATGCGTCCAAAACGACTTCCGAGCCAATGATACATTCGGCGGAAACTGTGCAGCTATCTTGCATCAGGAGTAGAACAATCGCCAAACAGACCGAATCGAGCTTCCACCTGAGCCTCGTCACCTAGGAGTACCATCAGGTGCGTCCAAAACGATTCCTGAGCCTATGGTACGTTTGGCATAAACCATGAACCTATCTTGCACCGACACTAAC…	1294	1.06E+04	0.18%	1.30E+03	0.21%	No hits	chromosome_3	SRSiCMCMOOT00005 gi|7381215|gb|AF137608.1|AF137608 Sorghum bicolor centromere-associated repetitive DNA element CEN38
134383	TAATCATAAAGGGAGAGAAACATAAAGATGTGACAAAGGAAAGGGATCAACTACAAAACTTTTGAGCACACAAGTAGGGGGAGCAAGCTCATAAACTTGTATGGTGCATTTCATATGTTTGCTTGCATGGCACAAGTCTTAAAATTTAATATCTATGCTCGTGTGGTGTATGCTAGTTGTCGGTTTGAATGATGAAATGAAAACTAGCATGCATAGGATGTCTAGTGATTTCATTTCCAAATATTTCCAAGTGGTATTGAGTTAACCATGGTGCTAAGGATGGTATATTGGTGCACTCCGATTAGTATCACGCTTCAAAGGTCCATCTTTTATACCTTAGCATCATTTGGTAGACATTGTCTCCTACATTTCCTATCTTAGCATATGTGCAAGCTACAA…	1184	1.12E+04	0.18%	3.80E+02	0.06%	No hits	super_10	ZRSiTERTOOT00157 giepum_438D03-1 giepum_Z438D03-1 Z438D03 bases 8744. .21531 ||retrotransposon
128532	GGAAAGAAGTGAGATTCCAGATGACCCATGTCACCTAGGAGTTCCGTCGGGTGCGTCCAAATGAATTTTGAGCCTATGGTACGTTCGATGCAAACCGTGCACCTAGCTTACGTGAAGATTAGCACTATCTTCAAACGGACTGAAACTAGCGTCCACTTGAGTCTTGTCACCTAGTGGTAACATCGGGTGCATCCAAAACGATTTCTAAGCCTATGTTGCGTCTAGCGCAAACCATGCACCGACACTAACACTGTCTCCAAATGGAAAGAAGAGAGATTCCATATGACCCACATCGTTCCATCGGGTGTGTCCCAAACAATTTCTAAGCCTATGGTACGTTCGACGCAAACCGTGCTCCAATCTTGCGTCAAAATTAGCACTATCTTGAAATGGACCGAG…	1111	1.20E+04	0.18%	1.69E+03	0.23%	No hits	super_28	SRSiCMCMOOT00005 gi|7381215|gb|AF137608.1|AF137608 Sorghum bicolor centromere-associated repetitive DNA element CEN38
136302	CAAGGTGTTTTATCCAAATTCAAGTTGAGCTCAATTTCATACATTTGACTTTGACATCTTCAACACCACTTGATCTGTCATGTTCGAGCTCAAACCCACGGCTTAGCTGGTGGCAAACACCCAGGGTGTTACAGGTACGTTTGATACAAGCCACGCACCTATCTTGCGTCAAGATTAGCACTATCTCCAAACGGACTAAAAGGAGCTTCCACTTGAGCCTCGTCACCTAGGAGTACCATCAGTGCGTTAAAAACGATGTCTGAGCCCGTGGTACGTTTGGCGCAAACCATGTACCTATCTTCCACCGACACTAACACTATCTCCAAACGGTCCAAAACAAGATTCCACAAGACCCACATCACCTAGGAGTTCCATCGGGTGCGTCCAAATCGATTTCCA…	1096	1.21E+04	0.18%	2.65E+03	0.36%	gb|AC169373.2| Sorghum bicolor clone SB_BBc0188M08, complete sequence	chromosome_5	SRSiCMCMOOT00005 gi|7381215|gb|AF137608.1|AF137608 Sorghum bicolor centromere-associated repetitive DNA element CEN38
128843	GATGGAACTCCTAGGTTGTCATGTCGAATCTCACTTCTTTCCTTTGGAGACAGTGTTAGTGTCGGTGCAACATAGGTGCAAATTTTGCGCCAAATGTACCATCAGCTTAGAAATCATTTTGGAGGCACCCAATGGTACTGCTAGGTGACGAGGCTCAAGTGAAAGCTCGGTCCATTTGCAAATAGTGCTAATCTGGACGCAAGATAGGTGCACAGTTTGCGTCGAACGTACCATAGGCTCAGAAATCATTTTGGACGCACCCGATGGAACTCCTAGGTGCAGTGAGTCTTGTGGAACTCACTTGTTTTCCGCTGGGAGACATGTTAGTGTCTGTGCAAGATAGGTGCACCGTTTGTGCCAAACGTACGATTGGCTCAGAAATCATTTTGGACGCACCCG…	925	1.49E+04	0.18%	2.46E+03	0.28%	dbj|AB008985.1| Saccharum officinarum gene, repeat sequence, clone SoCENT1-3	chromosome_10	SRSiCMCMOOT00005 gi|7381215|gb|AF137608.1|AF137608 Sorghum bicolor centromere-associated repetitive DNA element CEN38
128437	GTGCACCTATTTTGCACCAACACTAATAGTGTCTCCAAATGGAAAGAAGCGAGATTCCAAATGACACACGTCACCTAGGAGTTCCACTGGTTGCGTCCAAAATGATTTTCGAGCCTATGGTACGTTTGACAAAACCGTGCTCCTATCTTGCGTCAAGATTAGCACTATGTCCTAAAGGACCTAAACGAGCGTCCACTTGAGCCTCGTCACCTAGGGGTACCATTGGGTGCGTCCAAAATGATTTCTGAGCCTATGGTACTTCTAGCGCAAACCATGCACCAATCTTTCACTGACACTAAGACTATCTCCAAATTTAAAGAAGCGAGATTCCACATCACCCACGTCACCTAGGAGTTCCATCGGGTGCGTCCAAAATGATTTCTGAGCCTATGGTACGTC…	905	1.50E+04	0.18%	1.49E+03	0.16%	No hits	chromosome_6	SRSiCMCMOOT00005 gi|7381215|gb|AF137608.1|AF137608 Sorghum bicolor centromere-associated repetitive DNA element CEN38
135130	CTACGTCTAGCGCAAACATGCACCTATCTTGCACCGACACCAACACTGTCTCGAAACGGAAAGAAGCAAGGTTCCACATAACCACGTAACCTAGGGGTTCCATCGGGTGCGTCCAAAATGATATGTAGGCCGATGGTACGTTTGGCACAAACCATGCACCTATCTTGCACCGACACTAACATTGTCTCCAAACGGAATGAAGTGAGATTCTACATGACCCACGTCACCTAGGAGTTCCATCGGGTCCGTCCAAAATGATTTCTGATCCAATTGTATGTTCGACGCAAACCGTGCACCTATCTTGTGTCAAGATTAGCACTATCTCCAAATGTACCGAAATGAGCTTCCACTTGAGCCTCGTCATCTAGTGGCACCATTGGGTGCATCCAAAACGATTTG…	898	1.52E+04	0.18%	1.87E+03	0.21%	No hits	chromosome_7	SRSiCMCMOOT00005 gi|7381215|gb|AF137608.1|AF137608 Sorghum bicolor centromere-associated repetitive DNA element CEN38
129383	TACGTCTATGGCAAACCATGCACCTATCTCGCACGGACACTAACACTGTCTCCAAACGGAAAGAAGTGAGATTCCACACGACCCTTGTCACCTAGGAGTTCCATCGGGTGCATCCAAAACGATTTCCAAGCCTATGGTATATTCAACGCAAACGGTGCACCTATCTTGCGTCCAGATTAGCTTTATCTCCAAACAGACCGAAACGAGCTTCCACTTGAGCCTCGTCACCTAGTGGTACCATCGACTGCGTCCCAAATGATTTATGAGCCTATGGTACGTCTAGCGCATACCTTGCACCTATCTTGCACCGACATTAAGACTGTCTCCAAATGGAAAGAAGTGAGATTCCACATGACCCACATCACCTAGGAGTTCCATCAGGTGCGTCCAAAATGATTT…	890	1.51E+04	0.18%	2.00E+03	0.22%	gb|AC169373.2| Sorghum bicolor clone SB_BBc0188M08, complete sequence	super_28	SRSiCMCMOOT00005 gi|7381215|gb|AF137608.1|AF137608 Sorghum bicolor centromere-associated repetitive DNA element CEN38
131847	TAATACTTTCTCCAAATGGACTGAAATGAGATTCCACAAGACCCACGTCACCTAGGAGTTCCTTCGGTGTGTCCAAGCAATTTCCGAGCCAACGGTATGTTCGGCGCAAACCGTGCACCTATATTGCGTTAAGATTAGCACTATCTCCAAACGGACCGAAACGAGCATCCACTTGAGCCTCATAAGCTATGGGTACCATCGGGTGCGTCCAAAATGATTTCTGAGCCTATGGTACGTTTGGCGCAGACCGTGCTCCTATCTTGCACCGACAAGAACACCGTCTCCAAATGGACTGAAACGAGATTCCACATGGCCGACGTCTCCTAGGAGTTCCATCGGGTGCGTCCAAAACGACATTCTGAGCCTATGGTATGTTCTGCGCAAACCGTGCACCTATCA…	820	1.65E+04	0.18%	2.35E+03	0.24%	No hits	chromosome_10	SRSiCMCMOOT00005 gi|7381215|gb|AF137608.1|AF137608 Sorghum bicolor centromere-associated repetitive DNA element CEN38
126339	CTAAATAGACCAAAACGAGCTTGCACTTGAGCCTCGTCACCTAGGGGTACCATCGGGTGCGTCCAAAATGGTTTCTGAGCCTATGGTATGTTTCGCGCAAACCATGCACCTATCTTGCGTCAAGATTAGCACAATCTCAATATAGACCGAAATGAGCTTGCACTTGAGCCTCGTCACCTAAGAGTACCATTAGGTGCGTCTGAAGTTAATTTCTGAGCCTATGGTATGTTCGACGCAAACCGTGCACCTATCTTAAGTCAAGATGAGCACTATGTTCGGAAATACCGAAACAAGCATCTACTCACCTAGTGGTACCATCGAGTGGGTCCAAAATGATTTCTGAGCCAGTTGTACATCTAGCACAAACCATACATCTATCTTGCACCGACACTAACACTA…	799	1.70E+04	0.18%	2.30E+03	0.22%	No hits	chromosome_8	SRSiCMCMOOT00005 gi|7381215|gb|AF137608.1|AF137608 Sorghum bicolor centromere-associated repetitive DNA element CEN38
129823	CGGAAATCATTTTGAACACACCCGATGGAACTCCTAGGTGAAGTGGGTCATGTGGAATTCGTTTCGGTCTGTTTGGAGATAGTGTTAGTGTTGGTGCAAGATAGGTGCACGGTTTGCGCCCTTTAGTACCATAGGCTCAGAAATCGTTTTGGACGAACCCAATGGTACTCCTAGGTGATGGGGGTCAAGTGGAAGCTCGTTTCAGTCCGTTTGAAGATAGTGTTAGTATTAGTGCAAGATAGGTGCACGGTTTGTGCCGAACAAGGCTCTGAAATCATTTCGGAAGCACCCGATGGAACTCCTATGTCATGAGGCTCAACTGAAATCTTGTTTCGGTCCGTTTGGAGATAGTGTTAGTATTAGTGCAAGATAGGTGCACGGTTTGTTCCAAACAAGGCT…	783	1.76E+04	0.18%	4.02E+03	0.39%	No hits	super_129	SRSiCMCMOOT00005 gi|7381215|gb|AF137608.1|AF137608 Sorghum bicolor centromere-associated repetitive DNA element CEN38
133761	GTCATGTGGAATCTCGCTTCTTTCTGTTTGGAGACAGTGTTAATGTCGGTGCAATGTAGGTCCATGGTTTGCGCTAGATGTACCATAGGCTTATAAATCATTTTGGACGCACCCGATGGAACTCCTAGGTGATGTGGGTCATGTGGAATCTCACTTCTTTCCGTTTGGAGACAGTGGTGGTGTCGGTGCAAAATAGGTGCATGGTTTGCGCTAGACGTACCATAGGCTTATAAATCATTTTGTATGCACTCGATGTAACCACTAGGTGACGAGGCTCATGTGGAAGCTCGTTTTGGCCTTTCGGATATAGTGCTAATCTTGACGCAAGATAGGTGCACGGTTTGCGTCAAACGTCCCATAGGCTCAGGAAATCGATTTTAGGACGCACCTGGATGGAAC…	780	1.71E+04	0.18%	2.73E+03	0.26%	No hits	super_28	SRSiCMCMOOT00005 gi|7381215|gb|AF137608.1|AF137608 Sorghum bicolor centromere-associated repetitive DNA element CEN38
122820	TAGTGTCGGTGAAAGATACGTGCACGGTTTACGCCACACGTATCATTGGCTCATAAATCATTTTGGACGCACCCGGCGGTACTCCTAGGTGATGAGGCTCATGTGGAATATCTCATTTCAGTCAATTTGGAGATAGTGCTAATCGTAACGCAAGATAGGTGCACGGTTTGCGTCGAACGTACCATAGGCTAGAAAATCATTTTGGATAAACCCAATGGAACTCCTAGGTGACGTGGGTCAAGTGGAATCTCGTTTCGGTCTGTTAGGAGCCAGTGTCGGTGCAAGATAGGTGCACGGTTGGCGCCGAACATACCATAGGCTCGGAAATCATTTTGGACACACCCGATGGTACTCCTAGGTGACGTGGCTCAAGTGGAGTCTCGTTTCAGTCTGTTGGGA…	702	1.89E+04	0.18%	2.96E+03	0.25%	No hits	chromosome_6	SRSiCMCMOOT00005 gi|7381215|gb|AF137608.1|AF137608 Sorghum bicolor centromere-associated repetitive DNA element CEN38
131770	AGTCTCGTAGATCATTTTGGACGCACCTGATGGAACTCCTAGGTGACGTGGGTCATGTGAAATCTCGATTTCGGTCTGTTTGGAAACGGCGTTGGGCATCAGTGCAATATAGTTGCACGCTTTGCGTCGAACGTACCATAGGCTCGGACATCGGTTTGGACGCACCCGATGTAACACCTAGGTTATGTTGGACTTGTGGAATCTTGTTTCGGTCTGTTTGGAGATAGTGCTAGTGTCGGTCCAAGATAGGTGCACGGTTTGCGCCAAACGTACCATAGGCTTAGACATCGTTTTTAGCACATCGATGGTACTCCTAGGTGACAAGGCTCAAGTGGAAGCTCGTTTCAGTCCGTGTGGACACAGTGGTAATCTTGACGCAAGATAGGTGCTTGGTTTGCG…	700	1.97E+04	0.18%	1.90E+03	0.16%	No hits	super_1426	SRSiCMCMOOT00005 gi|7381215|gb|AF137608.1|AF137608 Sorghum bicolor centromere-associated repetitive DNA element CEN38
120169	GTGACGAGGCTCAAGTGGTAGCTCGTTTCGATCCGTTTGAAGATAGTGCTAATCTTGACGCAAGATAGGAACACGGTTTGCGTCGAACGTACCATAGGCTCGGAAATCATTTTGGACTCACTTGATGGAACTCCAAGGTGACGTGGCTCATTTGGAATCTCGCTTCTTTCTATTTGAAGACAGTGTTAGTGTCGGGTCAAGATAGGTGCATGGTTCGCGCTAGACATACCATAGGCTCAGAAATCATATTGGACGCCCCTGATGGTACCACTTGGTGACAAGGCTCTAGTGGAAGCTCGTTTTGGTCCTTTCGGATATAGTGCTAATTATGATGCAAGATAGGTCCACGGTTTGCATCGATTGTACCATAAGCTCGGAAATCATTTTGGACACACCCGA…	675	1.96E+04	0.18%	1.02E+03	0.08%	gb|AC169373.2| Sorghum bicolor clone SB_BBc0188M08, complete sequence	chromosome_2	SRSiCMCMOOT00005 gi|7381215|gb|AF137608.1|AF137608 Sorghum bicolor centromere-associated repetitive DNA element CEN38
124444	TAGTGTCCGTGCAAGATTGGTGCATGGTTTGCGGAAGACGTACCATAGGCTCAGAAATCGTTTTGGACGCACCTGATCATACCGTAGGTGACGAGGCTCAAGTGAAAGCTCGCTTCGTTTGGTGATAGTGCTAATCTTGACGCAAGATAGGTGCGCGGTTTGCATCGAACGTACCATAGGCTCAGAAATCATTTTGGACGCACCAGATGGAACTCCTAGGTGACGTGGGTCATGTGGAATCTCGTTGGTCCATTTGGAGATGGTGTTACTGTTATTGCAAGATTGGTGCACGGTTTGTGCCAATCGTACCATAGGCGCATATATCATTTGGGACGCACCCGATGGACCTCCTGGGTGACGTGGGTCATGTGGAATCTCGTTCGGTCTATTTGGAGATGG…	631	2.19E+04	0.18%	2.49E+03	0.19%	No hits	chromosome_6	SRSiCMCMOOT00005 gi|7381215|gb|AF137608.1|AF137608 Sorghum bicolor centromere-associated repetitive DNA element CEN38
123181	TATCTCCAAATAGACCGAAACGAGCATCCACTTGAGCCTTGATACAAAGGAGTTCCATCATTGTGTCCAAAATGATTTTTGAACGCATGGTACGTCTGGCATAAACCATGCACCTATCTTGCACCAACACTAACACTATCTCCAAACGGATCGAAACGAGGTTCCACATGACCCTCGTCACCTAGGAGTTCCCTCGGGTGCGTCCAAAATGATCTCCGAGCCTATGGTACGTTCGCCGCAAACCGTGCATCTATCTTGCGTCAACGTTAGCACTATCTCCAAATGGACCGAAACAAGCTTCCATTTGACCCTCGTCACCTAGGCTGGGTGCGCCCAAAACGATTTTTGAGCCTATGGTACGTCTGGCGCAAACCGTGCACCTATCTTGCCCCAACACTG…	624	2.16E+04	0.18%	1.81E+03	0.14%	dbj|AB008949.1| Saccharum officinarum gene, repeat sequence, clone SoCENM9	chromosome_2	SRSiCMCMOOT00005 gi|7381215|gb|AF137608.1|AF137608 Sorghum bicolor centromere-associated repetitive DNA element CEN38
128320	CCAAACAGACCGAACAAGATTCAACATGACCTCCTAGGAGTTCCATCGGGTGCGTCCAAAATGATATCTGAGCCTATGGTATGTTTGGCACAAACCGTGCACCTATCTTGCACTAACACTAACACGATCTCCAAACGGATCGAACGAGATTCCACATGACCCACGTCAACTAGGACTTCCATCGGGTGCGTCCTAAACGATATCTGAACCTACAGTACATTTGGCGCAAACCGTGCACTTATCTTGCACTAACACTTACACCATCTCCAAACGGACCGAACGAGATTCCACATGATCCATGTCAACTAGGAGTTCCATCGGGTGCGTCCAAAACGATATCTGAGCCTATGGTACGTTTAGCCAAATCATGCACCAATCTTACATCAGCACTAACTCCAT…	550	2.41E+04	0.18%	1.37E+03	0.09%	No hits	chromosome_6	SRSiCMCMOOT00005 gi|7381215|gb|AF137608.1|AF137608 Sorghum bicolor centromere-associated repetitive DNA element CEN38
137397	TCATCTGCAACAGGTGGGAGATAAACCCTGAGTACGCGAAGGTACTCAGTTAGACTTACCCGTCAAAACCAGAAATAAAGGACACCAAGGGTCATGCAAGGCTTATGAGGTGGGCTAGCTAGACACAGTTGCATAAAAGAGCTTATGAATATAGTGACCAATTTAAACTTTGCATCAAGTTTATCATCATTTACCTGTCCACTAGATTTGCACCTGTACTAGAGCACTCACTTATTAGGAGCAAACAATATTAACCATAGCAGGTATAATAAGGCTGTCATCATCATATCATCATTTCCGAACCATTAACTTACCAGCGGTGACCACTTCACCAGCAGGAATTTCCTCCACAGTAGTGTAATGAACACGCCCCTGATGGACGTTTCCTTGAGCATTCTT…	4407	2.97E+03	0.17%	2.48E+02	0.13%	emb|AM403006.1| saccharum officinarum BAC clone 51L01, cultivar R570	super_13	SRSiTERTOOT00002 gi|7262601|gb|U07816.1|SBRETROTP2 Sorghum bicolor retrotransposon-like element Levithan, 3' LTR sequence
137151	GGTTAACTTCAGAATCATGCTTTAATGTTTACAAGTGAATTGTAGAGAATTTCATAAGCTTTCCAGAATGTCCTCTTGCAAGTCATTTGGAGTTATAGAACTCTGGTTATGGTAGAATTAAGTTACTACTTGTTGCATATGAAGCTTTAACTGTTATTTTAAGCATGTCTTTACTATTCTAAGTTCATGGTACTGTTCCTAGGTGTTAGGCCTCTAACTGAAGATGAGCATCTTTATCTTAGGTTATGCAAGTTAGGTAAGTTGCTCTTGTTGTTTAAGTTAAGTTGGATACATACTTAAAGTGATTTGAATAGAGCTAATTACTCGGTAAACGAGTGTCCAGTGAGGTTTTCGTAAACACCCATTGTGATTCATTCATCATGAGCATCATGTCATTCC…	3191	4.10E+03	0.17%	3.73E+02	0.15%	emb|AM403006.1| saccharum officinarum BAC clone 51L01, cultivar R570	chromosome_9	SRSiTERTOOT00002 gi|7262601|gb|U07816.1|SBRETROTP2 Sorghum bicolor retrotransposon-like element Levithan, 3' LTR sequence
137144	GGATAGCGACGGCTTGGAGATGGCGGCTGCGGCGGTGCGGCCCTCAGGCACGGGACTGCGGTGGCGCGGCGAGCTGCGGCGGTGCAGAGGCTTGGGCACGGGAGCGGCGGCGCTAGCTAGGGCTCGGCTTGGTCACGGCGGGATGCGGGGAAAAGGGTACGGCGGTTCGGTTAAATAGATTCCCCAAACGTGACAAGAAAGGAAACAGAAAAGAGTCCTGATGCCGCGCGAGATCCACTGACCGGACGCTCTGGTGGTAGCGACCGGACGCTACCACCCAGCGTCCGGTCGATTCCAGAGAGGTCCAAATCCTCTGGAATCGGGACCGGACGCATCCGGTGGTCCATGACCGGACGTAGGTAGGGTCCGGTCAGTACTGCTAGTCCTTCCTTGATCGAC…	3176	4.01E+03	0.17%	2.32E+01	0.01%	gb|DQ115020.1| Saccharum officinarum clone SCAGLV1042D06 transposon opie-like, partial sequence	chromosome_7	ZRSiTERTOOT00157 giepum_438D03-1 giepum_Z438D03-1 Z438D03 bases 8744. .21531 ||retrotransposon
137336	CCATAGACTCAAGTGAATAGTACCTCGAGGACCTATTTGTTTTAAATCGGCTGAAAGTTTAGAAAATCATAGTAATTCATAGGAAATTCGTAAAATAGCAAATGAGGACTTTTTGGAATCCTTGTGAAATTCTCTATGCAATAGATCTATAATATTACATGTTTTACTTTAAAATTTTAGCTGTAAAAATATATTTATGGAGCTAGGTTTTTAATGCTAGTTGTATTTGTTATTTTTCATAACTGTAGATCTAGGGCTTCAATTGAAGTGAAATTTTTGTGGCATGCTAATCATGTGATAGTTGATGTGTGGTAAAAATTTCATGAGTATTGGATGAAGTATGAGTGAGTTATTGGTTTATCTTGCTCTCACATGATTTCTTGCTTTAGCAACTTGTCT…	3125	3.99E+03	0.17%	4.30E+02	0.16%	gb|AC196829.2| Sorghum bicolor clone SB_BBc0050H06, complete sequence	chromosome_2	SRSiTERTOOT00002 gi|7262601|gb|U07816.1|SBRETROTP2 Sorghum bicolor retrotransposon-like element Levithan, 3' LTR sequence
136298	TTTGATTAAGCTAAGCTAGGGTCTAGGCCTATTTTACCTAAAGCTGTACAGGTCGACACGATCGGCCCAGAAAGTACTGGCAAGGCTGTGACTTGAACTTTTGCTTAACAAACAACCACTCCTATTTCTTTAGGCCTAGGGATCAAAAATCCTCCGCTAGGGCTAAGTCCTTTGTAACAGAACCGACCAAATCATAAGAACGTAAGTACAAAAACAATCACCGAAGCGATCAAATTCCTATACTTAAGCTCCCATAATCCCGGTAGTCCAGAAATCATGAAGGATTTCAACCAACTCTCGACATACAAACTAAGATCATAGTGATTCAACACAACACATCATCCGTTACAACATTTCATAATAAGCATTCGGATTACATCCATCAGAGTTCAAATAAAA…	2941	4.35E+03	0.17%	5.68E+02	0.20%	emb|AM403006.1| saccharum officinarum BAC clone 51L01, cultivar R570	super_13	SRSiTERTOOT00002 gi|7262601|gb|U07816.1|SBRETROTP2 Sorghum bicolor retrotransposon-like element Levithan, 3' LTR sequence
136701	GAACAAGAAGTCACAAGCTAATATATCCTCCATTAAGCTTGATTCTTTCTATGTGCTTACCAAAGATGCAAATGGTGTAAAAGCTAAGTTCATTGGTAAACCATGGATGGGCTCAAAGAAGAAATCCATTTGGGTGTCAAAGAGCTTGGTCACTAACCTTTAAGGACCCAAGCAAGTTTAGGTACCTAAAAAGAATTGATCTTCTTTTGTAGGTCAATTACAAAGCCAGAGGAAGGCATTGGGTTCTTGATAGTGGGTGCACTCAACACATGACCGTGATGCAAGAATGTTCAACTCAATCAACACCAATGGCAATGATGGTTATGATAGTATCACATTTGATGACAATGGCAAAGTCAAGGTCAAAGGGCTTGGTAAGATTGCAATATCCAATGACAT…	2850	4.50E+03	0.17%	6.67E+01	0.02%	gb|AC169373.2| Sorghum bicolor clone SB_BBc0188M08, complete sequence	chromosome_2	SRSiCMCMOOT00001 gi|4106407|gb|AF078902.1|AF078902 Sorghum bicolor centromere element pHind12, complete sequence
137223	AAAGAAGTAGATCACATCCCTTGACTATGAGGGTTGCAAGATGGAAGGTAGAGAACCTCACTGAGGGTGAAGTTTTGTGATGTGCTGTGTCGTTCTTTAGATTCCATAATCTTTATACCTTGGAGGATCTGTTGCTTTGTATGTGCAAACCGCCGTATGGTATAGATCTATTATCGTGTAGACTGTAACAGAACCGACCAAATCATAAGAACGTAAGTACAAAAACAATCACCGAAGCGATCAAATTCCTGTACTTAAGCTCCCATAATCCCGGTAGTCCGGAAATCACGAAGGATTTCAACCAACTCTCGACATACAAACCAAGATCGTAGTGATTCAACACAACACATCATCCGTTACAACATTTCATAAGTAGCATTCGGATTACATCCATCAGAG…	2721	4.56E+03	0.17%	3.50E+02	0.12%	No hits	chromosome_6	SRSiTERTOOT00002 gi|7262601|gb|U07816.1|SBRETROTP2 Sorghum bicolor retrotransposon-like element Levithan, 3' LTR sequence
137078	CTAGTCTTAGCATTTATGAGATCTGGTAAAAATATGAAGATGAGTGCCTGTGTAGATTTGTAGTTATAGATTTTTCTTTTATAATTAGGAGATCCTTGTGTAAATTTTATAAATTATTTAGGAATCAAATACTCATGAAAATTGTTGGAGGGTATACTAGTAGTATATGGATGCTAAGAAAAATAGGAAATCTGTTGCTTGACACTTTTCACTAAGGTTTTCTATTTATGCTATTTCAAGCCTTGCTGCCTTGTCATTTTTGTATAGGATGTTCTACTTGGCAAAATGGTATGAAATTTTTACAGTAGTCTATTGGTAGCACTAGTAAGCCATTGTAATTTTCTGAGAATTTATGATGCACATTTGGTATAGGTTTATTATTTAACCTAGGGGTTCAAA…	2629	4.78E+03	0.17%	2.05E+02	0.07%	No hits	chromosome_6	SRSiTERTOOT00084 leviathan_98N8-1 leviathan_98N8-1 98N8.fasta.screen.Contig47 bases 55971. .41450 ||retrotransposon
136895	CCTCAATATATCTAAGTGATTTCATCCAGGTCCAAAATAAACACGAGTAAGGTTAGAAGGTGACGTGGTCGTCCACGTCGTTAGCCATGTACCCATGGGCTTGAGGCACACTCGCCCAGCAGGCCATGGCCGCCGCCGGCAGCGACAGCCTCGCTGAAAGGTCCTTGTGTGGTTTTTGGTAATTGAGTGACAACACTAGGTGGACTAATTGTGTTTATGTGAGATACACAGGTGATTAGTCCACAGGTACATATGTGTGAGCAACATATGCCATGGAGGTGGAAATGGCTTGAAGATGTTGCAAAGCTCACACATGTGATGATGAAGGAGCTCATTACACATGGGACATGACATTGAGTCATGTGATCAAGGTGGAAAAGATCAAGACAAGACTTGGCT…	2511	5.00E+03	0.17%	2.77E+02	0.08%	No hits	chromosome_9	SRSiOTOT00000012 gi|13400142|gb|AZ921966.1|AZ921966 HRCot2G01 Sorghum bicolor HRCot Sorghum bicolor genomic similar to Repeat sequence, DNA sequence
135787	CTTAATTAAATAATTAATTCATAAAGCAAATAGTAACCTTTAATGATTTAGGTTTTGATTGAGTTTTTGATTGGGTGATGTCCTTGGGTCATTAGTGGATAATGATCTTTGGCAATTGATGTGTGTATTACGAAATGATTTAGTTAGATTAGCTTGTAACTGTACCGCGAAGGAAAGTTGTATTCAAGTTGTTTAATTTTGTATCCCTCATCGAGCATCATGTTTTGTATTCCGCATCATGTTAAACATGGCATTGTTACTACGTGTAGTGAACGAAGGTGAGCCCGTGGTAGTTAGTCAAGTAGTTGAGGAGGTTGAGCCGTCTGTGGAGGTTGGTGTTGATATCGGTGGAACGACTCCGGACCCGGACTTTTCCGTCATCGAAGGCAAGCCCCGGAT…	2191	5.93E+03	0.17%	2.69E+01	0.01%	No hits	super_19	No hits
136033	TGACGTGGCAGCCATCCGTTGACCAGACGCTGGCAGGGTGCGTCCGGTCGATCTGACTGGCGCATTCGGTCGTCCCAAAATCTGCCCAGTGAGATCGACCTTTGTGAAAGGTACTAATGGCTAGAGGGGGGTGAATAGCCTTTTAAAAATTCTACAACAACACTTAACAACCCGGTTAGACAATTATGAGGCGAAGCAAGTGTTGCGCTAGCCTACTAAAAATACAAGCCACCTACCACAATTATAGTTTATATAGTTTCTATCCACACAATAGCTATGACACTACACTAAGTTAGTGTGCTCTCAAAAGCTAACTAAAGAGCCACACTAACCAAACTAACAAGCTCTCACAACTAGTTACACTAAAGAGCTTGACAACTAGTTTGCGGTAATGTAAAG…	2079	6.25E+03	0.17%	5.22E+02	0.13%	gb|AF114171.1| Sorghum bicolor BAC clone 25.M18, complete sequence	chromosome_2	SRSiOTOT00000010 gi|13432374|gb|AZ922153.1|AZ922153 MRCot1F08 Sorghum bicolor MRCot Sorghum bicolor genomic similar to Dispersed repeat sequence, DNA sequence
137147	CCGGTACAGGTCCAGGATCGAATATATATGCTTAGCCATGCTTAGACCAGTAGAAGTCGGGTGATGTCCTGTCACCTGCGAGATATAGGAGGATACCGGAGCACGGTTGGCTATATTTGCTATCGTGGAACAAGAACCATGGGGTAAAAGTAAATCGAGACCGGACGGGAAGTCGATAGAGAAGCGACAAGACATGGAGGTCTTGGGTGTGGATTTATCCCCGTCTGTGTCGATTAAGGACCGTACCGTTGTTGGCGCTTCTGACAAGATTGAACGCATGCCTCTCACTTAGCTGGCCGGATAACTCGTTCCGACCGCGAAGCCGAGTAATTCAACTCCGGCCGGGAATCGTTCTGTTGTGCGCTCCTTCCGGGGAACGATCAGACTGAGCCCAAGGGC…	1923	6.51E+03	0.17%	4.31E+02	0.10%	gb|AC196829.2| Sorghum bicolor clone SB_BBc0050H06, complete sequence	chromosome_3	ORSiTERTOOT00274 ornithorynque_osj retrotransposon
135074	TTATAAGAGTATAAGTACAATGGCAGCCCGCAAGCGATCGCACTGTCATACTTGAACCCATATAAACCCGGTAGTCCGTCGAGTACCACGATGGGTCTCGATAAACGATTGACAACAACCAAGATCGTACAGGATTCAACATACATGTCACATATTACATAAAGTTCATAGATACATTTTCATTATCAGAGTACGAATAAAAGTTATTACAAACCGAGTTTGATAGATAAAGCGGAAGCAATTAAGTTTGAAAATAAAGTTTCCAACATAGTTTGATATAGTGCCAAGTAGGATCACGGTCCACAAAAGCAAAGATAGGGATTAATAAAGAAGCCTACCCAAGGCTTACACCTCATCCATGGCGGGATAGAAGCAACTCTTGCAATAACCATGATACAC…	1894	6.68E+03	0.17%	5.23E+02	0.12%	gb|AC196829.2| Sorghum bicolor clone SB_BBc0050H06, complete sequence	chromosome_8	SRSiTERTOOT00084 leviathan_98N8-1 leviathan_98N8-1 98N8.fasta.screen.Contig47 bases 55971. .41450 ||retrotransposon
135919	CTGTGTTGTGCCCAGTGAAGGGGTACAACATCTCTATTTCGTGGGGGCTTCTATTTAAGCCCCATAGCCGGCTCAAGCTCACTCTCTTGGCCATTTGTATTGACATAGCAACCTTGTGAGCTTAGCCAAAGCCCTCCCACTCATCTCTATCATTGATTCATCATCTTTGTGAGATTGGGAGAGAATCTAAGTGCATTGCTTGAGTGTTTGCATCTAGAGGCACTTCGTGTTCGTGTTTCACTGCGGGATTCGCTTGTTACTCTTGGTGGTTGCAGCCACCTAGATGGCTTGGAGCAGCGAGGATCGTCGAGCGGAGGTTGGTGATTGTCTTCGGCTCCGATCGTGGTGATTGTGAGGGGTTCTTGACCTTTCTCCGGTGGAAAGCCAAAAGATACTCTA…	1739	7.23E+03	0.17%	1.46E+02	0.03%	gb|AY144442.1| Sorghum bicolor BAC 95A23/98N8.1 Rph region, partial sequence	chromosome_9	No hits
135474	AAATGTCTATTTTCTATTGCGTCGGATGCAAAATTCTTGGTGGTTGGCACATTTGAGCAAGGGTGAAGAAGTTAGAGTTGAAATGGAGTTGGTCAAAATGATGCTGGCGTCGGTCTTCTGATCGGACGTTGGGTCACTCAGCGACCGGACGCTGAAAGGCTGCGTCCGGTCGAGCTGTCAGACGGCACAGTGGCTAGGGTTGAGCACCGGACGCTGGCTGCGTCCGGTCGAAAAACATGCCTCGGGGAGCTTACTGGAAACGACCGGACGCTGGGGCTTTAGCGTCCGGTCAGTTTTACCGGAGCGTCCGGTCAGCTTCACGACCGTTGAAATCTGATGAACAGCATTTGAAGCAGGGGACGCGTGGCGTGAATCACGTGACCGGACGCTGAGGGCCAG…	1727	7.36E+03	0.17%	1.54E+02	0.03%	No hits	chromosome_9	ORSsTERT00200663 gi|4121009|nt13-704 putative retrotransposon, Ty3-gypsy-like
135763	AGAGAGAGAGTCGCATCGCGGGCCTTTACTGGGGCCTGCCTTACCGTGCGCGATGGCGCGGCTCTGCCGCGTGAAAGCTCTAGTTTGGTTTTGGTTAATTAATGAAACCCTAAGTGCTAACCTAGTTTATCAAAGTGATTATGAGATAGGTTGCACTACTCCAAGTGATGAAGCAATGGCGAAGATCATGACGATGGTGATGACATGGTGATGATCAAATGCTTAAACTTGGAAAAGAAGAAAGAGAAAAATAAAAAGGCTCAAGGCAAAGGTATAAATAGTAAGAGCCATTTTATTTTCAGTGATCAAGACACTTAGCCAGTGTGATCACATTTATGTTAGATAGCCGTACTATTAAGAGGGATGAAACTCGTATTGAAATGCGGTTATCAAAGTGCC…	1636	7.99E+03	0.17%	2.02E+02	0.04%	No hits	chromosome_2	No hits
134930	ACGGCAGACCACATGGGCTGCGCCTTCAGGGGTGGCCCAGCCCACAAGATGAAGCCTTACAGGGCACGACTCTGCTCGATGCCTCCTGCAAGACATCTAGAAGATATCTTGGACATACTACGAGATCTGTTAGGATATGTATGATCCCAAGATTCCTGTAATCAGTTATTACTTTCTGGTTATCTCTTAGATCTAACCAACTTGTAACCCTACCCCTCAGACTATATAAGGCGGGCAGGGACCCCTCAAAACACACGCAACATCATACGAAGCCAATATAATCCAACAGACCACAAGAGTATGGTATTATATCGTGCTGATGCCCTGAACCTGTCTAACTCTTGTGTCTCTGTTGCCTTCTTATTCTCGATTACATGTATCTCTGCCGATCAATCTACC…	1538	8.22E+03	0.17%	7.46E+01	0.01%	No hits	super_10	No hits
132911	CTGACATCGAGCGACCAGACACTGGGTCCTGAGTTCGGTCAGTATGACCGGAGCATCTGATCACCCCGCGCTGTACCCAGTGAAGGGGTACAATGGCTCTATTTCGTGGGGACTTCTATTTAAGCCCCATGGCTGGCTCAAGCTCACTCTCTTGGCCATTTGCATTGATATTGCAACCTTGTGAGCTTAGCCAAAGCCCTCCCACTCATCTCCATCATTGATTCATCATCTTTGTGAGATTGGGAGAGAATCCAAGTGCATTGCTTGAGTGTTTGCATCTAGAGGCACTTGGTGTTCGTGTTTCGCTACGGGATTCGCTTGTTACTCTTGGTGGTTGCCGCCACCTAGACGGCTTGGAGCAACGAGGATCGTCGAGCGGAGGTTGGTGATTGTCTCCGG…	1487	8.37E+03	0.17%	1.99E+02	0.04%	No hits	chromosome_2	ORSiTERTOOT00275 osr10 retrotransposon
135070	CCCAACATCGTAGCAACTATATTATGAAACATGATGATTCAGATGAATATGGAATTACAATACCTGCTATGGTTACTATTGTATGATTCTAAATGATATACCACATGTTTGGCACAGAATAGTTGCTAATCTAGAAATGGATAGTTATAATTAACTTGATAAATAAATCATAATTGTACAACGGGTAATTGCCTTTTACGCAAAATGTTGTCAAGTTACGTCCACTTATACAGCCTTGCATAATCCTTGGAGTTATTTTATTTCTGGTTCATGACGGGTAAGTCTAGCTGAGTACCTTCTCGTACTCAGGGTTTTATTTTCCCATTGTTACAGATGGCACTGTGTATCATGGTTATTGCAAGAGTTGCTTCTATCCCGCTGTGGATGAGGAGTAAGCCT…	1444	8.97E+03	0.17%	7.02E+02	0.12%	gb|AC169376.2| Sorghum bicolor clone SB_BBc0046M17, complete sequence	chromosome_1	SRSiTERTOOT00084 leviathan_98N8-1 leviathan_98N8-1 98N8.fasta.screen.Contig47 bases 55971. .41450 ||retrotransposon
136131	CCAACCTTTGCAAGACAATCCTCGCTGCTCCAAGCCATCTAGGTGGCGGCAACCACCAAGAGAAACAAGTGAATCCTACAGTGAAACACGAATACCAAGTGCCTCTAGATGCAATCACTCAAGCAATGCACTTGGATTCTCTCCTAATCTCACAATGATGATGAATCAATGATGGAGATGAGTGGGAGGGCTTTGGCTAAGCTCACAAGGTTGCTATGTCAATGAAAATGTGCAAGAGTTACCCCTTGAGCCGGCCATGGGGCTATAAATAGAGCCCCCATCAAATAGAGCCGTTGTACCCCTTCACTGGGCAAAACACGCTCTGACCGGACGCTCCGGTCATACCGACCGGACGCTGGCCCTCAGCGTCCGGTCGCCCGATGGACGCCACGCGTCACC…	1416	9.13E+03	0.17%	2.53E+02	0.04%	gb|AC169369.2| Sorghum bicolor clone SB_BBc0115C15, complete sequence	chromosome_4	No hits
134547	GACATCATGATGACATATAGAAGATCTGATTCACTCCATATATTGGGATATTCAGATTCTGATTATGCGGGAGATGATAGAAAATCCACGTCGGGATATGTATTCACTCTCGCAAAGGGGAGCTATTTTATGGAAAAGCTCAAAGCAAACCGTCACTACATCGTCCACAATGTATGACAGTTTGTAGCGTGTTATGAGGCAACGGGGCAGGTGAACTGACTAAAGACGTTCATACCCGGTTTGAAGGTGGTTGACGACATCTATAGACCACTAAAGTTATACTGTGATTATAATCTGGTAGTACAGGATGCTCACAACATAAGTCAAGTGGTGCTGCCAAACACATTGACATAGAGTATTATGTTGTGAAAGATAAAGTACGGGATCAAGTCATAAGTC…	1191	1.07E+04	0.17%	7.19E+02	0.10%	No hits	chromosome_6	SRSiTERTOOT00079 donuil_106M24-1 donuil_S106M24-1 S106M24 bases 46681. .53506 ||retrotransposon
135581	ACAACGAAGAGGGAGAACTTGACATAGGGGGAGAGATATGATAAAGGAAAGGAATCAATTAGAATCTTGAGCACACAAGTAGGGGGAGCAAGCTCACAAACTTGTATGGTGCATTTGAATGTGCATTTCATATGTTTGCTTGCATGGCATAAGTTCCATATTTATAATATCCATGCTTGTGTGATGTATGCTAGTTGTAGATTTGAATGATGAAATGCAAACTAGCATGTATAGGATATCTAGTGATTTCACTTCCAAATATTTCTAAGTGGTATTAAGCTAACCATGATGCTAAGGATGGTATATTGGTGCACTCCGATTGGTATCACGCTTCAAAGGTCCATCTTTTATACCTTAGCATCATATGGTAGACATTGACTCCTACATTTCCTATCTAAG…	1140	1.12E+04	0.17%	1.68E+02	0.02%	No hits	chromosome_10	No hits
133365	CCGGTCACTACGCCACCAGTGTCCAGTCACTCTGTGAACCCCTGTCTTTTCTGTATAGGGCGCCGGTGGCACCGTTGGACTATCCACACTCTACGGGCGGACACTCCGCTGTTGAAGTTTCTAACCCTTGCTCAAATGTGCCAACCACCAAGTGTATCACCTTGTGCACATGTGTTAGCATATATTCACAAGCATTTTCAAGGGTGTTAGCACTCCACTAGATCCTAAATGCATATGCAATGAGTTAGAGTATCTAGTGGCACTTTGATAACCGTATTTCGATACGAGTTTCACCCCTCTTAATAGTACAGCTATCGAACATAAATGTGATCACACTCGCTAAGTGTCTTGATCACCGAAACAAAATGGCTCCTACCACTTATACATTTGCCTTAAGCC…	1107	1.17E+04	0.17%	1.54E+02	0.02%	gb|AC196818.2| Sorghum bicolor clone SB_BBc0005H14, complete sequence	chromosome_4	ZRSiTERTOOT00157 giepum_438D03-1 giepum_Z438D03-1 Z438D03 bases 8744. .21531 ||retrotransposon
134938	TGGAGCTCCTTGGTGATGTGGGTCTTGTGGAATCTCTCTTCTTTCTATTTGGAGGTAGTGTTAGCGTCGATGCAAGATAGGTGCATGGTTTGCACTAGACGTACCATAGGCTTAGAAATTGTTTTGGTCGCACCCGATGGTACCACTAGGTGACGAGGCCCAAGTGGAAGCTCATTTTGGTACGTTTGGAGATAGTGCTAATCTTAACGCAAGATAGGTGCACGGTTTGCGTCGAACGTACCCTAGGCTAGGAAATCATTTTGGATGCACCCAATGGAACTCCTAGGTGATGTGGGTTATGTGGAGTCTCACTTCTTTCCGTTTAGAGACAGTGTTAGTGTTGGTGCAAGATAGGTGCATGGTTTGCGCCAAACGTACCATAGGCTCAGAAATTGCTTT…	1098	1.17E+04	0.17%	2.30E+03	0.31%	No hits	chromosome_6	SRSiCMCMOOT00005 gi|7381215|gb|AF137608.1|AF137608 Sorghum bicolor centromere-associated repetitive DNA element CEN38
134822	GACCTCCGTCTTTTCTGTCTAGAGCGTCGGTGGCACCGTCGGACTGTCCGTACTCTACGGGCGGACACTCCACCGGTGGAGTTTCTTACCCTTGCTCCCAAACTTCACCACCCTTGATCAAATGTGCCAACCACCAAGTGTATCACCTTGTGCATATGTGTTAGCATATTTTCACAAACATTTTCAAGGGTGTTAGCACTCCACTAGATCCTAAATGCATATGCAATGAGTTAGAGCATCTAGTGACACTTTGATAACCGCATTCTGATACGAGTTTCACCCCTCTTAATAGTACGTCTATCAAACTTAAATGTGATCACACTCTCTAAGTGTCTTGATCACCGAAAAAATAGCTCCTATGGTTTATACCTTTGCCTTGAGCTTTTTGTTTCTCTCTTT…	1041	1.19E+04	0.17%	1.88E+03	0.24%	gb|AC169369.2| Sorghum bicolor clone SB_BBc0115C15, complete sequence	chromosome_1	SRSiTERTOOT00085 onap_45I19-1 grande_SB45I19-1 SB45I19.fasta.screen.Contig7 bases 27381. .16883 ||retrotransposon
131074	CAGGTGCATCCAAAAGGAATTCTGAGCCTATGGTATGTCTAGCGCAAACCATGCACCTATCTTGCACCGACACTAACACTGTCTCCAAATGGAAAGAATTGAGATTCCACATAACCCGACGTCACCTAGGAGTTCCATCGGGGTGCGTCCAAAATGATTTCCAACCCTATGGTACATTCGACGTAACCCGCACACCCATGTTGCGTCAAGATTAGCACCATCCCCAAACGGACCGAAACAAGCTTTCACTTGAGCCTTGTCACTTCTGAGTACCAACGGGTGCGTCCAAAATGATTTCTAAGCCGATGGTACGTTTGGCACAAACTGTGCACCTATCTTGCACCGACACTAACACTATATCCAAAGAGAAAGAAGTGAGATTCCACATGACCCACGTCA…	886	1.46E+04	0.17%	1.15E+03	0.12%	No hits	super_60	SRSiCMCMOOT00001 gi|4106407|gb|AF078902.1|AF078902 Sorghum bicolor centromere element pHind12, complete sequence
131072	TGAAAGCTTGGCCCATTTCGAGATATTGCTAATCTTGACGCAGGATAGGTGCACCGTTTGCGTCGAACGTACCATGGGCTCAGAAATCATTTTGGACACACCCGATGGAACTCCTATGTGATGTGGGTCATGTGGTATCTCACTTCTCTCCGTTTGGAGACTATGTTAGTGTCGGTGCAAGATAGTTGCACAGTTTGCGCCAAACGTGCCATCGGCTTTGAAATCATTTTGGACGCACCCGATGGTAATCCTAGGCGATGAGGCTCAAGTGAAAGCTCAGCCTGTTTGGGAATAGTGCTAATCTTGATGCAAGATAGGTGCACGGTTTGTGTCGAACGTACCATAGGCTCGGAAGTCATTTTGGACGCACCCGATGGAACTCCTAGTTGGCGTGGACCA…	845	1.47E+04	0.17%	3.20E+03	0.33%	No hits	super_28	SRSiCMCMOOT00005 gi|7381215|gb|AF137608.1|AF137608 Sorghum bicolor centromere-associated repetitive DNA element CEN38
127571	GAAATCATTTTAGGATGCACCTGATGGTACGCCTAGGTGATTAGGCTCAAGTGGTAGCTCGTTTGGGTCCGTTTGGAGATAGTGCTAATCTTGACACAAGATAGTTATGCGGTTTGCGCCAAAAAGCACCATAGGCTTAGAAATCATTTTGGGCACACCCGATGGTACTCCTAGGTGATGATGCTCAAGTCATAGCTCATTTCGGTGCGTTTGGAGATAGAGCTAATCTTGACGCAAGATAGGTGCACGATTTGCGTCAACGTACCATAGGCTCAGAAATCATTTTGGATGCACCCGATGGAACTCCTAGGTGACATGGGTCTTGTGGAATCTCTCTTCCTTTCGTTTGGAGACAGTATTAGTGTCGGTGCAAGATAGGCGCACAGTTTGCGCCAAACG…	824	1.55E+04	0.17%	2.68E+03	0.27%	No hits	chromosome_3	SRSiCMCMOOT00005 gi|7381215|gb|AF137608.1|AF137608 Sorghum bicolor centromere-associated repetitive DNA element CEN38
131832	TGTGGAATCTTGTTCGTTCCGTTTGAGATGTTAGTGTTAGTGCAACATAGGTGCACGGTTTGCGCCAAACTTACCATAGGCTTAGATATTGTTTAGGACGCACCCGATGGTACTCCTAGGTGACGAAGCTCAACTGGAAGCTCATTTTGGTCCGTTTGGAGATTGTGCTAATCTTCACGCAAGATCGGTGCACGGTTTGCGCCGAACGTACCATAGGCTCGAAAATCATTTTCGACGCACCCGATGGAACTCCTAGGTGACGTGGGTCATGTGGAACCTCAGTTGTTTCCTTACGGAGACAGTGTTAGTGTCGGTGCAAGATAGGTGCACGGTTTGCGCCAAACGTACCATTAGCTTAGAAATCATTTTGGACGCTCCTGATGGAACTCCTAGGTGACT…	810	1.55E+04	0.17%	2.37E+03	0.23%	No hits	chromosome_6	SRSiCMCMOOT00005 gi|7381215|gb|AF137608.1|AF137608 Sorghum bicolor centromere-associated repetitive DNA element CEN38
135413	ACGGTGTTAGTGTTGATGGAAGATAGGTGCACGGTTTGCGCTAAACGTACCATTGGCACAGATATCATTTTGGACGCACCCGATGGAACTACTAGGTGACATGGGTCATGTGGAATCTCGTTCGGTCCGTTTGGAGATGGTGTTAGTATTGATGTAAGATAGGTGCACGGTTTGCCCTAAACGTACCATAGGCTCAGATATCGTTTTGGACGCACCCGATGGAACTACTAGGTGACGTGGGTCATGTGGAATCTCGTTCGGTCGGTTTGGAGATGGTGTTAGTGTTGATGTAAGATAGGTGCACGGTTTGCGCTAAATGTACCATAGGCTTAGATATTGTTTTGGACACACCCGATGGAACTCCTAGGTGACGTGGGTCATGTGGAATCTCGTTCGGTC…	762	1.69E+04	0.17%	1.36E+03	0.13%	gb|AC169373.2| Sorghum bicolor clone SB_BBc0188M08, complete sequence	chromosome_6	SRSiCMCMOOT00005 gi|7381215|gb|AF137608.1|AF137608 Sorghum bicolor centromere-associated repetitive DNA element CEN38
125087	ATGCTTAAAATTAATTTCAGACGCATTTGATGTACTCCTAGGTGACAAGGCTCAAGTGGAAGCTCGTTCTCAGTCCGTTTGGAGATAGTGCTAACCATGACGTAAGTTAGGTGCACGGTTTGTGCCGAACGTACCATAGGCTCAGAAATCGTTTTGGACGCACCTGATGGTACTCCTAGGTGACGTGGGTCCTGTGGAATCTCCTTTCCGTGCGTTTGGAGACGGTGTTAGTGTCGGTGCAAGATAGGTGCACGGTTTGCGCCAAACGTACCATAGGCTCAAAAATTGTTTTGGACACACCCAATGGTACTTCAAGGTGATGAGACTCAATTGGAAGCTTGATTCGGTCTGTTTGGAGATAGTGCTAATATTGGCAGAAGTTAGGTGCACGGTTTGCGC…	706	1.81E+04	0.17%	2.52E+03	0.22%	No hits	chromosome_10	SRSiCMCMOOT00005 gi|7381215|gb|AF137608.1|AF137608 Sorghum bicolor centromere-associated repetitive DNA element CEN38
134086	ATATGGTGGTAATCTTGACACAAGATAGGTGCACGGTTTGCGTCAGACGTACCATTGGATCATAAATCATTTTGGACGCACCCGATGGAACTCCTAGGTGACGTGGATCATGTGGAATCTCACTTCATTCCGTTTGGAGACAGTGTTAGTGTCGGTGCAAGATAGGTGCATGGTTTGGGCTAGATGTACCATAGGCTTACAAATCGTTTTGGACGCACCCAATGGAACCCCTAGGTGACGTGGGTCATGTGGAATCTCGCTTCTTTCGGTTTGGAGACAGTATTGGTGTCGGTGCAAGATAGTTGCACGGTTTGTACCAAACGTACCATCAGCTTAGAAATCATTTTGGACGCACCCGGTGGTACTGCTAGGTGACGTGGGTCATGTGGACTCTGACTT…	656	1.93E+04	0.17%	2.25E+03	0.18%	dbj|AB008944.1| Saccharum officinarum gene, repeat sequence, clone SoCENM4	chromosome_5	SRSiCMCMOOT00005 gi|7381215|gb|AF137608.1|AF137608 Sorghum bicolor centromere-associated repetitive DNA element CEN38
119907	GGTTTGCACTAAACGAACCATAGGTTCAGATATCATTTTGGATGCACCCGATGGAACTCCTAGGTGACGTGGGTCATGTGAAATCTCGTTCGATCCGTTTGGAGATGGTGTTAGTGTTGACGTAAGATAGGTGCACGGTTTGTGCTAAATGTACCATAGGCTCAGATATCATTTTGGACGCACCCGATGCAACTCCTAGGTGACGTGGGTCATGTAGAATCTCGTTCGGTCCGTTTGGAGATGGTGTTAGTGTTGATGGAAGGTTGGTGCATGGTTTGCGTTAAACGTACCATAGGTTTAGATATTGTTTTGGACGCACCCTATGAAACTCCTAGGTGACATGGGTCATGTGGAATCTCATTCGGTCCGTTTGGAGATGGTGTTAGTGTTAGTTCTAGA…	656	1.90E+04	0.17%	2.65E+03	0.21%	No hits	chromosome_6	SRSiCMCMOOT00006 gi|13400341|gb|AZ922058.1|AZ922058 HRCot2E04 Sorghum bicolor HRCot Sorghum bicolor genomic similar to Sorghum bicolor centromere-associated repetitive DNA element CEN38, DNA sequence
117305	GGGTGCGTCCAAAAGGATTTTCGAGACCAAGGTACATTCGGTGCAAAACTTGCACCTATCTTGCGTCAAGATTAGCACTATCTCCAAATGGACTCAAAGAAGCATCCACTTGAGCCTCGTCACCTAGGACTACCATCGGGTGCGTCCAAAACGATTTCTGAGCCTATGGTACGTTTGGCACAAACCGTGCACCTATCTTGCACTAATACTAACACTATACCCATACGGACCGAAACGAGATTCCACTTGAGCCTCGTCACCTAGGAGTTCTTCGGGTGCGGTCAAAATGATTTCCGAGCCTTGTTTGGAACGAACCGTGCACCTATCTTGCACTAATCTAACACTATCTCCAAACGGATCGAACAAATTCCACTTGAGCCTCGTCACCTAGGAGTTCCA…	641	1.93E+04	0.17%	2.20E+03	0.17%	dbj|AB008944.1| Saccharum officinarum gene, repeat sequence, clone SoCENM4	super_2150	SRSiCMCMOOT00006 gi|13400341|gb|AZ922058.1|AZ922058 HRCot2E04 Sorghum bicolor HRCot Sorghum bicolor genomic similar to Sorghum bicolor centromere-associated repetitive DNA element CEN38, DNA sequence
121047	ACTTGAGCTTCGTCACCTTGGAGTACCATCAGGTGCATCCAAAATGATTTATGTGCCTATGGTACGTTCGGTGCAAACCGTGCGCCTATCTTGCGTCAAGATTACACTATCTCCAAATCGACTGAAATGAGCTACCACTTGAGACTCATCACCTAGGAGTACCATCAGGTGCGTCCAAAATGATTTATGTGCCTATGGTACGTTTGGTGCAAACCATGCAGCTATCTTGCACCGACACTAACACAGTCTCCAAACGGACTAAAACGAGATTCCACATGACCCACATCACCTAGGAATTCCATCGGGTGTGTCCAAACGACTTCTGAGCCAATGGTACGCTCGGCACAAACCGTGCACCTATCTTGCGTCAAGATTAGCACTATCTCCAAACGGACTGAA…	636	1.99E+04	0.17%	3.33E+03	0.26%	gb|AC169373.2| Sorghum bicolor clone SB_BBc0188M08, complete sequence	chromosome_6	SRSiCMCMOOT00005 gi|7381215|gb|AF137608.1|AF137608 Sorghum bicolor centromere-associated repetitive DNA element CEN38
116903	AGACCGAACGAGTTTCCACATGACCCAAGTCGCCTAGGAGTTCCATCGGGTGCGTCCAAAATGATATCTGAGCCTATGGTATGTTTAGCGCAAACCGTGCACCTATCTTACATCAACACTAACACCATCTCCAAACGGACTGAACGAGATTCCACATGACCCACGTGACCTAGTAGTTCCATCGGATGCGTCCAAAATGATATCTGAGCCTATGGTACATTTGGCGGAAACCGTGAAACTGTCTTGCACTAACACTAACACCATCTCCACACGGACCGAACGACGATTCCACATGACCCATCGTCACCTAGGAGTTTCATCGGGTGTAGTCCAAAACGATATCTAAGCCTATGGTACCTTTAGCTTAAACCGTGCACCTATCTTACATCAACACTAACA…	624	2.04E+04	0.17%	7.19E+02	0.05%	dbj|AB008971.1| Saccharum officinarum gene, repeat sequence, clone SoCEND5-1	super_661	SRSiCMCMOOT00005 gi|7381215|gb|AF137608.1|AF137608 Sorghum bicolor centromere-associated repetitive DNA element CEN38
127269	ATCTTACATCAACACAAACACCATCTTCAAACCGACCGAACAAGATTCCACATGACCCACGTCACCTAGGAGTTCTATCGGCTACGTCCAAAACGATATCTGAGCCTATGGTACATTTAGCGCAAACCGTGCACCTATCTTACTTCAACACTAACACCATGTCCAAATGGACCGAACGAGATTCCACGTGACCCACGTCACCTAGGAGTTCCATCAGGTGTGTCCAAAACGATATATGAGCCTATGGTACGTTTAGCGCAAACCGTGCACCTATCTTACATCAACACAAACACCATCTCCAACCGACCGAATGAGATTCCACATGACCCACGTCACCTAGGAGTTGCATTAGGTGCGTCCAAAACGATATCTGAGCCTATGGTACATTTAGCGCAAACC…	608	2.16E+04	0.17%	6.84E+02	0.05%	No hits	chromosome_6	No hits
117534	CAATATTAGCATTATCTCCAAACAGACCGAATCGAGCTTCCACTTGAGTCTCATCACCTTGAAGTACCATATGGTGTGTCCAAAACTATTTCTAAGCCAATGGTACGTTTGGCGTAAACCGTGCACCTATCTTGCACCGACACTAACACTGTCTCCAAACGGATTGAAACAAGATTCCACAAGACCCACGTCACCAAGGAGTCCCATCGGGTGCGTCCAAAACGATATCTAAGCCAATGGTACATTTAGCGCAAACCGTGCACCTATCTTACATCAACACTAACACCATCTCCAAATGGACCCAATGAGATTCCACAAGACCCATGTCACCAAGGAGTTCCATCGGGTGCATCCAAAACAATATATGAGCCTATGGTGCATTTGGCGCAAACCGTACAC…	523	2.48E+04	0.17%	3.31E+03	0.21%	No hits	super_14	SRSiCMCMOOT00005 gi|7381215|gb|AF137608.1|AF137608 Sorghum bicolor centromere-associated repetitive DNA element CEN38
118129	TGAAGGTAGATTCCACATGACCCACATCACCTAACCAACACCAAAACTATCTCCAAACAAAAAGAAGCGATATTGCACATGACCCACGTCACCTAGGAGTTCCATCGGGTGCTTCCAAAATGATTTGTAAGCCTATGGTATATCTAGCGCAAACCATGCACCTATCTTGCACCGACACTAACACAGTCTCCAAACGGAAAGAAGTGAGATTCCACATGACCCATGTCACCTAGGAGTTCCATCGGGTGCGTCCAAAATGATTTACGAGCCTATGGTACGTTCGACGCAAACTGTGCTCCTATCGTGCGTCAAGATTAGCACAATCTTCAAACGGACCGAAATGAGCTTCCACTTGAGCCTCGTCACCTAGTGGTACCATCGGGTGCATCCAAAATGATT…	429	2.93E+04	0.17%	1.78E+03	0.09%	dbj|AB008960.1| Saccharum officinarum gene, repeat sequence, clone SoCENM20	chromosome_5	SRSiCMCMOOT00005 gi|7381215|gb|AF137608.1|AF137608 Sorghum bicolor centromere-associated repetitive DNA element CEN38
137423	CTAATCTAGTGGACAGGTAATTAATGATAAGCTTGATGCTAAGTTTAAATTGGTTACTATAATCATAAGCTCTTTTATGCAACTGTGTCAAGCTAGCCCACCTGTAAAGCCTTGCATGATCCTTGGTGTCTTTTATTTCTGATTTTGTCGGGTAAGTCTAGCTGAGTACCTTCTCGTACTCAGGGTTTATTTCCCACCTGTTGCAGATGACCAGTTCTACTTTGGTTGCTGCAAGTACTACCTTCTCCCTGCTGGGGATGAAGACTAGACCGTTGGGCGCGGTTTCTACTAGTTCTCGTACCTGATAATGCTTTTGTGGGACATGACTTTGATCTTGGCAATGTATTTGAAAACTATGATGTTTTGTACTAAACTATGTTGCTTCCGCACACTCAAACT…	10,802	1.08E+03	0.16%	1.33E+03	1.76%	dbj|AP009051.1| Oryza sativa Japonica Group genomic DNA, chromosome 9, fosmid clone:OSJNOa063K24, complete sequence	super_1138	ORSiRGRR00000006 gi|169818|gb|M11585.1|RICRGHA Rice 25S ribosomal RNA gene ||gi|175854 427193 472191 472195 28S rRNA gene gi|169815 2796928 2799921 25S rRNA gene
137407	ACTTTTTATGAAATGAAAAAACCTTAGAAAATAGTTAGAAAATTATAGAAAATCTGTACTAGTTGAACTTGCGGACCGTGTTCATCTCGGCGAGCATGTTCTCTGCTGAACGGTAACGAACGTTAAGGAGGAGCTTTGATTCTACGAGGGAGAGCGACAACGGTCGTGGAAGACCGTGTTCCCTTCCTCGTAGAATTGGAGCTCTTCCGTGGCCAAGTACGGTGCCGTCCGGTGGAGAAATGCTCGCCGAGATGATCACGTAAGCAAGTTCAACTAGTACGGATGGTTATTTATTCACACGTCCCGATATCGTCGCAGTAGTCTGTTATGTGTGTACACTCCCATTCTTCTGTTAATTTGTGGAAATATCATGTGAATTACTTACCTGCCGCAGTAAAA…	5275	2.24E+03	0.16%	5.59E+00	0.00%	No hits	chromosome_7	HRSiTETN00200006 TREP788 transposon, CACTA, "Caspar_TREP788"; complete element
137413	ACCACCGGAAGAAGCCTCATAACCGAACTGGAGAAGATGTACTCGCAATGGTCAAGGATGTGAAAGTAGTATTTGGAAAGGGATAAGGCAGCGAATATGTTCCCAAAGATGCTAAGGGACACGCACCCATGTGGAAGAAGAAGTCCATCTTTTGGGAGCTACCCTATTGGCAAGTCCTAGAGGTCCGCAACTCAATCGACGTGATGCACCTGACAAAGAATCTTTGTGTGAACCTGTTAGGATTCATGGGTGTGTACGGGAAGCCAAAGGATTCACTTGAAGCATGCCAGGACTTGCAGGGCATGAAAGAATGAGACAACCTTCATCCAGAGAAGACAGATGATGAACGTCATTACTTAAGTCCTGCTAGCTACACGCTTAGCAAAGAAGAGAGGGACA…	4719	2.60E+03	0.16%	3.23E+01	0.02%	No hits	chromosome_6	HRSiTETN00200006 TREP788 transposon, CACTA, "Caspar_TREP788"; complete element
137278	GAAAGTTTCCATGTGCTAACGCGTAATCCAAGCTTCAGACTTCCCTAGAAACTTGGATCGGAGCAACTCTTTATGTGTCTCGATATACGGATCCACCAAGGGAGGAGTTTTGCAGAACTGTGTAGTGTGCTTTTAATTTAAAATTATTTTCCTTCGTACCAATATATGTTTTCTTCCCTAGTGTCCCCTTTCCACTTAGTCTCCCCTCGTGTCGCGATTTTGGAACACCAATTGGGTTAAGGTCGGGAATAAAGTCAACACGAAACTCAATGACCTCCTCTGTTCCATAGCCCTTGGCGATGCTTTCTTCTGGCCGAACACGGTTGTGAACATATTTCTTTAGGACTCCCATGAACCTCTTAAAGGGGAACATGTTGTGCAGGAACACAGGACCGAGAA…	4525	2.64E+03	0.16%	1.59E+01	0.01%	No hits	chromosome_1	HRSiTETN00200006 TREP788 transposon, CACTA, "Caspar_TREP788"; complete element
137273	TGGACTTTTTATGCGTTCAGATATCGCACTCGAGAACCAAGTTCCAACCACATGCCAAGTCTCATACGTTCGAAGCAACATACGATAGATTACATGCCAACAAAAGAAAGGTCATCACGACAAGACCTAGATACTAGCGCAAGGCAACTAGCCTACTCCTCGGGGCCATCGTCGGGATCGGAGACGTCACCATCGCCTCCTGGTGAAACTACAGGCTCGTTCTGGTTGTCGTCGTCGATGTCCATGCCAGCGGCATTCGGTGGAGCATATGGGCCAACCCCATTGTAAAGCGCGTGAAACTCCTCGTGCAGGTTGCCGTTGTATTCCTCTAGCTCATCGACTCTCTGCAGCAGAAGGTTTCTTGCGTTCCAGGCTTCATTCCTTTCCTGAACCAACTGT…	3841	3.12E+03	0.16%	1.79E+02	0.08%	No hits	chromosome_9	SRSiTERTOOT00084 leviathan_98N8-1 leviathan_98N8-1 98N8.fasta.screen.Contig47 bases 55971. .41450 ||retrotransposon
137086	ATTTGAAAATAGAAATGGTTTGAAAAATGTTTGGATACTCAAAGTTGCTCCAAATCTGTTGAAATAAATTTGTATAGGTTCCTTATCATCAGATCTACTTGGGAAAATTATTGCATGTCATTTTTGAGATACTTTTCTGTAGAACTTTATTTAATTATGTCTATTGCTGATAACTTGAAAAATATGTAGAAAAATCTATAGGCTTCAGAAAAATAATGATTCTAAGTTTGTTAATCTTCTTATGTAATGTACTTCCTAGGAAAAATAATGTTTCATGCATGTGCTGTGGGAAAATTTTGAGGTGTAGTTCAAGTACCTTTAATGGCTGATTTTTGTTATTTTAGTTAGAGAGCAAACTTTGTATAAAACATGCATGTGATAATTTTTGTTACAGTCATT…	3238	3.60E+03	0.16%	1.10E+02	0.04%	emb|AM403007.1| saccharum officinarum BAC clone 265O22, cultivar R570	chromosome_7	SRSiTERTOOT00084 leviathan_98N8-1 leviathan_98N8-1 98N8.fasta.screen.Contig47 bases 55971. .41450 ||retrotransposon
136740	GTGGGTAGCACCTTACTCACTAGTAGTGGTGTTAATCTACTGTTGGAGAAGAAGCAGTTCTTGTCCTCAAGTTTCAATGAGCATGATCTTGGTAAAAGCATCATTCGTTACAGAAATTGGAACTTACCAAGATAAAAGGAAAAGGGGTATTAGAACTATCTCAAGTGTATACTTAGAGAAGATTCTAAAGAAATAAAGTATATATGTGAATAAACCTGCGTCTGTTCCTATAGTCAAGGATAATAGTTTTGGGAACTTTCAGTGTTCCAAGAACTAATGTGAGATCGAAAGGACGTCTTATATGCTTCAGCTGTTGGAAGCTTAATGAGTGCATATTGTAAGGAAAATGGACCCTTGGCTCATTTACTTTGGATTTTGGTGTTTGATGACCAACACAAC…	3238	3.59E+03	0.16%	1.75E+02	0.07%	No hits	chromosome_10	SRSiTERTOOT00084 leviathan_98N8-1 leviathan_98N8-1 98N8.fasta.screen.Contig47 bases 55971. .41450 ||retrotransposon
136812	TACCTAGATAATGAGCATCCACATCTACATCATGGTCTTAAGCAAGCATTTCGAAACACTCAATCTAATTAGCTTAAGCGACTATCACTAAGCACAAAGCTCGCACATACAAGCAGTCACCTACAACAACACTACTACACAACTCATGCAAACATGGTTGTAAGGTACTGTTATCTTTTATTTCCTTTTTACTCAGTAGGTGGATAACTCTTCAAAACAAGTTTTACTTACATTTAGCAAATTAGTTTTTGGTCATGCACAACATGACCATATGGTTACAACAAGTTATCCATTAATAGAACAAGGGTGAGAGGAGCATGTTTATGCACAAGCAACAATCATGATGCATGCTCATCCTATTCGTCCTCACGAAATTGCCAGCCTAAGGTGACAATCATG…	3098	3.80E+03	0.16%	2.79E+02	0.11%	No hits	super_12	SRSiTERTOOT00002 gi|7262601|gb|U07816.1|SBRETROTP2 Sorghum bicolor retrotransposon-like element Levithan, 3' LTR sequence
137164	CTTCCCAATAACTGACATGTGCCCGATGTGCTCTTTCTTTCAACCTTGTATCTCGCATAATTCGAGTCGGAGTAACCAACTAGCTCAAACTTTGCACCTTTGGGATACCACAAACCAACATTTGGTGTATGCTTTAAGTACCTCAATATCCTCTTTATAGCCTTCAAATGACTTTCTCTTGGTGAGGCTTGAAATCTTGCATACATGCATACACTAAACATGACATCCGGCCTTGATGCGGTCACATAGAGTAGGCTTCCAATCATAGACCGATACAACTTTTGATCCACCATGTTTCCACTTGCATCACTATCCAAGTTACCATTTGTTCCTATAGGTGTGCTAATGACTTTGCTATCACTCATGCCAAACTTCTTGATCATGTCCTTGATGTACTTC…	3084	3.85E+03	0.16%	1.44E+02	0.05%	No hits	chromosome_2	SRSiCMCMOOT00007 gi|13432649|gb|AZ922428.1|AZ922428 MRCot4C10 Sorghum bicolor MRCot Sorghum bicolor genomic similar to Sorghum bicolor centromere element pHind12, DNA sequence
137209	TTTCATGCATTGGTCCCTCATAAGGCTATCTAGGTCAACACATGTAACATTACTTAAGTGCTTGATCATGAAAGGTGACATTCATGAACCATGTTCTCTTTGCCAACTTAAGTGTTGCTAATATGTTTTTGTGACTCATATTAATCAATTACATGTTTACACTCATGATCATATGCATATACACATGAAAACATGAAATAATAAGAAATGTTGCATATGTTTCAATCGAATGTTTCAAGTGTAAATGCTTATATATGAATGCTTGATGATCATGCTCATGCTATGCAAGTCAAGTTATGCAAGGCTAACACCTAGGGTGTTACACGAATGGCTTCTAGTCTTGTAATCGGTGCAAAGGTCTCTCCAAAATCCAAACCTTCAACTTGAGAGAACCCCTTT…	2916	4.00E+03	0.16%	3.76E+01	0.01%	No hits	chromosome_6	ZRSiTERTOOT00157 giepum_438D03-1 giepum_Z438D03-1 Z438D03 bases 8744. .21531 ||retrotransposon
137084	AGTTCAAATAAATATTACAAACCAAGTTTGAATTTGCGGAAGCAACATAGTTTAGTACATAACTTCATAGTTTCAAATACATTGCCAGATCTGAGTCATGTCCCACAAAAGCATCAACAGATATGAGAACTAGTAGAGACAGCGCCCAACGGTCTAGTCTTCATCCCCAGCCGAGAGAAGGCAGTACTTGCAGCAACCAAAGTAGAACTGGTCATCTACAACAGGTGGGAGATAAACCCTGAGTACGAGAAGGTACTTAGCTAGACTTACCCGCCAAACCAGAAATAAAGACACCAAGGGTCATGCAAGGCTTTTGAGGTGGGCTAGCTTGACACAGTTGCATAAAAGAGCTTAAGAATATAGTAACCAATTTAAATTTAGCATCAAGTTATCATCATT…	2866	4.09E+03	0.16%	4.29E+02	0.15%	No hits	chromosome_4	SRSiTERTOOT00002 gi|7262601|gb|U07816.1|SBRETROTP2 Sorghum bicolor retrotransposon-like element Levithan, 3' LTR sequence
137314	GATGAGGTGGATCACGGTTGGCTATATTTGCTATCGTAGAAAAGAACCATGTGATAATGAATTAAGACGGACGGGGTCTTGTGTAGGTTGAACATAGTGACTCCGTCTGAGTCGTTTAAGGACCGATACGCTGTACGTCCTCATGTCATGTTAAACGCAGCCTAACACTTAGCTGGCCGGAAAAGTCGTTCCGACCGCGAAGCCTAGTAGCTCGACTCAGGCCGGGGACGCGAGTAGTGGCGGCATTCTAGAGGTAGTAAGGATGTGCGGAGAGCCATTGGCATAAGTCCAAGGCGGGTTAGAGTCCCGAACAACCTTGGCAGAGTGGTTCTCTGAGAATGTCGATCTGATCAGACTCGCGACTCCTGAATCGTACCAAAGGTGACTTGTTTGCGACTC…	2860	4.23E+03	0.16%	6.17E+02	0.22%	No hits	chromosome_6	SRSiTERTOOT00002 gi|7262601|gb|U07816.1|SBRETROTP2 Sorghum bicolor retrotransposon-like element Levithan, 3' LTR sequence
137385	CAAATATGAAGTCTCAACAACATATACTCCTCAACAAAATGGTATAGTTGAGAGAAAGAACCGAACATTGATCACTCTTGCAAGAACAATGTCTGATGAGTACAACACCCCCGAACGCTCTATGGGCGGAAGCAATCAACACCACATGCTATGCATCAAACCGCCTATTCCTTCAAAAGTTTTCTTGGCAAGACACCTTATGAGTTGCTCAATGGGAAGAAGCCGGACGTCTCCTTCTTTAGGGTGTTTGGTTGCAAGTGCTACATCTACAAGAAGCGGCAACACCTAGGGAAGTTTCAAAGACGTTGTGATATAGGTTTTCTTGTTGGTTACTCATTGAAGTCCAAAGCATATAGAGTATTTAATCATGCCACCGGCTTGGTTGAAGAAACATATGAT…	2799	4.22E+03	0.16%	2.75E+01	0.01%	gb|AY664416.1| Zea mays cultivar Mo17 locus bz, complete sequence	chromosome_7	ZRSiTERTOOT00157 giepum_438D03-1 giepum_Z438D03-1 Z438D03 bases 8744. .21531 ||retrotransposon
137025	TGACATGTGCTTATAGCATAGTTTCTTGGATGATGTTGACTACCTTGCTTTTCAACATATCCATTGCATTCATCTCCTTCGATGCACCGATTGCATAGGCACTTACACGCATTGCATCATACAGGATCGCAAACCGAGAACCCAGTCGTCATTCCCGAGGAGCCCGAGGAGCAGTTCGAGGTGCAGCAGCAGGAAGTGCCAGAAGCCGACGAGGAGGACGTTGAAGAACTTCCGGAGTGCCCCGATCACCGTCCGAGCTCCTTCGAGAGAGGCAAGCCCCGGAGCATTTTTCTCCCGGTTTGCAATGATTTCATTAAATGCTTTACTTTAAATTGATGCATTACGTTCATGAGTTGTTTGCAACCGTTGCTGCATTATACCTTGTTTACCTTTGTTATA…	2775	4.22E+03	0.16%	2.03E+02	0.07%	No hits	chromosome_9	SRSiTERTOOT00084 leviathan_98N8-1 leviathan_98N8-1 98N8.fasta.screen.Contig47 bases 55971. .41450 ||retrotransposon
136482	TCAGTAGGCTCTGGACGGGGCTCACGAGGAGCTAACCGATGACGAGGAGCCCTGCCTCCGGCGGACTTGAGAGTGGTGCGTTTCGTGCGCGCCATCTGTAGCAAAAAGTTGCAACGTAAGGGGGGAATCATTTAAGGGATACGAAATTTAATTATTCGAGACCATCAATTTTAAAGGAGGGAGAATGCAAGAAATGACATGTATGATTGAACATGATGCATGCACGATCCGTACGTCCTCACAAACCTAAAATAAAATTTAAAGGCTAGCGAAATATACGGTGGCATACATACGTTCTCTCGTATACGGTAGCTAGTCGATCTACAATGATACGTTGTTAGTGTACCTGCAGAAAATTTCATTTCAGCCCAGTAATTTCCCAAAAGCATAAAAGCAAGC…	2757	4.40E+03	0.16%	4.06E+02	0.14%	No hits	chromosome_6	SRSiTERTOOT00002 gi|7262601|gb|U07816.1|SBRETROTP2 Sorghum bicolor retrotransposon-like element Levithan, 3' LTR sequence
136034	ATGTTCACCTCACTAGATGAAGAAGTAGATGGATTAGAAAGAATTACATTTGGTGACAACTCAAAGGGCAAAGTCAAAGGATTGGGCAAAGTGGCAATATCAAATGATCATTCAATCTCAAATGTGTTATATGTTGCTTCATTGAGTTTCAACTTGCTATCCGTTGGATAATTGTGTGATCTTGACTTTCAATGCCTATTTACCGAGAAGGAAGTGGTTGTATCCAAGAAAGATGATGATCAAGTGATATTCAAGGGATTTAGATACAACAACCTATATCTAGTGGATTTGACCTCCGAAGATGCTAACTTGAAGACATGCCTATTCACCAAAACATCACTTGGGTGGCTATGGCATAGAAGACTTGCTCATGTTGGGATGAGTTCACTCAAGAAGCTT…	2716	4.40E+03	0.16%	3.02E+01	0.01%	No hits	chromosome_7	ZRSiTERTOOT00157 giepum_438D03-1 giepum_Z438D03-1 Z438D03 bases 8744. .21531 ||retrotransposon
136912	TTGGCAAAGTGGTAATATCAAATGATCATTCTATCTCAAATGTGCTATATGTTGCATCATTGAGCTTCAATTTGCTATCCGTTGGACAATTGTGTGATCTTGGCTTCTAATGCTTGTTCACCGAGAAGGAAGTTGTTGTATCTAAGAAGGATGATGATCAAGTGATATTCAAAGGATTTAGATACAACAACCTATACTTAGTGGATTTCACTTCCAAAGATGCTAACTTGAAAACATGCCTATTCACCAAAACAACACTTGGGTGGCTATGTCATAGAAGACTTGTTCATGTTGGGATGAGCTCACTCAAGAAGCTAATGAAGAATGATTTGGAGAGAGGGTTGAAGGATGTGAAGTTTGAGAAGGACAAGTTTTGTAGTGCATGTCAAGCCGGCAAGC…	2650	4.61E+03	0.16%	1.92E+01	0.01%	gb|DQ115020.1| Saccharum officinarum clone SCAGLV1042D06 transposon opie-like, partial sequence	chromosome_7	ZRSiTERTOOT00157 giepum_438D03-1 giepum_Z438D03-1 Z438D03 bases 8744. .21531 ||retrotransposon
136955	TTACCTCCCTCATCTAGGTCAAGATGTCCACTAGTAGGCATTGGAGTCTTGATTGGCTTACATTCATCCATCTTGAATCTCTTGAGAAGATCTTTTGTATATTTCTCTTGAGAGATAAAGATGCCTTCTTTCATTTGCTTGACTTGAAAACCAAGAAAGAATGTAAGCTCACCAATCATGGACATCTCGAACTCCTTTGACATCAATTCACCAAATTCTTTGCATGAGTCTTCATTTGATGATCCAAAGATGATATCATCAACATATACTTGACAAATGAAGATACGCCCATCAAGCTTCTTGGTGAATAGTGTAGTGTCGACCTTCCCAATGGTGAAGCCCTTCTCAATAAGGAAGTCCCGAAGGCGCTCATACCAAGCTCTTGGTGCTTGCTTAAGC…	2343	5.02E+03	0.16%	2.66E+01	0.01%	No hits	chromosome_6	ZRSiTERTOOT00157 giepum_438D03-1 giepum_Z438D03-1 Z438D03 bases 8744. .21531 ||retrotransposon
136980	TGGGGATGCAAACCAACGGGAGGAACAAGGTTGACACGATGATTTTTCTCCCGAGGTTCACGTGTTTGCTAACACGCTAGTCCCCATTGTGTCGACCGCTCACTTGGTGGTTCGGCGGCTAATTAGCATCACCCGCTAAGCCCGCATGTCAGGCGCCGCAAGAACCTACCCCTTGAGTGAGTGTAGCTCAATGACACGCTTTACTAGAGTTGCTCTTCGCGGCTCCCGCGGGGCGAGCATAATGCCCCTCACAAGCACTTCTCCGGAGTGCCGCACAAGCTTCTTGCGCGCTTCGACGGAGACCACCACCAAGCCATCTAGGAGGTGGCAACCTCCAAGAGTAACAAGCACCACCGGCTTGCAACTCAATCACCTAGTGCCACTCGATGCAACCTCATG…	2236	5.32E+03	0.16%	5.22E+02	0.14%	No hits	chromosome_9	SRSiOTOT00000010 gi|13432374|gb|AZ922153.1|AZ922153 MRCot1F08 Sorghum bicolor MRCot Sorghum bicolor genomic similar to Dispersed repeat sequence, DNA sequence
136099	GAAGATCGTTGTGTCCTTCTTTTCCTTCTTTTCCTTCTTCTTGTTCTTCTTGTTGTCATCATCATTGTCGCTATTGTATGGACATTGATCAACAAGATGATCTTTGCTTCCACACTTGAAGCACCTTCTTGACTCATCTTTGTTCTTGGATGAAGACTTCTTTCTTCTTGCACGGTAGCCTTTCTTTACCATGAACTTGCCAAACCTCTTGACAAAGAGAGCCATCTTCTCATCATCACTATCATCCCATGAATCATCATCCTCACTTGATGTTTCTTGCCTTGCTTTTCCCTTGGATGATGTGTCCTTGAATGCCATGCTCTTCTTCTTGTCATCCTTCTTCTCATCTTTCTTCTCCTTCTTTTCTTCCTTCTCATCATCATCTCTATATGTATCATC…	2191	5.38E+03	0.16%	9.87E+01	0.03%	No hits	chromosome_4	No hits
136370	TATTGAATGACTTGATATATGTTGTTATCTTAGCCTTCCAATAGGGATAATTTGAGCCATCAAATTGGGGTGGCTTCTTGGTGTTGTTGATTTGAGCCATTTGAACACCGAAGGTTGTTAAGCCACAAATAACGGTGACCTCGGCTCCGATACAACTTGAAAGGTCCTAATGGCTAGAGGGGGGTGAATAGCCTAATAAAATTTCTACAACAACACTTAACAAAAGGATTACACAATTATGAGGCGAAGCGAGTTTTGGGCTAGCCTACCAAAATGCAAGCCACCTACCACAATTCTAGTTTAGATAGTATCTATTCACACAATAGCTATGACACTACCCTATGTTAGTGTGCTCTCAAAGGCTAACTAAAGAGCCACACCAACCAAGCAAGTAAGCTC…	2104	5.84E+03	0.16%	3.28E+02	0.08%	No hits	chromosome_8	No hits
134366	CTTAGGCCGTAGCTCTAGGAGAAGAGGAGCAAACCCTCGAGGACCTCGCTGAGTGCCTGGATCACCAGCCAACCTCTTTCCTCAAAGGCAAGCCCCGGAGCATTCTGAGTCTCCTATGTTTTACAAAACTTCACTTAAGTCCTTTATGTTTGATGCATTAGGTTATAAGAGTTGATTGAAAACACTTGATGCATAGAACTACCTTGTCCAGTTACATATACCTTTAACCCTGGGTAGGTCTAGGATCGAATATATGCTTAGCCATGCTTAGACCGCTAGAAGTCAGGTGATTTCCTATCACCTGCGAGATATAGGTGGATACCAAAGCACGGTTGGCTATATTTGCTATCATGAAAAAGAACCATGGGGTAAAAGTAAATAGAGGTTGGGCATAGTCTA…	1958	6.27E+03	0.16%	2.27E+02	0.05%	gb|AC169376.2| Sorghum bicolor clone SB_BBc0046M17, complete sequence	super_81	SRSiTERTOOT00002 gi|7262601|gb|U07816.1|SBRETROTP2 Sorghum bicolor retrotransposon-like element Levithan, 3' LTR sequence
136141	CCGGACTGATTCTAGAGTTTGATGAGCTGCATGTTGAAACTGATGTGTACTGTAAAAATGGTTAATAACAAAGTTGTAGAGAATTTGATAAGCTTTCCAGAAAGTCTAGGATCACTGTTTTTGGATTAGTAGAACTCCAGTTATGAGTGAAACAAGTAGCTACTGTTCATGGCATAGTCGATGTATTGTCGAAGTAGATTCAGTAATAATCGAGAAGAGATATGCACCTACTCAATAAACGTGATGCACGTGTTAAACATATATGCATTCGTAATACTTATGACATATTCATGCATCTAGGATCGGAGGAAGAGATCACGTTGCTGGAATTCAAAGAAGCAGAGGAAGGGAACCAGCAGGAGGATCCGCAAGCCGCAGCTCCCGAAGGCGTGGAGCAGA…	1876	6.33E+03	0.16%	4.71E+02	0.11%	No hits	chromosome_10	SRSiTERTOOT00002 gi|7262601|gb|U07816.1|SBRETROTP2 Sorghum bicolor retrotransposon-like element Levithan, 3' LTR sequence
136406	AACCGAACCCTACCCGCTGAGTCTGGTTATGGGATGACGTCGACATTGTAGCATAAAAGGGTGATGTGGCGTGACAAGGAGAACCGGGGGGCACCAGACTCAGAGAAAGGTCCTTGTTTGGTTTTGGTAATTGAGTGACAACCTAGGTGGACTAATTGTGTTTAATGTGAGATACACAGGTGATTAGTCCACATGTATACTTGTGTGAGCAACTCATACCATGAACTCATGCCATGACGGTGAAGATGGCTTGTGAAAGGATCAAGATGCCCAAGAGGGGGGTGAATTGGGCTAATTCTAAATTTTCTTGCAATAATCAAATTCTACAGATAGCCCAATTAACCCCTTGTGCCTAGAAAAGTGTTTATATCAAACTAATGCACAACAACCTCGCAACCT…	1808	6.48E+03	0.16%	9.17E+02	0.20%	gb|AC169369.2| Sorghum bicolor clone SB_BBc0115C15, complete sequence	chromosome_10	ZRSiTERTOOT00157 giepum_438D03-1 giepum_Z438D03-1 Z438D03 bases 8744. .21531 ||retrotransposon
134691	AACATGGTACAAGATAACCTTTATTTGGAGGTGAGAAGAAGCTTGTCCTTGGATCAAACCGAGTTAAATATCTTTGACAAATGATCTAGATTGGACCAAATTTGGAAAAAATGATCCTCAACCCATTGATTGATATTGATAATCTCAACCCATCTACATTTTGAACCTTTCTAGTCATTGATGACAAAGGGGGAGAAAAACAAAGATATTGGTGATATTAGTACATGGGGAGAAAAACAAAGATATTAGTGTACTAAGATAATGAAAAGACAACAAAGGGGAGAATTTGACATAGGGGGAGAGTATGACAAAGGAAAGGAATCAATTAAAATGTTGAGCACACAAGTAGGGGGGAGGCAAGCTCATGAACTTGTATGGTGCATTTGAATGTGCATTTCA…	1786	6.81E+03	0.16%	8.62E+01	0.02%	gb|AC196818.2| Sorghum bicolor clone SB_BBc0005H14, complete sequence	super_10	ZRSiTERTOOT00157 giepum_438D03-1 giepum_Z438D03-1 Z438D03 bases 8744. .21531 ||retrotransposon
134670	ATTACGTGATAGTCCCTTAGTGAATTGATCTACCATTATTTTTAGATGTGTGGACATAGTCCAACGATATCACTCCGGAGTTTCTCAGTTTTCTGATAGATTTTAGTCTCCGCTTAACATGTCTTGTAGACTTCATGTTATCCTTAGAACTGGTTACCTTAGTTATCACAGTTTGGTTGTCACAGTTTGTCGCAGAACCGACCAATTTATAAGAATACAAGTACAATGGCAATCCGCAAGCGGTCGCACTGTCATACTTGAACCCATATAAACCTGGTAGTCCGTCGAGTACCACGATGGGTCTCGATAAATGATTTACAACAACCAAGATCGTACAGGATTCAACATACATGCCACATATTACATAAAGTTCACAGATACTTTTCATCATCAGAGTAC…	1764	6.90E+03	0.16%	3.55E+02	0.08%	No hits	chromosome_7	ZRSiTERTOOT00330 gi|17082476|nt46535-42696 Zea mays Fourf gag/pol
135949	CCGGCGCGTCCGGTCACCCCGATTTTCAGTGGAATGTGGAGGCAACGACTCTATTTCGTGGGGGCTTCTATTTAAGCCCCATGGTCGGCTTAAGCTCACTCCCTTGGCCATTTGTATTGACATAGCAACCTTGCGAGCTTATCCAAAGCCCTCTCACTCATCTCCATCATTGATTCATCATCTTTGTGAGATTGGGAGTGAATCCAAGTGCATTGCTTGAGTGTTTGCATCTAAAGGCACTTGGTGTTCATGTTTCGCTACGGGATTCGCTTGTTACTCTTGGTGGTTGCTGCCACCTAGATGGCTTGGAGCAGCGAGGATCACCGAGCAGAAGGTGGTGATTGTCTCTGGCTCCGATCGTGGTGATTGTGAGGGGTTCTTGACCCTTTCCCCGGTGGA…	1595	7.40E+03	0.16%	5.83E+02	0.11%	No hits	chromosome_9	No hits
135722	TAATCTCATAACCAACACTTCCATCAATTACTATGATGAAGCGTACTCCTATCAAGTTCTCACTATTCGGGAGAGACGGCAATTTGAATCGATTCCTACCCAGCTAGGGAATTATTCCTAACACACACCCATACTCCCCCTGTCGGGGTCGCATCAGGTCCCCTTTGGTACAACTCATGTCCAAATCATGGGTAAGACCAACGCCGCACCCTCAAAGATACTACCAATCTGCTAAGTGTTTCTAAGTGGTATCTAGCTAACCATAGTGCTAAGGATGGTATAATGGTGCACTCTGATTGGTATCATGCTTCAAAGGTCCATCTTTTATACCTTAGCATCATATGGTAGACATTGTCTCCTATATTTCCTATCTAAGCATATGTGCAAGCTACAATCCAA…	1480	7.98E+03	0.16%	9.63E+01	0.02%	gb|AC169373.2| Sorghum bicolor clone SB_BBc0188M08, complete sequence	chromosome_7	SRSiTERTOOT00002 gi|7262601|gb|U07816.1|SBRETROTP2 Sorghum bicolor retrotransposon-like element Levithan, 3' LTR sequence
135399	CCACTTCTCACTAGAATAGTGACCAATGTGCCAAATCTTGAAGGTAAGCACCTCAAGAACTTATGGGAGAAGTCATTGTCCTTTACCTCTTCTCCAAGTGCTTTGAGATCATTGGCAAGCACTTGAAGCCTATGAAACATCTCCGGCACACTCTCATCCTCCTTCACCTTGAAGCTTGCAAACTTCTCTTTGAGAATGTATGCCTTTGCACCCTTCACGGCTTGAGTGCCCTCAAATGATTCTTCCAACTTCTTCCAAGCCTCATGAGCCATCTCAATATTCTTGATTTGCTCAAATGTTGTTTCATCAATTGCATCATGAATGGCACTTAGAGCAATGTCATTATTTTGGAGAAGCACTTCTTCGGCCGCGGTGGGATTCTTTGGATCTTCAATCTCA…	1463	8.01E+03	0.16%	3.58E+02	0.06%	gb|AC169374.2| Sorghum bicolor clone SB_BBc0019I06, complete sequence	chromosome_9	No hits
135591	ATGATAGTTATAGGATTGAATGATGAAATGAAAAACTAGCATTCATAGGTTATATAGTGATTTCATTTTCAAAGTGTTGTTTCCAAGTGGTATCAAGCTAATCATGGTGCTAAGGAAGGTATAATGGTGCACTCCGATTGGTATCACGCTTCAAAGGTCCATCTTTTATATCTTAGCATCATGTGGTAGACATTGACTCCTATATTTCCTATCTAAGCATATATGCAAGCTACAATCCAAACTCTTAGCACATATGTAGGGGGAGCAATTGCTACCATTTGGGGTTCATAAAACTTGTCCATATCCTTTTACACATGGTAAATATGCTTGGACAAGCAATATTGATTCAATTGAATTTTAATTCATATCTTTGTATAAGGGTTTGTCATCAATTACCAA…	1395	8.72E+03	0.16%	1.70E+02	0.03%	No hits	chromosome_1	ORSiTERTOOT00275 osr10 retrotransposon
134754	TAAACCGACCGAGACTCGAACGTGGGTTGGGATGCCCGTGGCACTCGTGCGCCCGGGTACTGGCCGCTAGCAGGCCCATCCCTTTCCACCCCTCACTCTAATGGTGCCCTGGAGCGGTTGTGAACCCGTCAGAGGTGAAAGGTCCTAATGGCTAGAGGGGGGTGAATAGCCAATTAAAAATTTCTACAACAACACTTAACAAACCGGTTAGACAAATATGAGGCGAAGCGAGTGTTGTGCTAGCCTACTAAAAATGCAAGCCACCTACCACAATTCTAGTTTCTATAGTTTCTAACTACACAATGGCTATGTCACTACACTAAATTAATGTGCTCTCAACATCAATGAGAAGGACACCTTTTATGGAAATTGATGACAAAGGGGGAGAAAAACAAAGAT…	1330	8.87E+03	0.16%	3.46E+02	0.06%	No hits	chromosome_4	ZRSiTERTOOT00157 giepum_438D03-1 giepum_Z438D03-1 Z438D03 bases 8744. .21531 ||retrotransposon
134717	GGGAAAGAAATAGAGAATTTGACATAGGGGAGAGATATGACAAAGGAAAGGGATCAATGAAAATTTTGAGCACACAAATAGGGAGAGCAAGCTCATGAACTTATGTGGTGCATTTTATATATTTGCTTGCATGGCACAAGTTTTAAATTTTAATATTCATGCTTGTGTGGTGTATGCTAGTTGTAGGTTTGAAAGATGAAATGAAAAACTAGCATGCATAGGTGGTAGTTAGATATGCCTTGCTTTGTTTTTCACAAGTGGTGCTAGAACCTTGCTTATAATGTTGATCTCACGAGGTATCTAGTGTTTGTGTTTTGCAAGTAATTCCAAGCGGTATCTAACTAGCAATGGTGCTAAGGATGGTATATTTGGTGTACTCCGATTGATATTATGCTTTAA…	1326	8.87E+03	0.16%	3.11E+02	0.05%	No hits	chromosome_8	ZRSiTERTOOT00157 giepum_438D03-1 giepum_Z438D03-1 Z438D03 bases 8744. .21531 ||retrotransposon
133454	CGCTAGCGTCTTTGTAGCTTATACTGACCGGACGCGCCGGTCCAACCGAGGCCAGCGTCCGGTCACTTCCAGTGACCTCCGTCTTTTCTGTATTGAGCGCCGATACACTGTCGGATTGTCCGCACTCTACGGGCGGACACTACGCCGGTGAAGTTCCTAACCCTTGTTCAAATGGCCAACTACCAAGTGTATCACCTTGTGCAGATGTGTTAGCATATTTTTCACAAATGTTTTCAAGGGTGTTAGCACTCCACTAGATCCTAAATGCATATGCAATGAGTTAGAGCATCTAGTGGCACTTTGATAACCGCATTTCAATACGAGTTTCACCCCTCTTAATAGTACGACTATCGATCCTAAATGTGATCACACTCACTAAGTGTCTCGATCACCAAAACA…	1288	9.29E+03	0.16%	1.03E+02	0.02%	No hits	chromosome_8	TRSiTERT00100147 TREP228 retrotransposon, LTR, copia-like, "Barbara_AF326781-1"; complete element, (5 bp TSD)
136562	CACTTCTAGTGACCTCCGTCTTTTCTATATAGGGTGCCTATGGCACCGTCAGACTGTTCGCACTCTACGGGTGGATACTCCGCCGGTGAAGTTCCTAACCCTTGCTCAAATGTGCCAACCACCAAGTGTATCACCTTGTGCACATGTATTAGCATATTTACACAAATATTATCAAGGGTGTTAGCACTCCACTAGATCCTAAATGCATATGCAATGAGTTAGAGCATCTAGTGGCACTTTGATAACCGCATTCCGATACGAGTTTCACCCCTCTTAATAGTACGGCTATCAAACCTAAATGTGATCACACTCTCTAAGTGTCTTGATCACCAAAATAAAATAGCTCCTACAAGTTATACCTTTGCCTTGAGCTTTTTGTTTTTCTCTTTCTTCTCTTCA…	1273	9.54E+03	0.16%	3.35E+02	0.05%	gb|AF488412.1| Sorghum bicolor BAC 131L1, complete sequence	chromosome_10	ZRSiTERTOOT00157 giepum_438D03-1 giepum_Z438D03-1 Z438D03 bases 8744. .21531 ||retrotransposon
130950	TTATGAGCCTATGGGACGTTAGGCGCAAACCGTGAACCTATCTTGCATAGACACTTACACTGTCTCTGAACGGACCAAAATGAGATTCCACATGACGCACGTCACCGAGGAGTTCCATCGATTGCGTCCAAAATGATTTCTGAGCCTATGGTATGTTCGGTGCAAACTGTGCACCTATCTTGCGTCAAGATTGGCACTATCTCCAAACAGACCGAAACAAGCTTCCACTTGAGCCTTGTCACCTAGTGGTAACATCAAGTGCGTCGAAAACGATTTCTAAGCCTATGGTATGTCTAGCACAAACCAATGCACCTATCTTGCACCGACGCTAACGCTGTCTCCAAACGGAAAGAAGTGAGATTCCACATGACCCACGTCACATAGGAGTTCCATCGGGTG…	1144	1.07E+04	0.16%	1.83E+03	0.26%	gb|AC169373.2| Sorghum bicolor clone SB_BBc0188M08, complete sequence	chromosome_6	SRSiCMCMOOT00005 gi|7381215|gb|AF137608.1|AF137608 Sorghum bicolor centromere-associated repetitive DNA element CEN38
132411	CCTGTCGTACGTTTGGCACAAACCATGCACCTATCTTCCACCGACACTAACACTGTCTCCAAACGGTCCAAAACAAGATTCCGCAATTCCCACGTCACGTAGGAGTTCAATCGGGTGCGTCCAAACCGATTTCCAAGCCTATGGTACGTTCGACGTAAAGCGTGCAACTATATTGCATCGACAGCAACACTGTCTCCAAACGGACCAAAAATGAGATTTCACATGACCCACGTCACCTAGGAGTTCCATCAGGTTCGTCCAAATGACTCTCCGAGCCTATCGGTACGTTTCGACGCAAACCGTGTACCTATCTGCACCAACGCTAACACTATCTCCAAACGGTCCGAAACAGGATTCCACAAGACCCAGGTCACCTAGGAGTTCCATCGGCTACGTCCA…	1042	1.15E+04	0.16%	1.48E+03	0.19%	dbj|AB008949.1| Saccharum officinarum gene, repeat sequence, clone SoCENM9	super_21	SRSiCMCMOOT00005 gi|7381215|gb|AF137608.1|AF137608 Sorghum bicolor centromere-associated repetitive DNA element CEN38
132681	TGAAGATGCCGATGCCATGTTGATGATCAAGTGCTTAGAATTGAAATGAAGAAAGACAAAAACAAAAGGCTCAAGGCAAAGGTATAAATGGTAGGAGCTATTTTGTTTTGGTGATCAAGGCAAAGGTATAAATGGGGGCTTCTATTTAAGCCCCATGGCCGGCTCAAGCTCACTCTCTTGGCCATTTGCATTGACATAGCAACCTTGTGAGCTTAGCCAAAGCCCTCCCACTCATCTCCATCATTGATTCATCATCTTTGTGAGATTGGGAGAGAATCCAAGTGCATTGCTTGAGTGTTTGCATCTAGAGGCACTTGGTGTTCGTGTTTCGCTACGGGATTCGCTTGTTACTCTTAGTGGTTGCCACCACCTAGACGGCTTGGAGCAGCGAGGATCGTC…	1022	1.14E+04	0.16%	2.32E+02	0.03%	No hits	chromosome_9	No hits
134724	AGAGGTGTCTGGTTTGCGATAGACGTCCATAGGCTCTGAGATCGTTTTGGATGCAACTGATGGTACCACTAGGTGACAAGTCTCAAGTCGAAGCTCGTTTCGGTCCGTTTAGAGATAGTGCTAACCTTGACGCAAGATAGGTGCACGGATTGTGTCGAACGTAACATAGGCTCAGAAAATCATTTTGCATGCACCCGATGGAGCTCCTTGGTGACGTGGGTCATGAGGAATCTCTCTTCTTTCCGTTTGGAGGTAGTGTTAGCATCGGTGCAAGATAGGTGCATGGTTTGCGACTAGACATACCATAGGCTCAGAAATCATTTTGGACGCACTCAATGGTACCACTAGTTGATGAGGCTCAAGTGGAATGGCATTTCGGTCCTATCGAACATAGTGTCT…	1003	1.21E+04	0.16%	1.70E+03	0.21%	gb|AC169373.2| Sorghum bicolor clone SB_BBc0188M08, complete sequence	chromosome_5	SRSiCMCMOOT00005 gi|7381215|gb|AF137608.1|AF137608 Sorghum bicolor centromere-associated repetitive DNA element CEN38
131526	GGACGCTTACGTCGAACTAGCGTAACTCCAAGGTGACGTGGGTCATGTCTAATCTCACTTCTTTCCATTTCGAGACAGTGTTTGTGTCAGTGCAAGAAAGGTGCACAATTTGCACCAAACGTACCATCGGCTCAGAAATCGTTTTGGTCGCACCCGATGGTACTCCGAGGTGATGAGGCTCAAGCAAAAGCTCGTTTCAGTCCATTTGGAGATAGTGCTAATGTTGAGGCCAGATAGGTGCACGGTTTGCGTCGAATGTACCATAGGCTCGAACATCGTTTTGGATGCACCCGATGGAACTCCTAGGTGACGTGGGTCTTGTGGAATCTCACTTCTTTTCCATTTGGAGATAGTGTTAGTGTTGGGGCAAGATAGGTGCATTGTTTACGCTAGATGTAC…	972	1.24E+04	0.16%	1.21E+03	0.14%	gb|AC169373.2| Sorghum bicolor clone SB_BBc0188M08, complete sequence	chromosome_6	SRSiCMCMOOT00005 gi|7381215|gb|AF137608.1|AF137608 Sorghum bicolor centromere-associated repetitive DNA element CEN38
128466	CGGTTTGCGCCAAACATAGTATATGCTCAGAAATCATTTTGGACACACCCGGTGGTACTCCTAGGTGACCAGGCTCAAGTAGAATATCTTGTTTCGGTCCGTTTGGAAATAGTGCTAATCCTAGGTGACGGGGGTCAATTGGAAGTTCGTTTTGGTCCGTTTGGAGATAGTGCTAATCTTGATGCTAGATAGGTGCACGTTTTGCGGTGAACGTGCCATAGGATCTGAAATTATTTTGGACGCACCCGATGGAACAACTAGGTGACGTGGGTCATGTGGAATCTCACTTCTTTCTGTTTGGAGACAGTGTTAGTGTCGGTGCAAGATTGGTGCACGGTTTCCGCCAAACGTACCATCGACTCAGAAATCATTTTGGACGCACCCAATGGAACTTCTAGG…	961	1.28E+04	0.16%	3.25E+03	0.38%	gb|AC169373.2| Sorghum bicolor clone SB_BBc0188M08, complete sequence	super_210	SRSiCMCMOOT00005 gi|7381215|gb|AF137608.1|AF137608 Sorghum bicolor centromere-associated repetitive DNA element CEN38
135585	CGTACCATAGGCTCAAGTGGAAGCTCGTTTCGATCCATTTGGAGATAGTTCTAATCTTGACGCACGATAGATGCACGGTTTGTGTCGATCGTACCATAGGCTCGGAAATCATTCTGGACACACATGATGGAACTCCTACTGACGTTGTTCATGTGGAATCTCACTTCTTTCGGTTTGGAGGAAGTGTTAGTGTCGGTGCAAGATAGGTGCACACTTTGCGCCAAACGTACCATCAGCTCAGAAATCGTGTTGGACGCACCCGATGGTACTCTGAGGTGATGAGGCTCAAGTGAAAGCTCGGTCCATTTGAGATAGTGCTAATCTTGACGCAATATAGGTGCACGGTTTGCGTCGAACGTTCCATAGGCTTGGAAATCATTTTGGTACGCACCTGATGGA…	890	1.31E+04	0.16%	2.86E+03	0.31%	gb|AC169373.2| Sorghum bicolor clone SB_BBc0188M08, complete sequence	chromosome_2	SRSiCMCMOOT00005 gi|7381215|gb|AF137608.1|AF137608 Sorghum bicolor centromere-associated repetitive DNA element CEN38
133414	GTCTAGTCACTTCCAGTGACCTCTGTCTTTTCTGTCTAGGGCATCGGTGGCACCGTCGGACTGTTCGTACTCTACGGGCAGACACTCCGCCGGTGGAGTTTCTTACCCTTGCTCCCAAACTTCACCACCCTTGATCAAATGTGTCAACCACCAAGTGTATCACCTTGTGCACATGTGTTAGCATATTTTCACAAACATTTTCAAGGGTGTTAGCACTTCACTAGATCCTAAATGCATATGCAATGAGTTAGAGCATCTAGTGGCACTTTAATAACCGCATTCCGATATGAGTTTCACCTCTCTTAATAGTACGGCTATCGATCCTAAATGTGATCACACTCACTAAGTGTCTTGATCACCAAAACAAAATAGCTCCTACAATTTATACCTTTGCCTTGA…	864	1.39E+04	0.16%	3.85E+02	0.04%	No hits	chromosome_4	TRSiTERT00100147 TREP228 retrotransposon, LTR, copia-like, "Barbara_AF326781-1"; complete element, (5 bp TSD)
134505	GGACGCACCTGATGGAACTCGATGATGTGGGTCATGTGGAATCTCGTTTCAGTCCATTTGGAGACGGTGTTAGTGTTAGTGCAAGATTGGTGCATAGTTTGCGGCAAACATACCATGGCTCAGAAAATCATTTTGGACGCACCAGATGGTACTCCTAGGTGACGAAGCTCAAGTGGAAGCTTGTTTCGGTCTGTTTGTAGATAGTGCTAATCTTCACTCAAGATAGGTGCATGGTTTGCGCCGAACGTACCATAGGCTCAGAAATCGTTTTGGTACGCACCCGATGCTACTGCTATGTGACGAGGCACAAGTGGATGCTCGTTTCGGTCCGTTTGGAGATAGTGCTCATCTTGACGCAATATAAGTGCACGGTTTACGCCGAACGTACCATAGGCTCCG…	859	1.42E+04	0.16%	2.21E+03	0.23%	gb|AC169373.2| Sorghum bicolor clone SB_BBc0188M08, complete sequence	chromosome_3	SRSiCMCMOOT00005 gi|7381215|gb|AF137608.1|AF137608 Sorghum bicolor centromere-associated repetitive DNA element CEN38
132859	TCTTGCTTAAAGACTAGCACTATCTCCAAACAGACCGAATCGAGCTTCCACTTTAGTCTCATCACCTTGAAGTACCATTGGGTGCGTCCAAAACAACTCCTGAGCCTATGGTACGTTCGGTGCAAACCGTGCACCTATCTTTCCCCGACACTAACACTGTCTCCAAACGAACTGAAACGAGATTCCACATGACCCACGTCACCAAGGAGTTCCATCAGGTGCATCCAAAATGATTTCTGAGTCTATGGTACGTTCGGCACAAACCGTGCACCTATCTTGTGCCAATATTAGCACTATCTTCAAACAGACCGAATCAAGCTTTCACTTGAGTCTCATCACCTTGAAGTACCATTGGGTGTGTCCAAAATGATTTCTGAGCCTATGGTACGTTTGGTGCAA…	854	1.39E+04	0.16%	2.76E+03	0.29%	gb|AC169373.2| Sorghum bicolor clone SB_BBc0188M08, complete sequence	super_60	SRSiCMCMOOT00005 gi|7381215|gb|AF137608.1|AF137608 Sorghum bicolor centromere-associated repetitive DNA element CEN38
133373	AGTTGAGCTTTGTCACCTAGAAGTACTAACGGGTGCGTCCTAAACGATATCTGAGCCTATGGTACGTTTGGTGCAAATTGTGCACCTATCTTGAAATCACACTAACACCATCTCCAAATGGACCGAAGGAGATTCTATGTGACCCACGTCGCCTAGGAGTTCCATCGGGTGCATCGAAAACGATATCTGAGCCTATGGTAAGTTTAGCGCAAACCGTGCACCTATCTTCCATCAACACTAACACCATCTCCAAACGGACCGAACGAGGATTCCACATGACCCATATCAGCTAGGAGTTCCATTGGGTGGGTCCAAAATGATTTCCGAGCCTATGGTACATTCGGTGCAAACCGTGCACCGATCTTGCGTCAAGATTAGCACTATCTCCAAATGGACCAA…	847	1.45E+04	0.16%	2.51E+03	0.26%	No hits	chromosome_6	SRSiCMCMOOT00005 gi|7381215|gb|AF137608.1|AF137608 Sorghum bicolor centromere-associated repetitive DNA element CEN38
129968	GCCACATCACCAAGGAGTACCATCGGGTGTGGCCAACATGATCTCTGAGTCTATGGTACGTGTGGTGCAAACCGGCACCTATCTTGTACCAACACTAACTGCGACTCTAAACGGACCGAAATGAGATTCCTCAAGTCCCACGTCACCTATGGGTTCCATGGGGTGCGTTCAAAATGATTTCTGAGCCTACGGCATGTTCGGTGCAAACCATGCACCTATCTTGCATCAATATTTGCACTATCTCCAAATTGACTGAAATGAGATATTCCACACGAGCCTCGTCACCTAGGAGTACCATTGGCTGCGTCCAAAATGATTTCTAAGCCAATGGTACATGTGGCGCAAACCATCACGTATCTTGCACCGACGCTAACACTATCTCCAAACGGACCGAAATGA…	835	1.42E+04	0.16%	2.37E+03	0.24%	gb|AC169373.2| Sorghum bicolor clone SB_BBc0188M08, complete sequence	chromosome_3	SRSiCMCMOOT00005 gi|7381215|gb|AF137608.1|AF137608 Sorghum bicolor centromere-associated repetitive DNA element CEN38
131131	CGAATGTACCGTAGGCTTGGAAATCGGTTTGGACGCACGCGATGGAACTCCTAGCTGACGTGTGTCTTGTGGAATCTTGTTTCGGACCATTTGGAGATAGTGTTAGAGTCGGTGAAAGATAGGTGCACGGTTTGCGCCAAATGTACCATAGGATCAGACATCGTTTTTAACGTACCGATGGTACTCCTAGGTGAAGAGGCTCAATTGGAAGCTCCTTTTAGTCCGTTTGGAGATAGTGCTAATCTTGACGCAAGATAGGTGCGCGGTTTGCATCAAACGTACCATAGGCTCAGAGATCATTTTTGGACGCACCTGTTGGAACTCCTACGGGACGTGGGTCCTGTGAAATCTCATTTTGGTCTAGTTGGAGACAGTGTTGGCGTCGATGCAATATAGTTG…	829	1.49E+04	0.16%	2.96E+03	0.30%	No hits	chromosome_6	SRSiCMCMOOT00005 gi|7381215|gb|AF137608.1|AF137608 Sorghum bicolor centromere-associated repetitive DNA element CEN38
134276	CGAACCTATGGTACGTTTGACACAAACCGTGCACCTAACTTGCGTCAAGATTAGCACTATCTCTAAACAGACGAAAACGAGCTTGCACTTGAGCCTCGTCATCTAGTGGTACCATTGGGTGCGTCCAAAATAATTTCAAAGCCTATGGTACGTCTAGCGCCAACCATGCACCTATCTTGCACCGACACTAACAATGTCTCCAAACAGAAAGAAGTGAGATTCCACATGACCCACGTCACCTAGGAGTTCCATCGGGTGCATCCAAAACGATTGCCGAGCCTGTGGTATTTTCGACGCAAACCGTGCACCTATCTTGCGTCAAGATCAGCACTGTCTCCAAATGGGCCGAAGCGAGCTTCCACCTGAGCCTCCGTCACCTAGGAATTCCATCGGGTGCGT…	814	1.49E+04	0.16%	3.05E+03	0.30%	No hits	chromosome_3	SRSiCMCMOOT00005 gi|7381215|gb|AF137608.1|AF137608 Sorghum bicolor centromere-associated repetitive DNA element CEN38
129047	GAGATTCCAAATGACCCAAGTCACCTAAGAGTTTCATCGGGTGTGTCCAAACGATTTCTGAGCCTATGGTACGTTCGGCGCAAACCGTGCACCTATCTTGCATCAAGATTAGCACTATCTCCAAACAGACCAAAACAAGCTTCCACTTGAGCCTCATCACCTAGTGGTACCATCGAGTGTGTCCAAAACAATTTCGGAGCCTATGGTATGTCTACCGCAAACCATGCACCTATATTGCACCGACACTAACAGTGTCTCCAAACATAAAGAAGCGAGATTCCAAATGACCCACATCACCTACTAGTTCCATCGGGTGCGTCCAAAATGATTTACGAGCCCATGGTATGTTCGACGCAAACCGTGCTCCTATCTTGCGTCAAGATTAGCACTATCTTCAAA…	758	1.59E+04	0.16%	5.66E+03	0.52%	No hits	super_241	SRSiCMCMOOT00005 gi|7381215|gb|AF137608.1|AF137608 Sorghum bicolor centromere-associated repetitive DNA element CEN38
129898	AGTGAGATTCCGCATGACCCACGTCACCTAGGAGTTCCATCGGGCGTGTCGAAAATGATTTCCGAGCCTATGGTACGTTCGACGCAAACCGTGCCCCTATCTTGCGTCAAGATTAGCACTATCTCCAAACGGATCAAAACGAGCTTCCACTTGAGCCCCGTCACCAAGTGGTACCATCGAGTGCACCCAAAACGATTTACTGAGCCTATGGTATGTCTACCGCAAACCATGCAACTATATTGCACCGACACTAATAGTGTCTCCAAACGGAAAGAAGTGAGATTCCAAATGACCCACGTCACCTAGAAGTTCCATCGGGTGCGTCCAAAACGATTTACGAGCCTATGGTATGTTCGACGCAAACCGTGCACCTATATTGCCTCAAGATTAGCACTATCT…	742	1.60E+04	0.16%	3.64E+03	0.33%	No hits	chromosome_5	SRSiCMCMOOT00005 gi|7381215|gb|AF137608.1|AF137608 Sorghum bicolor centromere-associated repetitive DNA element CEN38
128874	CTTGAAGATTAGAACTATCTTCAAACGAACCGAAACGAGCTTCCACTTGACCCTCGTCACCTAGTGGTACCATCACGGACGCATCCCAAAATTATTTCTAACGCCCTATGGTATGTCTAGCGCGAACCATGCACCTATCTTGCACCGCCACTAACACTGTCTACCAAACGGAAAGAAGCGAGATTCCAAATGACCCACGTCACCTAGGAGTTCCATCAAGTGTATCCAAAATGATTTCCGAGCCTATGGTACGTTTGACGCAAACCGTGCACCTATCTTGCGTAAAGATTAGCACTATATCCAAAAGGCCGAAACGAGCTTCCACTTGAGCCTCATCACCTAGTAGTACCATCGACTGCGTCCAAAACGATTTATAAGCCTATGGTACGTCTAGTGCAA…	717	1.63E+04	0.16%	1.53E+03	0.13%	No hits	chromosome_3	SRSiCMCMOOT00005 gi|7381215|gb|AF137608.1|AF137608 Sorghum bicolor centromere-associated repetitive DNA element CEN38
130461	ACGAGGATCAAACGAAAGCTCGTTTCGGTCCGTTTGGAGATAGTGCAAATCTTGACTCAAGATAGGTGCACGGTTTGCGCGGAACGTACCATAGGCTCGGAAATCATTTTGGACGCACCCGATGGAACTCCTAGGTGAGACTGGTCATGTCGAATGACGTTTCGGTTCGTTTGGAGATGGTGTTAGTGTCGGTGCAAGATAGTTGCATGGTTTGCGCCAAACGTACCATAGGCTCAGAAACCGTTTTGGATGCACCGATGGTACTCCTAGGTGACGAGGCTCACGTGCACGCTCGTTTCGGTCTGTTTAGAGATAGTACTAGTCTTGACGCAAGATAGTTGCACGGTTTGCGCCGAACGTACCATAGGCTCGAAAATCGTTTTGGACGCACCCGATGGA…	715	1.68E+04	0.16%	3.15E+03	0.28%	No hits	super_26	SRSiCMCMOOT00005 gi|7381215|gb|AF137608.1|AF137608 Sorghum bicolor centromere-associated repetitive DNA element CEN38
126268	CTATCTTACATCAACACTAACACTATCTTCAAACGGACTGAACGAGATTCCACTTGGCCCATGTTACCTAGGATTACCATCGGGTGCGTCCAAAACGATATCTGAGCCTGTGGTACGTTTGGCGCATACCGTGCACCTATCTTGCACTAATAATAACACCATCTCCACACGGACCGAACGAGATTCCACATGACCCACGTCACCTAGGATTACCATCGGGTGCGTCCTAAACGATATCTGAGCCTATGGTACGTTTGGCACAAACCGTGCACCTATCTTGCACTAACACTAACACCATCTCCAAACGGACCGAACGAGATTCCGCATGACCCACATTACCTAGGGGTTCTGATATGATCCCGCTAGGGTTTGTTCCCGATCTTTCGATGAGAGAAGGTG…	704	1.66E+04	0.16%	7.07E+02	0.06%	gb|AY129008.1| Zea mays CRM centromeric retrotranposon, complete sequence	super_83	ZRSiCMCMOOT00036 gi|22296821|gb|AY129008.1| Zea mays CRM centromeric retrotranposon, complete sequence
132714	GCCTCTGGTACGTTTGGCACAAATCGTGCACCAATCTTGCACCGACACTAACACTATCTCCAAAGAGAAATAAGTGAGATTCCACATGACCCACGTCACCAAGGAGTTCCATCGGGTGCGTCCAATACGATTTCCGAGCCTGTGGTATGCTCGACGCTAGCCGTGCACCTATCTTGTGTCAAGATTAGCACTATGTACCGAAAGGACCGAACGAGCTTCCACTTGAACCTCGTCACCTAGTGGTACCATCGAGTGCGTCCAAAACGATTTATGAGCCTATGGTACGTCTCAAAACGGGCTTTCACCGAGACTAACACTATCTCAAAACGGAAAGAAGTGAGACTCCACATGACCCATGTCACCTAGGAGTTCCATCTGGTGCATCCAAATGATTTATGA…	682	1.75E+04	0.16%	2.57E+03	0.21%	dbj|AB008960.1| Saccharum officinarum gene, repeat sequence, clone SoCENM20	super_3235	SRSiCMCMOOT00005 gi|7381215|gb|AF137608.1|AF137608 Sorghum bicolor centromere-associated repetitive DNA element CEN38
128500	CTTCTGCTTGAGCCTCGTCACCAAGTGGTACCATCGAGTGCGTCCGAAATGATTTCTGAGCCTCTAGTACGTTTGGCACAAAGCATGCACCTATCTTGCACCAACACTAACACTGTCTCCAAACGGAAAGAAGCGAGATTCCACATGACCCACGTCACCTAGGAGTTCCATCGGGTGTGTCCAAAACAATTTCCGAGCCTATGGTATGTTCGACGCAAACCGTGCACCAATCTTGCGTCAAGATTAGCACTATCTCCAAACGGACCGAAAAGAGCTTCCACTTGAGCATCGTCTCCTAGTGGTACCATCGGGTGCGTCCAAAATGATTTCTGAGCCTATGGTACGTCTAGCGTAAACCATGGACCTATCTTGCACCGACACTAACACTGTCTCCAAACG…	675	1.73E+04	0.16%	3.14E+03	0.26%	gb|AC169373.2| Sorghum bicolor clone SB_BBc0188M08, complete sequence	chromosome_3	SRSiCMCMOOT00005 gi|7381215|gb|AF137608.1|AF137608 Sorghum bicolor centromere-associated repetitive DNA element CEN38
129420	GATGGTACTCTTACGTGACGAGGCTCAAGTGGAAGCTTATTTCAGTCCGTTTGGAGATAGTGCTAATCTTGACGCAAGATAGGTGCGTGGTTTGCGCCCAACGTACCATAGGCTCGGAGATCATTTTGGACTCACCTGATGGAACTCCTAGGTGACGTGGGTCATGTGGAATCTCATTTTGGTCTATTTGGAGACAGTGTTCGCGTCGGTGCCATATAGGTGCACGGTTTGCGCCGAACGTACCATAGGCTTGGAAATTGGTTTGGACACAGCCGATGGAACTCCTAGGTGTCGTGGGTCTTGTGGAATCCTATTTCGGACCGTTTGGAGATCATGTTAGTGTCGGTGCAAGATAGGTGCACGGTTTGCGCCAAACGTACCCTAGGCTTAGACATCGTT…	641	1.90E+04	0.16%	3.18E+03	0.25%	dbj|AB009005.1| Saccharum officinarum gene, repeat sequence, clone SoCENT8-2	chromosome_3	SRSiCMCMOOT00005 gi|7381215|gb|AF137608.1|AF137608 Sorghum bicolor centromere-associated repetitive DNA element CEN38
126431	CAAGATAATTGCGGGGTTTGTGCTAGACATGCCATAGGCTTAGAAATCATTTTAGATGCACTCGATGGTACCACTAGGTGACACGGCTGAGGTGGAAGCTCATTTCAGTCTTTCAGACATAGAGCTAATCTTGATGCAAGATAAGTGTACGGTTTGCGTCTAATGTACCATAGGATCAGAAATCATTTTGGTATGCACCCGATCGAACTCCTAGGTGACGTGGGTTAAGTGGAATCTCATTCGGTCTATTTGGACATGGTGTTTGTGTTAGTGCAGAAAGGTGCATGGTTTGGCACGTAAACCTACCGATAGGCTCGAGAGTATCCTTTTGGACGCACCTGATGGAACTCCTAGGTGACGTGGGTCATGTGGAATGTCGTTCGGTCCGTTTGGAGATGG…	602	2.03E+04	0.16%	1.69E+03	0.12%	dbj|AB008952.1| Saccharum officinarum gene, repeat sequence, clone SoCENM12	chromosome_3	SRSiCMCMOOT00005 gi|7381215|gb|AF137608.1|AF137608 Sorghum bicolor centromere-associated repetitive DNA element CEN38
128043	GCTTCTTTCCGTTTGGAGACATTGTTAGTGTCGATGCAAGATAGGTGCACGGTTTACGTCGAACGTACCATAGGCTCAGAAATCATTTTGGACGCACATGATGGAACTCCTAGGTGACGTGAGTCATTTGGAATTTCTCTTCTTTCCGTTTGGAGACAGGCGTTACTGTCAGTGCAAGATAGGTGCTTGGTTTGCGCTAGACGCACCATAGGCTCAGAAATCGTTTTGGACGCACTCGATTGTACCACTAGGTGACGAGGCTCAAGTGGAAGCTAGTTTCGGTCTGTTTGGACATAGTGCTAATCTTGACGCAAGATAGGTACACGGTTTGCGTCGAACGTACCATAGGCTCAGAAATCAATTTGGACACACCCGATGGAACTCCTAGGTGACGTGGGT…	599	1.99E+04	0.16%	6.15E+03	0.45%	No hits	super_26	SRSiCMCMOOT00005 gi|7381215|gb|AF137608.1|AF137608 Sorghum bicolor centromere-associated repetitive DNA element CEN38
125405	CGCTTGGCGCAAACCCGTGCACCTATCTTGAACACCATCTCCAAATGGACCGAACGAAACTCCACACGACTCACGTCACCTTGGAGTTCCATAGGGTGTGTCCCAAACGATATCTGAGCCTATGGTACGTTTAGCGCAAACCGTGCACCTATCTTACTTCAACACTAACACCATGTACAAACGGATCAAACGAGATTCCACATGACCCACGTCACCTAGGAGTTCCATCGGGTGTGTCCAAAACGATATCTGAGACTATGGTACGTTTAGCGCAAACCGTGCACCTATCTTACTTCAACACTAACACCATGTACAAATGGATCAAACGAGATTCCACATGACCCACGTCACCTAGGAGTTCCATCGGGTGAGTCCAAAAGGATATCTGAGCTGATGGTA…	593	2.05E+04	0.16%	6.91E+02	0.05%	dbj|AB008944.1| Saccharum officinarum gene, repeat sequence, clone SoCENM4	chromosome_2	No hits
118343	GTGGTACCATAGATTGTGTCCAAAACGATTTCTGAGCCTATGGTACGTCTAGCGCAAACCATGCACCTATCTTGCACCGATGCTACCAGTCTCTAAATGGAAAGAAGTGAGATACCACGTGACCCACGTCACCGAGGAGTTCCATCGGGTGCGTCCAAAATGATTTCCAACTCTATGGTACGTTCGACACAAACTGTGCACCTATCTTGCGTCATGATTGGCTTTGTCTCCAAACGGACCAATACGAGCTTCCACTTGAGCCTTGTCATCTAGTGGTACCATCGGGTGCGTCCAAAATGATTTCTGAGACTATGGTACGTCTAGCGTAAACAATGCACCAATCTTGCATCGAGACTAACACTGTCTCAAACGGAAGAAGTGAGACTCCAGATGACCCCG…	545	2.15E+04	0.16%	4.49E+03	0.30%	No hits	chromosome_6	SRSiCMCMOOT00005 gi|7381215|gb|AF137608.1|AF137608 Sorghum bicolor centromere-associated repetitive DNA element CEN38
119670	TTTGCATTGAACAACCATAGGCTCAAAAATTGTTTTGGACGCACCCGATGGAACTCCTAGGTGACGTTGGTCATGTGGAATCTCGCTCCATTTGGAGATAGTGCTAATCTTGATGCAAGATAGCTGCACGGTTTGCGTCGAACGTGCCATAGGCTCGAAAATCGTTTGGACGCACCCAATGGAACTCCTAGGCGACATGGGCCATGTGGAATCACACTTCTTTCCGTTTGGAGACAGTGTAAGTGTCGGTGCAAGATATATGCACATTTTGCGCCAAACGAACCATCGGCTCAGAAATCGCTTTGGACGCACCCGATGGGACTCCTAGGTGATGAGGCTCAAGTGAAAGCTCGCCCCATTTAGAGATAGTGCTAATCTTGACGCAAGATAGGTGCACGG…	540	2.19E+04	0.16%	6.25E+03	0.41%	gb|AC169373.2| Sorghum bicolor clone SB_BBc0188M08, complete sequence	chromosome_10	SRSiCMCMOOT00006 gi|13400341|gb|AZ922058.1|AZ922058 HRCot2E04 Sorghum bicolor HRCot Sorghum bicolor genomic similar to Sorghum bicolor centromere-associated repetitive DNA element CEN38, DNA sequence
117105	CAAACCATGCACCTATTTTGCACCGACACCACCACTGTCTCCAAACGGAAAGAAGTGAGATTCCACATGACCCACGTCACCTAGGAGTTCCATCGGGTGCGTCCAAAATGATTTGTATGCCTATAGTACATCCAGCGCAAACCATGCACCTGTCTTGCATCGACACTAACACTGTCTCCAAATGGAATGAAGTGAGATTCCACATGACCCACGTCACCTAACCGACACCAACACTGTCTCCAAACGGAAAGAAGCGATATTCCATATGACCCACGTCACCTAGGAGTTCCATCGGTTGCGTCCAAAATGATATGTAAGCCTATGGTACATCTAGCGCAAACCATGCACCCATCTTGCACCGACACTAACACTATCTCCGAACGGAATGAAGTTAGTTTC…	447	2.73E+04	0.16%	1.44E+03	0.08%	No hits	super_875	SRSiCMCMOOT00005 gi|7381215|gb|AF137608.1|AF137608 Sorghum bicolor centromere-associated repetitive DNA element CEN38
124803	CACTATCTCCAACACAGACCGAAATGAGGTTTCACTGGAGCCTCATCACCTAGGAGTACCCCCCGGTGCGTCCAAAGCGATTTGTGAGCCTATGGTACGTTTGGCGCAAACCGTGCACCTATCTTGCACTAACATTAACACCATCTCCAAATGGGCTGATACGAGATTCCACATGACCCACGTCACCTAGGAGTTCCATCGGGTGCGTCCAAAATGATTTCTGAGCCTATGGTACGTTCGGTGCAAACCGTGCACCTATCTTGCATCAAGCTTAGCACTATCTCCAAACAGAACAAAACAAGCATCCACTTGAGCCTCATCACGTAGGAGCACCATCATTATGTCCAAAATGATTTCTGAGCCTGTGGTACGTTTGGTGCAAACCATGCACCTACTTGC…	426	2.83E+04	0.16%	5.11E+03	0.27%	dbj|AB008985.1| Saccharum officinarum gene, repeat sequence, clone SoCENT1-3	chromosome_3	SRSiCMCMOOT00005 gi|7381215|gb|AF137608.1|AF137608 Sorghum bicolor centromere-associated repetitive DNA element CEN38
137048	GGACTTTTATGCGTTCAGATATCGCATTACTAGCCAAGTTCCAAACACATGCCAAGTCTCATAAGTTCAAAACAAGATCCATTAGGTTACATGCCGACAAAAGAAAGGTCATTGCGACAGGACCTAAACACTAGCGCCAGGCAACTAGCCTACTCCTCGGGGCCGTCGTCGGGGTCAGAGACGTTACCATCACCCCCAGGTGAAACTATAGGCTCGTCCTCGTCGTCGATGTCCATGCCAGCGGTGTCTGGAGGAGCATATGGGCCAACCCCATTGTAGAGCACGTGAAACTCCTCGTGTAGGTTGACGTTGTACTCCTCTAGCTCATCGACCCTCTATAGCAGGAGGTCCCTCTCATTCTAGGCTTCATTCCTTTCCTAAACCAACTGTCCAATCATG…	3903	2.84E+03	0.15%	1.72E+02	0.08%	emb|AM403007.1| saccharum officinarum BAC clone 265O22, cultivar R570	super_10	SRSiTERTOOT00084 leviathan_98N8-1 leviathan_98N8-1 98N8.fasta.screen.Contig47 bases 55971. .41450 ||retrotransposon
137353	CGTTCCGCCGGCAAATTGCTCCCCCTACCTCGCCTCATTCTCCGATTCCTCACGCCAGCAGCTCCGCCCTCGTCAAGCCCCTTCAGTTGCGCCCGTGTGTGGCTGCCGTCGGCAAGGTGAGAGGCCGTGGTGACCGTTTTCTTCCTCGCTCGGCCATGGCCAAGCTCGTCGGAGCTCGTGCCGCGCCGGTGAACCGCTCCACCTCGGTCTTCCTTATCTCGCGCATCAGCACCGCTCTGCCCCCGCGACCTTTGTGCGCGCTTTTCCGTGGGTTGCCGTGGCCGGGAAGCGCCGCCGCGCCTATGCAAACGCCGGTGAGGCGCTCTGCCTCGGCTGGCCAGGCCGAGCCAGGCCGGGGGCTGACGCCCTGTTGGGCCGTCTCCCCTCCCTCGCGCTCGG…	3747	2.91E+03	0.15%	1.29E+02	0.06%	emb|AM403007.1| saccharum officinarum BAC clone 265O22, cultivar R570	chromosome_9	SRSiTERTOOT00084 leviathan_98N8-1 leviathan_98N8-1 98N8.fasta.screen.Contig47 bases 55971. .41450 ||retrotransposon
137123	CTTTTTAAATTTCTTTTTATTCCTTAATTTTCTTTCTTTTCTTTCTTTTATTTCAAAGCCACTTTTAATTTCATTTCAATAGCATTTTAACCATTTTGACTTTTCAACTAATACCACTCAACCAATAAAATCAAATGCAATGGCATGTGTGCTCAAACATGTTGCTACCTTGTGATGTATATTAAATTAATGAAAATTTTTATTTTCCTATATTTCATGTGCTCAAAATTCATAAATAAATCATTTTAACTCTATTTCAAAAGAGGCAATTTTTTAGGGTGTTACAACTATTTTGCTTCTTTGATGACCATGAAACAAGTGATCTTCCCAACAATTGACATGTGCCCGAGGTGCTCTTTCTTTCAACCTTGCATCCCGCATAATCTGAGTTGGAGTAAC…	3581	3.15E+03	0.15%	1.46E+02	0.06%	No hits	chromosome_7	SRSiCMCMOOT00001 gi|4106407|gb|AF078902.1|AF078902 Sorghum bicolor centromere element pHind12, complete sequence
137111	TCCAGAGCCGCCGCTATGCCCGCTGCTCTCCGGTAAGGCCATGCCCTTGCATCCTCTTCGATTGATCTAGATCGTTTTCAATGCATTGACCTAAATTGCAACCAGGGCCATCGATTCATCGTGAACCCTAACCCTAGCAGTCCCGGTGATCCTCCACGTGATGCTTCTCTTCTTTTTCTTCGGATCATCGGTTCGTCAGGTAGCAAGCCAGTCGCTTCAATTTCGTACCTACTGTAACAGAACCGACCAATTATACAAAATTAAGTAAGAAAATCATCCGCCAGAGTAGACGATTTAGCAAACTTAAGCCTGTATAACCCGGTAGTCCGTGAAATCTCGAAGGATTTCAAACCAACTCACATACCAGCCAAGATCGTAATAAGTTTAGCGGTCACCATC…	3403	3.25E+03	0.15%	3.38E+02	0.14%	No hits	chromosome_8	SRSiTERTOOT00084 leviathan_98N8-1 leviathan_98N8-1 98N8.fasta.screen.Contig47 bases 55971. .41450 ||retrotransposon
137071	TGATTGTATGGTAGCAGCGGGAGGTGACAGCCCCGTCTATCCTTTGTAGTCCATACCAAATTGAGCAGGTTCTTAAATCGTAGGACAGTAATCGCATCAGTAGACTTATCTATTGTGTGTGCTCTACCATCTAAGCGGAGTCCCAAAGTACACAAGAGTAGAGTTAGTCTTAGCTATAGTTGGGTATATACATACTTTGACCATGTAATAAGAATATCATAGGAATCTACCTCACCCTTTGTTCTCCTAAGTTAACTAGTTTACATTATCTTAATGATCTATCACATGAGTGTCATTATCCTTAATTCCTATCATTATCTCTACTTGTTGCTCTATCTATGTTGGTATGTTGACTAGTAGACATTCCTTTGTTATGCAATAAATTTTTACTCCATTGTT…	3362	3.41E+03	0.15%	5.70E+02	0.23%	gb|AC196829.2| Sorghum bicolor clone SB_BBc0050H06, complete sequence	chromosome_10	SRSiTERTOOT00002 gi|7262601|gb|U07816.1|SBRETROTP2 Sorghum bicolor retrotransposon-like element Levithan, 3' LTR sequence
137018	GACCGGACGCTGAGGGCCAGCGTCCGTTCGACTCCAGTAAGGGTCCAGACTTGAGAAAGTGTGACCGGACGCGTCCGGTCAGTGCTGACCGGACCCTGAGGGTCCAGCGTCCGGCCGAGTCCAGTAAGGTTCCAGTAAGGGTTTTATGCGACCGGACACGTCCGGTTAGTGCTGACCGGACCCTCCCAGCGTCCGATCAACTCATTACTACTGGTTCGCGGGTTGAACTGATCGGAGCGTCCGATCAACACGACCGGAGCGTCCGGTCACCCCGCAGAAGCTCATAATGGTTTGTTTTTCAGGCTGCCTTGTAAAATAGAAGCTCCACTCGTGTGTGGAGTTACTTTTGCTCATTCCAACAGCTGAGAAACATGTTTGTGAGTGCCAAGAAGAGCAAGG…	3350	3.35E+03	0.15%	1.44E+02	0.06%	No hits	chromosome_6	ZRSiTERTOOT00157 giepum_438D03-1 giepum_Z438D03-1 Z438D03 bases 8744. .21531 ||retrotransposon
137218	TGGATTTGTGTAACTCTAGTTATAGCTAAATCTTGTAGTCTACTGTGTGCATATCCAGAAATTGGCAGATTCCAATTATAGTGTTTGCTTGTATATTGTTAAGTGTGACTTATGCCTTGAATGATGACTGAGTTAGAGCACCTGAGATCTTGGGAAACTTGTGTCATGCTTGGTGTGGTCGTCTTCTTTGCCATCTTAGCATGATAGATTGTGTGATGTTTAAGTTAAGCATCGCAAAGTACTTAAGTGTGTTAGTGTAAACTATGCTTGTCTTGCTTGCTATTTTGTGATGCATCTCATGGTACTATTCTTCATATTTATGCACTTGTATATTACATCTCATCTAGGTACACTAGATGCACCTCGTGAAGGATGCGATGTTGGAGCCAAACCTAAAGA…	3245	3.38E+03	0.15%	2.02E+02	0.08%	No hits	super_515	SRSiTERTOOT00084 leviathan_98N8-1 leviathan_98N8-1 98N8.fasta.screen.Contig47 bases 55971. .41450 ||retrotransposon
137024	GACGTCTGGCTTCTTCCCATTGAGCAACCCATAAGGTGTCTTGCCAAGGAACTTTTAAAGGAATAGACGGTTGGATGCATAGCAAGCGGTGTTGATAGCTTCCGCCCATAGAGCTTCGTGGGTGTTGTACTCATCTAGCATTGTTCTTGCAAGAGTGATCAATGTCCGGTTCTTTCTCTCAACTACACCATTTTGTTGAGGAGTATATGTTGCGGAGACCTCATGCTTGATCCCAACTTCATCACAATAGGCTTATATGTTTGTGTTGTCAAATTCTTTGTCATTGTCACTTCTAATCTTCTTAAGCTTCACTTCAAATTCATTTTGTGCTCTCTTGGAAAACTTCTTGAAGCATGATGCAACTTTGGATTTGTCATGAAGGAAGAATACCCATGTGTA…	3233	3.49E+03	0.15%	1.22E+01	0.00%	gb|DQ115020.1| Saccharum officinarum clone SCAGLV1042D06 transposon opie-like, partial sequence	chromosome_3	ZRSiTERTOOT00157 giepum_438D03-1 giepum_Z438D03-1 Z438D03 bases 8744. .21531 ||retrotransposon
137189	CTGTTTTCTCTCGCTGACGCACGGGTCCCATTTGCCAGTCACTGCTGCTGAGAGGAAGCCGGAGCTGGGCTACGCCGTTCTGGGCTGTGTGCTCGCGCAGTCGTGGGCCATCTTCCCCCTCCCGCTCGGGCCGCGCAGGCCAAATGTGGCCGTGGGCCAGCTGACTCCAGCGGGCTGGCCCAGTAGCAGTAGGATAAATGATTTTCAATTTATTCTTTATTATTTGAAAATAGAAATGGTTTGAAAAATGTTTGGATATTCAAAGTTGCTCCAAATCTGTTGAAATAAATTTGTCTAGGTTACTTATCATCAGATCTACTTGAGAAAATTATTGCATGTCATTTTTGAGATACTTTGCTATAGAATTTTATTTAATCATGTATATTGCTGATAACTTGA…	3132	3.57E+03	0.15%	1.64E+02	0.06%	No hits	super_11	SRSiTERTOOT00084 leviathan_98N8-1 leviathan_98N8-1 98N8.fasta.screen.Contig47 bases 55971. .41450 ||retrotransposon
136723	TTTTGTAATAATTGTATCTCCAGTTTTGTAGCTTCAAAAAATTGTGAAATAAATTTGGTAGTGTTCCTTAGGAAGTCTAGTATTCAGGAAAAATATAGTCTTGATACTTACAGTAGAAATTTTGGAAGATTTAAATGGAAACTTGAAATGTGTTTTTGAATGCATGCAAACTTGTTTATTTTATATCTAGAGTTTCTATAGTCCAAAAATTATGAAATTTTGTGGGTAAGCTATTATTGCTTAGTAGAAGCTGTGGTAAAAATTTGAGAGTCATTGCATGAATGGTTTTTGAGTTATAGATTTTTCTTTTACCATTGGTTGATACTTGTGTGAATTTTTATAAATTATCTAGGAATCCTATGACCCTGAAATTTGGTGGGTATCATCCTAGTACCTTAA…	3110	3.69E+03	0.15%	2.62E+02	0.10%	gb|AC196829.2| Sorghum bicolor clone SB_BBc0050H06, complete sequence	chromosome_8	SRSiTERTOOT00002 gi|7262601|gb|U07816.1|SBRETROTP2 Sorghum bicolor retrotransposon-like element Levithan, 3' LTR sequence
136739	TTTAATTCTAGTTGTATTTGTCTTTTTCATAACTGCAGTTGCAGGGCTCCAAACGAAGTGAAATTTTTGTGGCATGCTACTCATGTGATGTTTGATGTGTGCTAAAAATTTCATGGTCATTGGTTGCTGCATGAGTGAATTATTGGTTTATCTTGCTCTCACGTGATTTCTTGCTTTAGCAACTTGTCCTTTTCATTGAGGTTGCTATACATATTCAAATGGAGTAAAATTTATACATTAGACTATTGAGAGTATATGTGAGCCACTGTTAATTTTTGTAGAAGTTATTGTGCACTTTTGGTATATGTTCATTAAGTCACCTTGTTATCTAAAATAAATTAAGAAATGCATTAAAAGAATTTATTTGGTCATGGACACTAGGTTTTCTGGTGTTCTTTA…	2979	3.85E+03	0.15%	2.71E+02	0.10%	gb|AC196829.2| Sorghum bicolor clone SB_BBc0050H06, complete sequence	chromosome_4	SRSiTERTOOT00002 gi|7262601|gb|U07816.1|SBRETROTP2 Sorghum bicolor retrotransposon-like element Levithan, 3' LTR sequence
137045	CGGCACAGTACGGACCCGTAAAATGTAGACTTAAGTTATACCAAAGGTGACCTAAAGCTGCCTTCACGCGGTATGCCTGGGTTTGTGTTAGGAATAAATTTCCAGCTGGTTGAAATCGATTCGAATCGCCGTCTCTCCCGGATAGTGAGAAACTTGACTAGTCCCAACATCATAGTAACTGTGTTATGGAACATGATGGTTCGAATGAACATGGAAGTACAATACCTGCTATGGTTACTATTGTATGCTTTTAAATGATATACCACATGTTTGGCACAGGATAGTTGCTAATCTAGAAATGTATAGTTATAATTAACTTGATAAAGGAATCATAATTGTACAATGAGTCAATTGCTTTTATGCAAAATGTTGTCAAGTTATCTCCACTTATATAGCCTT…	2583	4.38E+03	0.15%	1.90E+02	0.06%	gb|AC169376.2| Sorghum bicolor clone SB_BBc0046M17, complete sequence	chromosome_3	SRSiTERTOOT00084 leviathan_98N8-1 leviathan_98N8-1 98N8.fasta.screen.Contig47 bases 55971. .41450 ||retrotransposon
137157	CAACTAGTGCAAAACCAACCATGGTTCTTCACAAAACTAGTCTTGTGAGGAGCAAAGGTTGCCTTGCCTTTCTTGGGGGTATAGCCCAATCCCTCTTTGTAGAGAGAAGCTCTTTGGCTACCCAAGCACATAAGCAAGCGGTCCTCACCACCATAGGCCTTAGCCAAGGTGTGAGTGAGCTTATTGATCTTCTTCTTGAGGTTCTCATTCTCAACCATTAGTGAGGCATCATAAGTGAAACCATCACTCAAAGGTGAAGTAGAAGTAGTAGTGCTATAAGAAGGGTTAGTGGGAGCAACAATGATAGGCTTATAGAATGATTCATCAATAATATCATATGTTAGTCCCACATCACAAGACACAATCACTTGCTCCTTTTTGGCTTTCTCCTTCTTGGCT…	2559	4.46E+03	0.15%	2.29E+02	0.07%	No hits	chromosome_7	No hits
136441	TAGCTAGTCGATCTAAAACGATACGTTGTTAGTGTACCTGCAGAAAATTTCATTTCAGCCCAATAATATCCCAAAAAGACATGCAAAGTAAGCAGTAAACTAAATACTTTCATACATACATCCCCCGACTGCATATACTCTAGTATCACAGCTACCCGACAGAGATACCCACACTTAAGTACTCTCATAGATACATGATCGAACATGTAAGTATGCGAGCAACCACAACTACTCTCCCCTAGACCGACGGTTGGACGGTCATGCTCTCACAACTCCCACTTACCAGAGCGTAGATGTATTTTGATCCATACATTACCACCCAAGCGGATGGCATCCATACAATAGCACGTCGTATGGACAACGAAACAGAAACAAGTAGGAACCCCCAAGTTAGTACTT…	2539	4.42E+03	0.15%	2.82E+02	0.09%	No hits	chromosome_9	SRSiTERTOOT00002 gi|7262601|gb|U07816.1|SBRETROTP2 Sorghum bicolor retrotransposon-like element Levithan, 3' LTR sequence
136581	AGTGGCCTTCATCTAAAGTATTTATGCACAACAACTACCGGTGGATATGTATTCGGCTTCGGCGGTTGATAATGCAACACTATTTTGCTTCTTTGATGACCACAAAATAAGTGATCTTCCCAACACTTGCCATGTGCCCTGAGGTGCTCTTTCTTTCAACCTTGCATCTCGTATAATCCGAGTCGGAGTAACCAACTAGCTCAAACTTTGCTCCTTTGGGATACCACAAACCAACATTTGGTGTATGCTTCAAGTACCTCAATATTCTCTTTGTAGCTTTCAAATGACTTTCTCTTAGTGAGGCTTAAAATCTTGCACACATGCATACACTAAACATGACATCTGGCCTTGGTGCGATCACATAGAGTAGGCTTCCAATCATAGACCGATACAATTTTT…	2477	4.44E+03	0.15%	4.50E+01	0.01%	No hits	chromosome_3	SRSiCMCMOOT00001 gi|4106407|gb|AF078902.1|AF078902 Sorghum bicolor centromere element pHind12, complete sequence
136658	TATTCCAACGTCTAGAGCTTCTAGGTATGCCTCCAAGTGAATTTTGCAATATGGAAAATCATCCCCCTTGAAGATAGGAGGAGGTCCATCCCCATGAGACATCTTGCTCTAAGCGATTAAGCTTAAAAACGTGAGCACGAGGCTTTGATACCAATTGAAAGGATCAAGATGATCAAGAGGGGGTGAATTGGGCTAATTCTAAATTTCTTCGCAATAAACAAGTTCTATGGTTAGCCCAATTAACCCCTTGTGCCTAGAAAGTGTTCCTAATTGTTCTACCGCACAAAAGACTTGCAACCTAAGTTCCAATCCTACTCTAGCATGGCAATTCTAAGAATGTAAAGACATGAAATGAATTGCTCAAAGTAAATGCTCAAAGTAAATGCTCAAAGTAAATAG…	2388	4.67E+03	0.15%	1.19E+02	0.03%	gb|AC169369.2| Sorghum bicolor clone SB_BBc0115C15, complete sequence	chromosome_6	ZRSiTERTOOT00157 giepum_438D03-1 giepum_Z438D03-1 Z438D03 bases 8744. .21531 ||retrotransposon
136780	GGAGCGCACAAACATCTGACCATAGAGCATGGGCGTCTTTGTGGTTCCTTATGCGGTTGAACACATCTTTGCAAAGGCCTCTAAAGATGGTGTTTCGAGCCTTTGCATTCCATTTTTTATAGTCCACTTCATCACCTTGAAGTTGTGCGGGATTCCTAGGTCTTGGGAACCCATGAGAGGCGGCTCTAAGTATTCCAATGCCTAGAGCTTCTAGGTAAGCCTCCATGTGAATTTTCTAATATGGAAAATCATCCCCCTCGAAGATAGGAGGAGGTCCATCTCCGTGAGACATCTTGCTCTAAGCGGTTAGGCTTAAAAACGTGAGCACGAGGCTCTGATACCAATTGAAAGGATCAAGATGCCCAAGAGGGGGGGGTGAATTGGGCTAATTCTAAATTT…	2354	4.72E+03	0.15%	2.44E+02	0.07%	gb|AC169369.2| Sorghum bicolor clone SB_BBc0115C15, complete sequence	chromosome_10	ZRSiTERTOOT00157 giepum_438D03-1 giepum_Z438D03-1 Z438D03 bases 8744. .21531 ||retrotransposon
135803	GTAGATAATTTAGGTATCTAGCTCCTGTCAAAAGTTGAGGGCATTTGGCCTAGTAGTTTAGAAACTACAGCTGTTTAAAGTTAGGTTCCAGTTTTTGCTTACTCTCTGCCTTGTGAGGACAGAGTTCTGTTGATTGATGAATTCGACCTGGTAAAAGTTTGAATCATACTTTGAGGTCTGAAAATGAATTGTAGACAATTTCATAAGCTTTCCAGATTGTCTTGTTGCATGTCATTTAGAATTATAAATCTCCAGTTATGGCTGGTTTACTGCACCGCTACATAGTATTCATTTTGCTGAAATACAAATGCTTGAGTGTATGTTGTTGCAAGGTTATCGTTGATTGTTTAGGGGTTAGCCTAACTTGAGGATATGCTTAGGTGCAGGTGCTAGGTCATT…	2341	4.79E+03	0.15%	6.12E+02	0.18%	No hits	chromosome_10	SRSiTERTOOT00002 gi|7262601|gb|U07816.1|SBRETROTP2 Sorghum bicolor retrotransposon-like element Levithan, 3' LTR sequence
136690	ATTTAAGCCCATGGCCGGCTCAAGCTCACTTTCTTGACCATTTGCATTGACATAGCAACTTTGTGAGCTTAGCTAAAGCCCTCCCACTAATCTCCATCGTCTTTGTGAGATTGGGAGTGAATCCAAATGCATTGCTTGAGTGTTTGCATCTAGAGACACTTGGTGTTCGTGTTTCGCTTTGGGATTCTCTTGTTACTCTTGGTGGTTACCGTCACCTAGATGGCTTGGAGCAGCGAGGATCGTCGAGCAGAGGGTGGTGATTGTCTTCGGCTCCGATCGTGGTGATTGTGAGGGGTTCTTGACCTTTCCCCGATGGAGCACCAAAGGCAACTCTAGTGGATTGCTCGTGGCTTGTGGATCCTCATCTTGTGTTGGTTGTGTGGCACCCTATTGAGGGTT…	2329	4.90E+03	0.15%	3.27E+02	0.09%	No hits	chromosome_2	ORSiTERTOOT00275 osr10 retrotransposon
135723	GGACTAATTAGGCTCAAAATGTTCATCTCGTGATTTCCAACCAAACTGTGCAATTAGTTTTTTTTCGTTGAAAGTATCTAGGCCCCTAGTTGGGTTTCGGTGATTAATGACAATACAAGATTATTATGACTAACGTGTATTTTGCAGAGGTAATTAAGTTAGATCATGGTAATGGAGATCGATTGGGCAATCATGGATGTCATGCCCCTACGATGGAAATCGTTTCGGTTTTCAAAGGATGGACGACAAGGTTAAGGAAGACTAGTTCTAAGTGTCGGTTGGTGTTGGAGAGACACTTAGAGTAGTTTAGGACTTTGTTTTTCCTTTGGCCATACTAGTTAAGGGGGGTATGGATGGGTAGCTTGACCTAGTTGAGTCTAGTGAGTTAGGTGTGGTGCA…	2315	5.02E+03	0.15%	2.63E+02	0.07%	No hits	chromosome_5	ZRSiTERTOOT00157 giepum_438D03-1 giepum_Z438D03-1 Z438D03 bases 8744. .21531 ||retrotransposon
136359	CTTTTATCAAAATGAGATAATCAATTTATAAGGGGAGGAATGCATGACATGCATGAAATGCACAAGTAATATGATGCATGTACGTGTCGTACGTTCTCACAAACTTATGAAATAAATAATTTCTAGCGACGAATTCGGTGGCATACAAATGATCTCTCAATTACGTATCTAATACGTTCTACACGATAACGTTGTTATGTACCTGCAGAAGATTCATTTCAGCCCAATTCCCAATGAATGCATAAAAGCAATAAAGTTTTATCTACACGCTCTACACGAATCCCTAGATACGTGTACAACGGTAGTAACTACCCAAACCATCATCCTATTGATGGCATCGCCTCAACAGACGGAATACCCATACATGAGATACCTTTGTAAAACATGCGTAGAACATGT…	2312	4.77E+03	0.15%	3.15E+02	0.09%	No hits	chromosome_9	SRSiTERTOOT00084 leviathan_98N8-1 leviathan_98N8-1 98N8.fasta.screen.Contig47 bases 55971. .41450 ||retrotransposon
136918	CACTTGCAACAACAATGCTTGATGAGTACAACACACCTGAAGCTTTATGGGAGGAAGCTATCAACACCGCATGTTATGCATCCAACTGCCTATTCCTTCAAAAGTTTCTTGGCAAGACACCTTATGAGTTGCTCAATGGGAAGAAGCTGGACGTCTCCTTCTTTAGGGTATTTGGTTGCAAATGCTACATCTACAAGAAGCGACAACACCTAGGGAAGTTTCAAAGACATTGTGATATTGGTTTTCTTGTTGGCTACTCATCAAAGTCCAAAGCATATAGAGTATTTAATCATGCCACCGGCTTGGTTGAAGAAACATATGATGTGGAATTTGATGAATCTAACGGCTCCCAAGGAGCAAATGAGAATCTTGATGATGTAGGTGATGAACCATTGAGGG…	2257	4.83E+03	0.15%	2.10E+01	0.01%	gb|AY664416.1| Zea mays cultivar Mo17 locus bz, complete sequence	chromosome_7	ZRSiTERTOOT00157 giepum_438D03-1 giepum_Z438D03-1 Z438D03 bases 8744. .21531 ||retrotransposon
136635	TAAAGAAGTAGATGGACAAGAAAGAATCACATTTAGAGATAATTCAAGGGCAAAGTCAAAGGTTTGGGCAAAGTGGCAATATCAAATGATCACTCCATCTCCAATGTGCTATATGTTGCTTCATTGAGTTTCAACTTGCTATCCGTTGGACAATTGTGTGATCTTGGCTTCCAATGCTTGTTTACCGAGAAGGAGGTTGTTGTATCCAAGAAGGATGATGATCATGTGATATTCAAAGGATTTAGATACAACAACCTATATCTAGTGGACTTCACCTCTGAAGATGCAAACTTGAAGACATGCCTATTCACCAAAACAACACTTGGGTGGCTATGGCATAGAAGACTTGCTCATGTTGGGATGAGCTCACTCAAGAAGCTTATGAAGAATGATTTGGTG…	2209	4.96E+03	0.15%	3.41E+01	0.01%	No hits	chromosome_6	ZRSiTERTOOT00157 giepum_438D03-1 giepum_Z438D03-1 Z438D03 bases 8744. .21531 ||retrotransposon
136726	CTCCTAATACTTGGTTTGGTGTCATGGTGTCCAAACCACTCCTCATTAGAATAGTGACCAATGTGCCAAATCTTGAAGGTAGGCATCTCAAGAACTTATGGGAGAAGTCCTTGTCCTCCACCTTCTCTCCAAGTGCTTTGAGATCATTGACAAGCACTTGAAGCCTATGGAACATCTCCGGCACACTCTCATCCTCCTTCATCTTAAAACTAGCAAACTTCTCCTTGAGGATATATGTCTTGGCACCATTCACGGCTTGAGTGCCCTCAAATGATTCTTTCAACTTCTTCCAAGCCTCATGAGCCATTTCAATATTCTTGATTTGGTCAAATGTTCTTTCATCAATTACATCATGAATGGCACTTAGAGCAATGTCATTGTTTTGGAGAAGCACTTCAT…	2150	5.36E+03	0.15%	1.61E+02	0.04%	No hits	chromosome_9	No hits
137116	CACTAGTACTTTAAGCAACAAGGAAGCTCCTACACAAACTAGTAAGCTAAAGCACAAAGCTATCTAAGCTTACTAGCAATGCTCAATAACAAGGCAACCAATGCCAAATTAGAGAGCACAATTACTTAGCTGCACAAACTAAGCAATGTGACTAACAAGGTTACACAAACCAAATTAGCCATGCAAGGGAGCTACTTCTATGCTACACAAGCAAGAAGGTAACTAGTAAGCTACACAAGCTAACTAATTACAAGAGCAACTACACAAGCACAATATACATGAAATATAAATACAATCTTGTGAAAGGGGATTGCAACCAACGAGAAGAACAAGGTTGACATGGTGATTTTTCTTCCGAGGTTCACGTGCTTGCTAACACGCTAGTCCCCGTTGCGTCGA…	2126	5.47E+03	0.15%	5.44E+02	0.14%	gb|AF114171.1| Sorghum bicolor BAC clone 25.M18, complete sequence	chromosome_9	SRSiOTOT00000010 gi|13432374|gb|AZ922153.1|AZ922153 MRCot1F08 Sorghum bicolor MRCot Sorghum bicolor genomic similar to Dispersed repeat sequence, DNA sequence
137321	AAGAGTTCCTGGAGGATGTCCAGGACTACTAGGGAGACGTTCACCAGTTGGAGTCCATGTGGTAGTTGGGCTAGTTATTCCGCTATGATTGTAATAATATTGCCTTTGAGCAAACTTTGTATTAATTTTATGATGACATATGTGATGTAATAAGTACTTTACTTTGATACTATTGCAATTTGTGATATATGTGTGTGTTTGGACATCCTGGGCGCACATATATGAGTACCTGGTTTTGCTTTGCAAAATTGGGTGCGACATTCTGTGAATGAGATGAATACAAGAGTTGTAGACAATTTCATAAGCTTTCCAGATTGCCTTGTTGCATGTTATTTGGAACTTATAAATCTCCAGTTATGGTTAGTTTACTGCACCGTTACATAGTATTCATTTTTGTTG…	2091	5.40E+03	0.15%	7.38E+02	0.19%	No hits	super_12	SRSiTERTOOT00002 gi|7262601|gb|U07816.1|SBRETROTP2 Sorghum bicolor retrotransposon-like element Levithan, 3' LTR sequence
136243	ATCGTCACCTCAGGGACGAACAACGGCCTCCACAGTAACTAAGAGACCTTCTCCCAACTGCTCATTCGCCCAGAAGTAGCGGGGCTCCATTCCATCAGGATAGCCGACATAGCTGAGCACCCTCCACAATAGTGTAGGCATCCCAAACTCTCCAAGAAATGTGTGACGTTGATGGGTACGTGGAGCAAGCTGACGACGGGGAGCTCTGCCTCCGGTGGACTTGCGAGCGGTCTGCTTTGTGCGTGCCATCTGCACCATTAACATGTACCCCTTGGTGAGACAATGCCATAATGGATAAGAGTTACATAACCGAGTAAGAATTTTATAAGGGGAGGAACAATGTAATTATGTGAATGGTAATTATCATGATGCATGCTCGTTCCGTACGTCCTCACAAAC…	2091	5.44E+03	0.15%	2.53E+02	0.06%	gb|AC169376.2| Sorghum bicolor clone SB_BBc0046M17, complete sequence	super_72	SRSiTERTOOT00084 leviathan_98N8-1 leviathan_98N8-1 98N8.fasta.screen.Contig47 bases 55971. .41450 ||retrotransposon
136122	GTCTTGTGAGAAGGGGAGATAGCGTTAGGACTTAGTTGTAATTCAAGAGAAGTGCGAGGTCTATTTTGCAAAAGCACCAGCGCGTGCGGGATTCCCCACCGCGAGCAGTCTCGCGCGCAGGCCGCGTGTTGTGGGCCGCGTGGAGAATCTGTTTTCTTTTTCCAGGGGATTAGTAAATAGTTTTCTAATTTAATTTCTAAGCTGATCTTTGGTAATTAATATAAAATCATGTAGGTATCCAAAAATTATGAAACAAATTTTGTTAGGTTCCTAAAATTATGATCTATCTGTTAGTGTATTTAGTTTATGTTTATATGTGTTGACACTAGAGGCTATTTAATAGTATGAGAATGCTTAATATTATTAAGTTGATTATTGTAGGAATTTCTGTGGTGAATT…	2013	5.57E+03	0.15%	1.79E+01	0.00%	No hits	chromosome_1	No hits
135053	AAGTTGCAACCTAAATACTTCCAAATATATATACCGACTATATATATACTTCCATACCAAAGCTACCCATATGTAAATATGTCCATACATACACATAAATATGCATATACAGCCATATCAAAACTAACCCACAATTAAATACATCCGTATGCATATGAGATATATATACTTAAGTATCAAAACTACCTCTCTCCTTTGACTGCACGCTCACATCATGTGGTCATGCCACTCACCAACTCACCTAGCATAGAGGTATATTGATCCATACATTACCATTCAAGTGAATGGCATCCATACAATAGCACGCCGTATGGACGACGAAGTAAAAACCCCCATGTTAGTACTTAAATAGCCACCTAATAGTCCTTAATTTGGGAATAAGGAAAATGATCATTGGCA…	2007	5.72E+03	0.15%	2.20E+02	0.05%	emb|AM403006.1| saccharum officinarum BAC clone 51L01, cultivar R570	chromosome_1	SRSiTERTOOT00002 gi|7262601|gb|U07816.1|SBRETROTP2 Sorghum bicolor retrotransposon-like element Levithan, 3' LTR sequence
137294	AGATGGTTAAGTCTAATTTTGTGAGCACGAGGCTCTGATACCAATTGAAATGATCTAGATGCCCAAGAAGGGGGTGAATTGAGCTAATTCTAAATTTCTTTGCAATAATTAAACCCTACGGTTAGCCCAACTTCACCCCTCATGCCTAGAAAGTGTTTCTAATGTTCTACTGCACAAAAAGTCTTGCAACCTAAGTTCCAATCCTACTCTAGCATGGCAATTCTATGAATGTAAAGACAAGAATTGAATTGCTCAAAGTAAATGCTCAAAGTAAATAGAGAAGGAGGAACACGACGATGTTTTGCCGAGGTATCGGAGAGTCGCCACTCCCCACTAGTCCTCGTTGGAGCACCCACGCAAGGGTGTAGCTCCCCCTTGATCCGCGCAAGGATCAAGTGC…	1973	5.59E+03	0.15%	3.15E+02	0.08%	gb|AC169369.2| Sorghum bicolor clone SB_BBc0115C15, complete sequence	chromosome_10	ZRSiTERTOOT00157 giepum_438D03-1 giepum_Z438D03-1 Z438D03 bases 8744. .21531 ||retrotransposon
135589	AAATGTCGTCTCTGGAAGCTTACTGGAAACGACCGGACGCTGGAGGCTCAGCGTCCGGTCAGTTATGCTGCAGCGTCCGGTCAACTAATAGCCGTTGAGATCGGGCGTACAGTATTCAAAGAGAGGGGACACGTGGTGTGTATCGCGTGACCGGACGCTAAGGTCCAGTGTCCAGTCAATATGACCGGAGCGTCCGGTCTCCCCGTGTTGTGCCCAGTGAAGGGGTACAACGGCTCTATTTCGTGGGGGCTTCTATTTAAGCCCCATGGCCGGCTCAAGCTCGCCCTCTTGGCCATTTGCATTGACATAGCAACCTTGTGAGCTTAGCCAAAGCCCTCCCACTCATTTGCATCATAGATTAAACATCTTTGTGAGATTGAGAGTGATCCAAGTGCATTG…	1869	6.01E+03	0.15%	2.46E+02	0.06%	gb|AY144442.1| Sorghum bicolor BAC 95A23/98N8.1 Rph region, partial sequence	chromosome_4	No hits
135728	ATTTGCATTGACTTAGCAACCTTGTGAGCATAGCCAAAGCCCTCCCACTCATCTCCATCATTGATCCATCATCATTGTGAGATTGAGAGAGAATCCAAGTGCATTGCTTGAGTGATTACATCTAGAGGCACTTGGCATTCGTGTTTTACTGCGGGATTCACTTGTTACTCTTGGTGGTTGCCGCCACCTAGACGGCTTGGAGCAGCGAGGATCATTGAGTGGAGGTTGGTGATTGTCTCTGGCTCCGATCGTGGTGATTGTGAGGGGTTCTTGACCTTTCCCCGGCGGAGAGCCAAAAGGTACTCTAGTGAATTGCTCGTGGTTTGTGTGATCCTCATCTTGTGTTGGTTGTGTGGCACCCTATTGAGGGTTTGGCATGTGATGCCAATTAGCGCGTGA…	1815	6.27E+03	0.15%	1.51E+02	0.03%	No hits	chromosome_8	ORSiTERTOOT00003 gi|8671541|dbj|AB033547.1|AB033547 Oryza sativa retrotransposon RIRE9 DNA
136508	AGTTTCCAACATAGTTTGATATAGTGCCAAGATACGATCACGGTCCACAAAAGCATGTAGAAGGATTAATAAGAAGCCTGCCCAAGGCTTACTCCTCATCTACGGCAGGATAGAAGCAACTCTTGCAATAACCATGATATACAGTGCCATCTGCAACATGGGAAAATAAAACCCTGAGTACGAGAAGGTACTCAGCTAGACTTACCCGCCATAAACCAGAAATAAAATGACTCCAAGGATTATGCAAGGCTGTATAAGTGGAGATAACTTGACAACATTTTGCATAAAAGCAATTGACTCATTGTACAATTATGATTCCTTTATCAAGTTAATTAGAACTATACATTTCTAGATTAGCAACTATCCTGTGCCAAACATGTGGTATATCAATTTAAAAGC…	1642	6.88E+03	0.15%	8.55E+02	0.17%	No hits	chromosome_3	SRSiTERTOOT00002 gi|7262601|gb|U07816.1|SBRETROTP2 Sorghum bicolor retrotransposon-like element Levithan, 3' LTR sequence
135660	CGGTCGACCCGTGTTCAGTACAGTGAGGAGCCCAACGGCTCTATTTCGTGGGGGCTTCTATTTAAGCCCCATGGCCGGCTCAAGCTCACTCTCTTGGCCATTTACATTGACATAGAAACCTTGTGAGCTTAGCCAAAGCACTCCCACTCATCTCCATCATTGATTCATCATCTGTGTGAGTTTGGGAGAGAATCCAAGTGCATTGCTTGAGTGTTTGCATCTAGAGGCACTTGGTGTTCGTATTTCGTTATGGGATTTGCTTGTTACTCTTGGTGGTTGCCGCCACCTAGATGGCTTGGAGCAGCGAGGATCGTCGAGCAGAGGTTGGTGATTGTCTCCAACTCTGATCATGGTGATTGTAAGGGGTTCTTGACCTTTCTCCGGCGGAGAGCCAAACGG…	1516	7.37E+03	0.15%	2.01E+02	0.04%	gb|AC169369.2| Sorghum bicolor clone SB_BBc0115C15, complete sequence	chromosome_9	ORSiTERTOOT00275 osr10 retrotransposon
134336	GACCCAGCGTTCGGTCAAAGACCGACGCTAGCATCTTCACTGCTTCCACTGACCGGACGCACTGGTCCAGCGTCCAGTCCACTCTATGAAACCCTATCTTTTCGGTACAGGGCGTCGGTGAAGTTTCTTACCCTTGCTCCTAAGTGCTAAACACAATGTGTATCACCTTTGTGCATGTGTGTTAGCATATTTTCACAAACATTTTCAAGGGTGTTAGCACTCCACTAGATCCTAAATGCATATGCAATGAGTTAGAGCATCTAATGACACTTTGATGACCGCATTTCGATATGGAGTTTCACCCCTCTTAATAGTACATCTATCGATCCTAAATGTGATCACACTCACTAAGTGTCTCGATCACCAAAACAAAATGGCTCCTACAATTTATACCTTTGC…	1475	7.47E+03	0.15%	8.88E+01	0.02%	No hits	chromosome_4	ZRSiTERTOOT00157 giepum_438D03-1 giepum_Z438D03-1 Z438D03 bases 8744. .21531 ||retrotransposon
133776	CAATCTCCACGATCGGAGCCGAAGACAATCACCATTCTCCGCTCGATGATCCTCGCTGCTCCAAGCTATCTAGGTGGCGGCAACCACCAAGAGTAACAAGTGAATCCCACAGCGAAACACGAACACCAAGTGCCTCTAGATGCAATCACTCAAGCAATGCACTTGGATTCTCTCTCAATCTCACAAAGATGATGAATCAATGATGGAGATGAGTGGGAGGGCTTGGGCTAAGCTCACAAGGTTGCTATGTCAATGAAAATATGCAAGAGGGTGAGCTTGAACCGGCCATGGGGCTTAAATAGAAGCCCCCCACAAAATAGAGCCATTGTACCCCTTCACTGGGCAAAACGCGCTCTGACCGGACGCTCCGGTCATACTGACCGGACGCTGGCCCTCAGC…	1378	8.34E+03	0.15%	2.85E+02	0.05%	No hits	chromosome_4	No hits
135131	ATCATGAATGGCACTTAAAGCAATATCATTATTTTAGAGAAGCACTTCTTCGGCCACAATGGGATTCTCTGGATCTTCAATCTTAATTTTGGTTTCTACCACCTTTCACATTCTTCTATTGATTGACTTGATATGTGTGGTCATCTTTGACTTCCAATAAGGATAATTTGTGCCATCAAATTAGGGTGGCTTCTTGGTGTTGTTGATTTAAGCCATTTTAACACCGAAGGTTGTTAAGCCTCAAATAACAGTGACCTCAGCTCTGATACCACTTGAAAGGTCCTAATGGCTAGAGGGGGGGTGAATAGCCTAATAAAATTTCTACAACAACACTTCACAGAATAGTTAGACAATTATGAGACGAAGCAAGTGTTGCGCTAGCCTACTCAAAATGCAAGC…	1300	8.57E+03	0.15%	3.10E+02	0.05%	gb|AY144442.1| Sorghum bicolor BAC 95A23/98N8.1 Rph region, partial sequence	chromosome_4	ORSiTERTOOT00275 osr10 retrotransposon
135889	TTAAAATTCCATACTTGTGTGGTGTATACTAGTTATAGGATTGAATGATGAAATGAAGAACTAGCATGCATAGGATAGTTATATATGCCTTGGTTTTGTGTTTCAAGTGGTACTAGAACCTTACATATAATGTGATCTCATGAGGTATCTAGTGTTTGTGTTTTGTAAGTAATTCCAAGCGGCATCTAACTAGCAATGGTGCTAAGGATGGTTTATTTGGTGCACTCCGATTGGTATCACGCTTCAAAGGTCCATCTTTTATACCTTAGCATCATATGGTAGACATTGACTCCTACATTTCCTATCTAAGCATATGTGCAAGGTATAATCCAAACTCTTGGCACATATATAGGGGGAGCAATTGCTACCATTTGGGGTTCATGAAACTTGTCCATATTC…	1279	8.74E+03	0.15%	8.84E+01	0.01%	No hits	chromosome_8	ZRSiTERTOOT00157 giepum_438D03-1 giepum_Z438D03-1 Z438D03 bases 8744. .21531 ||retrotransposon
134711	TTTAGAAAAGAAAATGAAAAGGGAAAAGTCTCTCCCTCTCCCCTTTCGGCCTGTTGGCCCAGCTCGCTCGGCCTCCCTCCCTTCCTTGCAGGCCAAGCAAGCCACTAGCCCGCTTCCTCCCCTTCCGTTCTTCCCCGTGGCCCGCCTCTTTTCTTCTCCCGTGTGGCTGAAAGGTCCTAATGGCTAGAGGGGGGTGAATAGCCTATTAAAAATTTCTACAACAACACTTAACAAACCGGTTAGACAAATATGAGACGAAGTAAGTGTTGCGCTAGCCTACTAAAAATGCAAGCCACCTACCACAATTCTAGTTTATATAGTCTCTATCCACACAATGGCTATATCACTACACTAAGTTAGTGTGCTCTCAAAGGCTAACTAAAGAGCCACACTAACCAA…	1272	9.11E+03	0.15%	8.82E+02	0.14%	No hits	chromosome_9	SRSiTERTOOT00085 onap_45I19-1 grande_SB45I19-1 SB45I19.fasta.screen.Contig7 bases 27381. .16883 ||retrotransposon
131734	CAAGAGTAACAAGCGAATCCTGTAGCAAAACACGAACACCAAGTGCCTCTAGATGCAAACACTCAAGCAATGCACTTGGATTCTCTCCCAATCTCACAAAGATGATGAATCAATGATAGAGATGAGTGGGAGAGCTTTGGCTAAGCTCACAAGGTTGCTATGTCAATGCAAATGGCCAAGAGAGTGAGCTTGAACCGGCCAAGGGGCTTAAATAGAAGCCCCCACGAAATAGAGCCGTTGGGCTCCTCACAGCACTGAACACGGGCTGACCGGACGCTCGGGTCATATTGACCGGACGCTGGACCTCAGCATCCGGTCATGCAATGTGCGCCACGTGTCATCGGGTTCAAACGTCGATCGCCCAATTTCAACGGTCAAGTGATGACCGGACGCGTTAGT…	1255	9.25E+03	0.15%	1.06E+02	0.02%	gb|AC169369.2| Sorghum bicolor clone SB_BBc0115C15, complete sequence	chromosome_1	No hits
133962	CTAAGTATATGTGCAAGCTACAATCCAAACTCTTAGCACATATGTAGGGGGAGCAATTACTACCATATGGAGTTCATGAAACTTGCCTATACTCTTTACACATGGTAATTATGCTTGGGCAAGCAACATGGATTCAATTGAATTTCAATTCATATCTTTGTATAAGGGTTGTCATCAATTACCAAAAAGGGGGAGATTGAAAGCTCTAGTTTGGTTTTGGTGAATTGATGAAACCCTAAGTGCTAACCTAGTTCATCAAGTGATCATGAGATAGGTAGCACACTTCAAGTAGAGAAGCAAATGAAGATCATAACATGACAATGGTGATAGCATGGAGATGATCAAGGGCTTACACTTGAAGAGAAGAAAGAGAAAAACAAAAAGCTCAAGGCAAAGGTA…	1220	9.23E+03	0.15%	2.97E+02	0.04%	No hits	chromosome_1	ZRSiTERTOOT00157 giepum_438D03-1 giepum_Z438D03-1 Z438D03 bases 8744. .21531 ||retrotransposon
131882	CATGGTCGGAGCCGTAGCCGATGTCGGTGAAGCAGTGGTAGACGTAGATCGGATCCACGCCTCCTTCGTGGTCATGGCGATGAAGTTGTCAGAGCCAGTAGTCCAGGTGATCTGGCCGACGGTGAACGTGAGGCCGTTCGGTGTAGCCATGGATCCGGGGATGATGACCATCTTGTTCTTCTGGGAAGCAGTACGCACACCCCCTACCTGGCGCGCCACTGTCGATGAAATATGGTCGGCAGTCTACCCAGGGCTATGCCCAAGGTAGTAGATTGTCAGCAGACAGATGCGCAAGCCACAAACAAGATGGTGACGCAAGACACACGAGGTTTTATCTAGGTTCGGCCGCCGAGAAGGCGTAATACCTACGTCCTGCGTCTGATTGTATTGCTGTATGTC…	1141	9.93E+03	0.15%	5.66E+02	0.08%	gb|AC196818.2| Sorghum bicolor clone SB_BBc0005H14, complete sequence	chromosome_10	SRSiTERTOOT00085 onap_45I19-1 grande_SB45I19-1 SB45I19.fasta.screen.Contig7 bases 27381. .16883 ||retrotransposon
128991	AAGTGGAAGCTCGTTTCGGTCCTTTCGAATATAGTGTTAATCTTGAGGCAAGATAGGAGCACGGTTTGCGTCGAACGTACCATAGGCTTAGAAATTGTTTGGGACACACCCGATGGAACTCCTAGGTGATGTGGGTCATATGGAATCTCTCTTCTTTCCGTTTGGAGATAGTGTTAGTGTCGGTGCAAGATAGTTGCATGGTTTGCGCTAGACATACCATAGGCTTAGAATCGTATTGGACGCACCTGATGGTACCACTAGGTGACGAGGCTCTTGTGGAAGCTCGTTTCAGTCCTTTTGGACATAGTGCTAATCTTGACGTAAGATAGGTGCACGGTTTGCGTCAAATGTACCATAGGCTCGAAAATCGTTTTGGACGCACCCAATGGACCTCCTATG…	1061	1.08E+04	0.15%	9.33E+02	0.12%	No hits	chromosome_3	SRSiCMCMOOT00005 gi|7381215|gb|AF137608.1|AF137608 Sorghum bicolor centromere-associated repetitive DNA element CEN38
134275	ATCCTGTGGTACGTTTGGCATAAACCGTGCACCTATCTTGCACTAAAACCAACACTATATCCAAATGGACCGAAACGAGATTCCACTTGAGCCTCGTCACCTAGGAGTTCTATGGTGTGCGGTCAAAATGATTTCCGAGCCTTATTTGCAACAAACCATGCACCTATCTTGCACTAATACTAACACTATCTCCAAACGGACCGAAACGAGATTCCACTTGAGCCTCGTCACCTAGGAGTTCTATCGGGTGCGGTCAAAATGATTTCCGAGCCTTGTTTGGAACAAACCGTGCACCTATCTTGCACTAATACTAACACTATCTCCAAACGGACCGAAACAAGATTCCACTTGAGCCTCATCACCTAGGAGTTCCATCGGGTGCTTCCGAAATGATTTCTG…	963	1.16E+04	0.15%	1.84E+03	0.22%	No hits	chromosome_2	SRSiCMCMOOT00005 gi|7381215|gb|AF137608.1|AF137608 Sorghum bicolor centromere-associated repetitive DNA element CEN38
134365	TCCTAAGCCACATACCGGACGTGTCCGATCTCCATACCGAACGCGTCCGGTCACTCTGTGACCAGCGCGACTAACTCATTTCCAACTCTATCTTCTTCACCCTTCCTTAAATGTGCCAACCACCAAGTGTATCACCTTGTGCACATGTGTTAGCATATTTTCACAAACATTTTCAAGGGTGTTACACTCCACTAGATCCTAAATGCATATGCAATGAGTTAGAGCATCTAGTGGCACTTTGATAACCGCATTTCGATACGAGTTTCACTCCTCTTAATAGTATGGCTATCGATCCTAAATGTGATCACACTCACTAAGTGTCTTGATCACCGAAACAAAATAGCTCCTACCTTTTATACCTTTGCCTTGAGCCTTTTGTTTTTCTCTTTCTTCTTTTCA…	940	1.21E+04	0.15%	3.68E+02	0.04%	No hits	chromosome_6	ZRSiTERTOOT00157 giepum_438D03-1 giepum_Z438D03-1 Z438D03 bases 8744. .21531 ||retrotransposon
131264	ACGCTGGACCTCAGCGTCCAGTCGTTTCCAGTAAGTATCCAGAAGCGAGAAATCACGACCGAACACGTCCGGTCATGCTCGACCGGACACACCCAGCGTTCGATCACACGATGACTCCCCTGTGCGCTGCCACGTCAGCAGGACCAGACGCACCCCTCCAGCGTCCGATCACTAAGTGACCCAGCGTCCGGTCAGAGACCGACGCCAGCGTCTTTGCAGCTTCTACTGACCGGATGCGCCGGTCCAACCGAGGCCAGTGTCCGGTCACTTACAGTGACCTCCGTCTTTTCTGTCTAGGGCGCCGGTGAAGTTCCTAACCTTTGCTCAAATGTGCCAACCACCAAATGTATCACCTTGTGCACATGTGTTAGCATATTTTCACAAACATTTTCAAGGGTG…	934	1.17E+04	0.15%	1.37E+02	0.02%	gb|AF488412.1| Sorghum bicolor BAC 131L1, complete sequence	chromosome_1	ZRSiTERTOOT00157 giepum_438D03-1 giepum_Z438D03-1 Z438D03 bases 8744. .21531 ||retrotransposon
133568	ATCAAAACGAGGTTCGACATGACCCACGTCACCTAGGAGTTCCATCAGGTGCATCCAAAACAATTTCTGAGCCTATGGTACGTTTGGCACAAACCATGCACCTATCTTGCACCAACACTAACACTATCTCCAAAAGGATCGAAATGAGGTTCCACATGACCTACGTCACCAAGGAGTTCCATTGGGTGCATCCAAAATGATTTCCGAGCCTATGGTACGTTCGGTGCAAACCGTGCACCTATCTTGCACCGACACTAACATTATCTCCAAATGGACCAAAACGAGATTCGACATGACCCACGTCAACTAGGAGTTTCATCGGGTGCGTCCAAAACAATTTCTGAGCCTTTGGTACGTTCGGCGCAAAGCATGCACCTAACTTGCGTCAAGATTAGCACT…	887	1.29E+04	0.15%	1.77E+03	0.19%	gb|AC169373.2| Sorghum bicolor clone SB_BBc0188M08, complete sequence	chromosome_6	SRSiCMCMOOT00005 gi|7381215|gb|AF137608.1|AF137608 Sorghum bicolor centromere-associated repetitive DNA element CEN38
125307	CCTAGGTGACGTGGGAAATGTGGAACCTCGTTTTGATTTGTTTAGAGATAGTGTTAGTGTTGGTGCAAGATAGGTGCACGGTTTGTGCCAAATGTACCATAGGCTCTAAAATTGTTTTGGGCACACCCGGTGGTACTCCAAGGTGAAGAGGGTCAAGTGGCTGTTCGTTTTGATCCGTTTGGAGATAGTGTAATCTTGACGCTAGATAGGTGCACGGTTTGCAGCGAACATACCATAGGCTCTGAAATCATTTTGGACGCACCCCAATGGTACTCCAAGGTGACGAGGCTCAAGTGGAAGCTTGTTTCGGTGCATTTGGAGATAGTGCTAATCTTGACGCAAGATAGGTAGGTTTGCGCTGAATAGACCATAAGCTCAGAAATCATTTTGGATGCACTT…	839	1.37E+04	0.15%	2.10E+03	0.22%	No hits	chromosome_2	SRSiCMCMOOT00005 gi|7381215|gb|AF137608.1|AF137608 Sorghum bicolor centromere-associated repetitive DNA element CEN38
132900	ATGCACCCATCTTGCACTGACACTAACATTGTCTCCAAACGGAATGAAGTGAGATTCCACATGAGCCATGTCACCTAACCGAAACCAAAACTATCTCCAAATGGAAAGAAGCGAGATTCCACAAGACCCACGTCACCTAGGAGTTCTATCGGGTGCGTCCAAAATGATTTGTAAGCCTGTGGTACGTTTGGCACAAACCATGCACCTATCTTGCACCAACACTAACACTGTCTCCAAACGGAAAGAAGCGAGATTCCACATGACCCACGTCACCTAGGAGTTCGATCGGGTGCGTCCAAAACGATTTCTGAGCCTATGGTACGTTCGATGCAAACTGTGCTCCTATCTTGCGTCAAGATTAGCACTATGTCCAAAAGGCCGAAACGAGCTTCCACTTGA…	813	1.40E+04	0.15%	1.95E+03	0.19%	gb|AC169373.2| Sorghum bicolor clone SB_BBc0188M08, complete sequence	chromosome_3	SRSiCMCMOOT00005 gi|7381215|gb|AF137608.1|AF137608 Sorghum bicolor centromere-associated repetitive DNA element CEN38
133831	TCTGTCTAAAATGATTTCCGAGCCTATGGAACGCTCGACACAAACCGTGGACCTATCTTGCGTCAAGGTTAGCACTATGTCCGAAAGGACTGAAATGAGCTTCCACTTGAGCCTCGTCACCTAGTGGTACCATCGAATGCGTCCAAAATGATTTCTGAGCCTCTAGTACGTTTGGCGCAGAGCGTGCACCTATTTAGCAGTAACACTAACACTGTCTCCAAACAGAAAGAAGCGAGATTCCGCATGACCCACGTCACCAAGGAGTTCCATCGGATGTGTCCAAAATGATTTCTGAGCCTATGGTACGTTCGACGCAAACCGTGCACCTATCTTGCGTCAAGATTAGCACTATCTCCAAACGAACCGAAACTAGAGCTTCCACTTGAGCCTCGTCACCTA…	806	1.37E+04	0.15%	1.71E+03	0.17%	No hits	chromosome_3	SRSiCMCMOOT00005 gi|7381215|gb|AF137608.1|AF137608 Sorghum bicolor centromere-associated repetitive DNA element CEN38
130368	TCGTGTCAAGATTCGCACTATCTCCAAACGGACTAAAACAAGCATCCAATTGAGCCTCATCACCTAGGAGTACCATCGGGTGCGTCCGAATCGATTTCTGAACCTATGGTACGTTTGGCGCAAACCGTTTACGTATCTCGCACCAACGCTAGCACTGTCTCCAAACAGACCAAAACAAGATTTCACATGACCCACGTCACAATAGAGATCCATCGGATGCATCCAAAATGATTTCTGAGCCTATGGTATGTTTGGCGCAAACGGTGCACTTATCTTGCACCGACACTAACTCCATCTCCAAATGGACCGAACAATGTTCCACATGACCCATGTCACCGAGGAGTTCCATCGGGTGCATCCAAAATGATTTCTGAGCCTATGGTACGTTCGGCGCAAACC…	789	1.39E+04	0.15%	2.35E+03	0.23%	No hits	chromosome_10	SRSiCMCMOOT00005 gi|7381215|gb|AF137608.1|AF137608 Sorghum bicolor centromere-associated repetitive DNA element CEN38
132083	CATCGGGCGCGTCCTAAACGCTATTTGAGCCTATGGTACGTTTGGCACACACCGTGCACCTATCTTGCACTAACACTAACACCATCTCTAAACGGACCGAACGAGGATTCGACATGACCCACATCAGCTAGGAGTTCCATCAGGTGCATCCAAAACAATTTCTGAGCCTATGGTACGTTCGGCGCAAACTATGCATGGATCTTGCGTCAAGATTAGCACTATCTCCAAACAAACCAAAATGAGCTTCCACTTCAGCCTCGTCACCTAGGAGTACCATCGGGTGTCTCCAAAATGATTTCTGAGCCTATGGTACATTTGGCACAAACCATGCACCTATCTTGCACCGACACTAACACTGTCGATGAAATATGGTCGGCAGTCTACCTAGGGGTATGCCCA…	783	1.45E+04	0.15%	1.47E+03	0.14%	No hits	super_100	SRSiTERTOOT00085 onap_45I19-1 grande_SB45I19-1 SB45I19.fasta.screen.Contig7 bases 27381. .16883 ||retrotransposon
129402	GACGCACCCGATGGAACTCCAAGAGTCCTAGGTAACGTGGGTCATGAGGAATCTCACTTCTTTTCCGTTTGGAGACGGTGTTAGTGTTGCTGCAAGATAGGTGCATGGTTTGCGCTAGATGTACCATAGGCTTGCAAATCGTTTTGGACGCACCCGATGGTACAACTTGGTGCCGAGGCTCAAGTGGAAGCTCGCTTCGGTCCTTTTGGAGATAGTGTTAATCTTGACGCAAGATAGGTGCATGGTTTGCGTCGAACATACCATAGGCTTGGAAATCATTTTGGACGCACCCGATGGAACTCCTAGGTGACGATGTGTCACTTCTTTCCTTATGAAGATAGTGTTAGTGTCGGTGCAAGATAGGTGCATGGTTTGCACTAGACATACCATTGGTTCAGA…	781	1.48E+04	0.15%	3.70E+03	0.35%	No hits	super_114	SRSiCMCMOOT00005 gi|7381215|gb|AF137608.1|AF137608 Sorghum bicolor centromere-associated repetitive DNA element CEN38
133346	AACGTGCACCTATGTGGCACCAACACTAACACTATCTCCAACTGGATCGAAACGAGGTTCCACATGACCAACGTCACCTAGGAATTCCATCGGGTGCATCCAAAACGATTTCTGAGCCTAATTTACGTTTGGCACAAACCGTGCACCTATCTTGCACCGACACTAACACTATCTCCAAATGAACCGAAACGAGGTTCGACATGACCCGTGTCACCTAGGAGTTCCATCGGGTGCATCCAAAATGATTTCCGAGCCTATGGTACGTTCGGCGCAAACCGTGCACCTATCTTGCGTCAAGACTAGTACTATCTCTAAACAGGCCAAAACGAGCTTGCACTTGAGCCTCGTCACCTAGGAGTACCATCGGTGCATCCATAACGGTTTCTGGGCCTATGGTAC…	780	1.46E+04	0.15%	2.51E+03	0.24%	gb|AC169373.2| Sorghum bicolor clone SB_BBc0188M08, complete sequence	chromosome_2	SRSiCMCMOOT00005 gi|7381215|gb|AF137608.1|AF137608 Sorghum bicolor centromere-associated repetitive DNA element CEN38
127292	TGTCAAGATTAGCACTGTCTCCAAAAGGACCGAAACGAGCATCCACTTGAGCCTCGTCACCTAGGAGTTACATTGCGTGTGTCCAAAATGATTTCTGAGCCTATGGAACGTTCGGAGCGAACCGTGCACCTATCTTGCGTCAAGATTACACTATCTCCAAATTGACCGAAACAAGCTACCACTTGAGACTCATCACCTAGGAGTGCCATCGGGTGCATCCAAAAGGATTTCTGAGCCTATGGTATGTCTAGCGTGAACCATGCACTATCTTGCACCGACGCTAACGCTGTCTCTAAATGGAAAGAAGTGAGATTCCACATGACCCACGTCACATAGGAGTTCCATCGGGTGCGTCCAAAATGATTTCCAACTCTATGGTACGTTAGACACAAACCGTGC…	749	1.45E+04	0.15%	1.82E+03	0.17%	gb|AC169373.2| Sorghum bicolor clone SB_BBc0188M08, complete sequence	super_28	SRSiCMCMOOT00005 gi|7381215|gb|AF137608.1|AF137608 Sorghum bicolor centromere-associated repetitive DNA element CEN38
131284	TTGGAGATGGTGTTAGTGTCGGTGCAAGACAGGTGCACGGTTTGTGCCAAATGTACCATAGGCTCAGAAACCGTTTTGGATGCACCGATGGTAATCCTAGGTGACGAGGCTCAAGTGAAAGCTCGCTTTGGTCTATTTAGACATAGTGCTAGTCTTGACGCAAGAGAGGTGCACGGTTTGCGTTGAACATACCATAGGCTCACAAATCGTTTTGGACGACTTGATGGAACTCCTAGGTGACGTGGGTCATGTGGAATCTCGCTTCTTTCCGTTTGGAGACATTGTTAGTGTCGATGCAAGATAGGTGCATGGTTTGCACTAGACGTACCATAGGCTCAGAAATCAATTTGGACGCACTCAATGGTACCAATAGGTGACGAGGCTCAAGTGGAAGATCGT…	744	1.54E+04	0.15%	4.12E+03	0.37%	gb|AC169373.2| Sorghum bicolor clone SB_BBc0188M08, complete sequence	super_25	SRSiCMCMOOT00005 gi|7381215|gb|AF137608.1|AF137608 Sorghum bicolor centromere-associated repetitive DNA element CEN38
118370	GTGTTAGTGTTGGTGCAAGATAGTTGCACGGTTTACACCGAATGTACCATAGGCTCGGAAATAGTATTGGATGCACGAGATGGAACTCCTTGGTGACGTGGGTCATGTGGAACCTTGTTCCAATCCGTTTGGAGATAGTGTTGGNGTTGGTGCAAGGATAGGTGCATGGTTTGCGGCCAGACGTACCATAGGCTCAAAAATCGTTTTGGACGCACCCAGCGGTACTCCTAGGTGACGAGGGTCAAATGGAAGCTCGTTTCGGTCCGTTTGGAGATAGTGCTAACGTTGACGCAAGATAGATGCGCGGTTTGCGGCGAACGTACCATAGGCTCGGAAATCATTTTGGTACGCACTTATTGGAACTCCTAGGTGACGAGGGTCAAGTGGAAGCTCGTTTTG…	711	1.55E+04	0.15%	1.32E+03	0.12%	No hits	super_14	SRSiCMCMOOT00005 gi|7381215|gb|AF137608.1|AF137608 Sorghum bicolor centromere-associated repetitive DNA element CEN38
122699	TGTAAGATATGTGCATGCTTTGCGCTAGACCTACCATAGGCTCAGAAATCGTTTGGGACGCACTAGATTGTACCACTAGGTGACGAGGCTCAAGTGGAAGCTCGTTTCGGCCTTTCAGACATATTTGCTAATCTTGATGCAATATAGGTGCACGGTTTGCGTCGAACGTACCATTGGATCATAAATCAATTTGGACGCACCCGATGGAACTCCTAGGTGACGTGGGTCACGTGGAATCTCACTTCATTCCGTTTGGTGACAGTGTTAGTGTCGGTGCAAGATAGGTGCATGGTTTGCGCTAGACATACCGTAGGCTTACAAATCGTTTTGGACGCACCCGATGGAACCCCTAGGTGACGTGGGTCATGTGGAATCTCGCTTCTTTCCGTTTGCAGACAG…	706	1.57E+04	0.15%	2.70E+03	0.23%	dbj|AB008944.1| Saccharum officinarum gene, repeat sequence, clone SoCENM4	chromosome_2	SRSiCMCMOOT00005 gi|7381215|gb|AF137608.1|AF137608 Sorghum bicolor centromere-associated repetitive DNA element CEN38
130165	CTCGTTTAGTCCGTTTGGAGATAGTGCTAACGTTGCCGTAAGGTAGATGCACGGTTTGCGGCGAACGTACCACTAGGCTCGGAAATCATTTTGGACCGCACTTGATGGAACTCCTAGGTGACGAGGGTCATGTGGAACCTCGTTTGGATCCGTTTGGAGATAGTGTTAGTGTTGGTGCAAGATAGGTGCACGGTTTGCGCCGAACGTACCATAGGCTCAAAAATCGTTTTGGACACACCCGATGGAACTCCTAGGTGACGTGGGTCTTGTGGAATCTCGTTTCGGTCCATTTGGAGACAGTGTTAGTGTCGGTGCAAGATCCGTGCACAGTTTGCGCTATTTGGAGACAGTGTTAGTGTTGCTGCAAGATAGGTGCACGCGTTGTGCCAAACGTACCAG…	701	1.58E+04	0.15%	2.83E+03	0.24%	No hits	super_13	SRSiCMCMOOT00005 gi|7381215|gb|AF137608.1|AF137608 Sorghum bicolor centromere-associated repetitive DNA element CEN38
124971	GCTAATCATGACTGAAGATAGGTGCATGGTTTGCGCCGAACGTACCATTGGCTCAGAAATCGTTTTGGACGCAAATGATGGAACTCCTAGGTGATAGGGTCATGTGGCATCTCGTTTTAGTCCATTTGGAGATGGTGTTTTTGTTGGTGCAAGATAGATGGTTTGTGCCAAACGTACCATAGGCTCAGAAATCATTTTGGACACACCCGATGGTACTCCTAGGTGAGTGGGTCATGTCAAATCTCGTTTCGATCCATTTGGACACGGTGTAAGTGTCGGTGCAAGATAGGTGCACGGTTTGCGCCAAACAAACCATAGGCCCAGAAATCATTTTGGATGCATCCGATGGTACTCCTAGGTGACGACGCTCAAGTGGAATCTTGTTCTCAGTCCGTTTAG…	686	1.64E+04	0.15%	2.08E+03	0.17%	No hits	chromosome_10	SRSiCMCMOOT00005 gi|7381215|gb|AF137608.1|AF137608 Sorghum bicolor centromere-associated repetitive DNA element CEN38
129599	GAAACGAGTTTGCACTCGAGCACCATCACCAAGGAGTACCATCGAGTGCGTCCAAAATAAATTTCTTAAGCCTATGGTACGTTCGGCGCAAACCGTGCACCTATCTTGCGTCAAGATTACCACTATCTCAGAATGGACCGAAACGAGCTTCCACTTGACCTCGTCACCTAGGAGTACCATAGGGTGCGTCCAAAACAATTTCTTAGCCCATGGTAGGTTCGGCGCAAACCATGCACCTATCTTGCACTGACACTAACACTGTCTCCAAACGGAAAGAAGTGAGATTCCACATAACCCACGTCACCTAGGAGTTCCATAGGGTGCGTCCAAAACGATATACGAGCCTATGGTACGTTCGACGCAAAATGTGCTCCTATCTTGCGTTAAGATTAGCACAAT…	672	1.67E+04	0.15%	2.30E+03	0.19%	No hits	chromosome_3	SRSiCMCMOOT00005 gi|7381215|gb|AF137608.1|AF137608 Sorghum bicolor centromere-associated repetitive DNA element CEN38
124494	CCACATGACCCACGCCACCAAGGAGTTCCATCAGGTGTGTCCAAAATGATTTCCAAGCCTATGGTACATTCGACGCAAACCGTGCACCTATCTTACGTCAAGATTAGCACTATCTCCAAACGGAACGAAACGAGTTTCCACTTGAGCCTCGTCACCTAGTGTTACCATCAGGTGTGTCCAAAATGATTTTCTAAGCCCATGGTACACGTCTAGCGCAAACCATGCACCTATCTTGCACCGACACTAACACTATCTCCAAATAGAAAGAAGCGAGATTCCACATGACCCACGTCACATATGAGTTCCATCGGGTGCGTCCAAAACGATTTCGGAGCCTATAGTACGCTCGGCGCAAACCGTGCACTTATCTTGCGTGAAGATGAGCACTATCTCCAAATA…	663	1.67E+04	0.15%	3.86E+03	0.31%	No hits	chromosome_2	SRSiCMCMOOT00005 gi|7381215|gb|AF137608.1|AF137608 Sorghum bicolor centromere-associated repetitive DNA element CEN38
119875	CCACGGTTTGTGTCCAACGTATCATTGGCTCATAAATCGTTTGGACGCACCTGGGGGAACTCCTAGGTGACATGGGTCATGTGGAATCTCACTTCTTTCCGTTTGGAGACACTGTAAGTGTCGGTGCAAGATAGGTGCTCATTTTGCGCCAAACGTACCATCGGCTCAGAAATCGCTTTGGACGCACCCGATGGTACTCCTAGGTGACGAGGCTCAAGTGAAAGCTCACCCCATTTGGAGATAGTGCTAATCTTGACGCAAGATAGTTGCACGGTTTGTGTCGAACGTACCATAGGCTTGGAAATCATTTTGGACGCACCCGATGGAACTCCTAGGTGACGTTGGTCATGTGGAATCTCGCTCCATTTGGAGATCGTGCTAATCTTGACGCAAGATAGA…	417	2.72E+04	0.15%	3.46E+03	0.18%	dbj|AB008944.1| Saccharum officinarum gene, repeat sequence, clone SoCENM4	super_21	SRSiCMCMOOT00005 gi|7381215|gb|AF137608.1|AF137608 Sorghum bicolor centromere-associated repetitive DNA element CEN38
116984	ACTATCTCCAAAGAGAAATAAGTGACATTCCACATGACCCACGTCACCAAGGAGTTCCATCGGGTGCGTCCAAAATGATTTCCGAGCCTGTGGTACGCTCGACGCAAACCGTGCGAACTATCTTGCGTCAAGATTAGCACTATGTCCGAAAGGACCGAAACGAGCTTCCACTTGAGCCTCGTCACCTAATGGTACCATCGAGTGCGTCCAAAACGATTTCTGAGCCACTAGTATGTTTGGCACAAAGCGTGCAAATATCTTGCACCAACACTAACACTGTCTCCAAACGGAAAGAAGCGAGATTCGACATGA	312	3.54E+04	0.15%	1.88E+03	0.07%	dbj|AB008981.1| Saccharum officinarum gene, repeat sequence, clone SoCEND10-1	chromosome_2	SRSiCMCMOOT00005 gi|7381215|gb|AF137608.1|AF137608 Sorghum bicolor centromere-associated repetitive DNA element CEN38
137311	CTCCTTCTTCCTTCCCGACGCCCGAGCTCAGCACATTTTGAAGCTCACTGCACCAGTGTCCTTGCTTCCTCCCTCCCTCCATTGTTCCTCCATCCATTCTTCGATTCCTCCGTCGATTTCTTCGATTCTTCCATCGATTCTTCAGTTGTAAAGGTTACCAATCTCATACTCTCATTTTTCACCATTTTCTTATGCCATTTTATTCACTATATATATTTATGGTTCTTTATTATGGTTTTTTTTCATTTATAAGCAATTTGAGCTCAAAATCACTTTAAGCTTGCATATTTACATGAAAGAAGGTTAAAGTATATATAAATATAAAGTTAGAAAATAGTTAGAAAATTATAGCAAATCCTTACTAGTTGAACTTGCGGACCGTGTTCAGGTCGGCGAGGA…	4128	2.51E+03	0.14%	9.92E+00	0.01%	No hits	chromosome_1	TRSiTETN00200019 TREP775 transposon, CACTA, "Caspar_18B1-1"; complete element, (3 bp TSD)
137174	TTTTGTGCGATGAGGCGTAGAGCTTCTTCCATTGCCTTTGGNTCCCCAAGAACTGAGCAAAGAACTCCTGAGCAGACGGCGGCGGTGGTGGTGGTAAGTCATCACCATTGCCATCGTGACTGCTACTAGCTCCAGCACGGGTGCGCGTCATCTGCGAAGTTGCAACAATAAGCGATTATTGGTTGATGTCAAGAGATTGCAGATGAATCATAATCATGCCAAACTGAAATTACTAGAGAAAATTCTCAAATTCATAATAAAAACAGAGGCATAACAATTCATTCTCGCAACATGGCATCCCCAATTTGACCACTTATCGCGCTCATAACGCATGCAAGGTTAAATCGTGATCACCAACAAGGAACGGAATTGCATTGATGTTCAACCAAAGGTGCACTT…	3456	3.03E+03	0.14%	9.10E+01	0.04%	No hits	chromosome_2	SRSiTERTOOT00084 leviathan_98N8-1 leviathan_98N8-1 98N8.fasta.screen.Contig47 bases 55971. .41450 ||retrotransposon
136736	TTTAGTGTACCTAGTTGTGAGAGCTTACTTGCTTGATTGGTGTGGCTCTTTAGTTTAGCTTTTGAGAGCACACTAACATAGAGTAGTATCTTAGCTATTGTGTGAATAGATACTATCTAAGCTAGACTTGTGGTAGGTGGCTTGCTTTTTAAGTAGGCTAGCACAACACTTGCTTCACCTCATAATTGTCTAACCATTTTGTTAAGTGTTGTTGTAGAAATTTTATTAGGCTATTCACCCCCCCTCTAGCCATTAGGACCTTTCAAGTGGTATCAGAGTCGAGGTCACCGTTATTTGAGGCTTAACAACCTTCGGTGTTAAAATAGCTCAAATCAACAACACCAAGAAGCCACCCCAATTTGATGGCTCAAATTATTCTTATTGGAAGTCAAAGATGAC…	3196	3.35E+03	0.14%	8.05E+01	0.03%	gb|AC169373.2| Sorghum bicolor clone SB_BBc0188M08, complete sequence	super_670	ZRSiTERTOOT00156 giepum_333J11-1hdnm giepum_Z333J11-1hdnm Z333J11 bases 168677. .159768 ||retrotransposon
137192	TACAATCCAATGAGTTTTAACCGATTTATTCTCATGAATATGCTGAAATCGACTGTTTAGTCGATCACCTTTCATATTGGCTCTCAGAGCCACACATTCGGGACTGTTTGGCAACACCGGCAAGTTCCGCCCTTAATTACTGATGAACTTTCTCTCCTTGTCAATTACAGGGTCAAATTGACTGGCACGTCTCGGGAGGAGTGCGTAGGTGTGGCAGAACCTCCTAAATTATAGGGCCCACATGCACCTGTCACTATCCAATGACCTCTAATGACTATGCATATGTTCCCGGTAACTTAAGAAGATTGTCGGGTGTCCTCGGAGAACCCCGAATCATCCACGATTTTTCCGAGCAGGATCCCATTACAGAGTCATTGTAGTATTACAACAGTTTATTCA…	3149	3.25E+03	0.14%	1.40E+01	0.01%	No hits	chromosome_8	No hits
137117	GGAGATGGTCATTGTACTCTTCAGCAACTGCCACTTGCTGCTCTAACTCCACCTGTCATGCTCTCAACACATTCTCTTCGTGCTAGGCTTCATTTCGTTGGTTCATCACGTGAATCAACATGCGTTCATAGTTGTGGTGAGCAACTGTCAACCTCTGAACCTCAAGGGTCTCTTGGTCCCTTTCCTGTGTTACTTGCTCCAAACAGTGCTGAGCTGCAGTCCTCTCAGCGGTCACCCGAGCTAGCTCTATCCTCAGCCTTTCCGCCTCAGTAGGCTTAGGACGGGGCTCACGAGGAGCTAACCGGTGACGAGGCGCCCTGCCTCCCACGGACTAGCGAGCAGTGAGTTTCATGTGCGCCATCTGTAGCAAAAAGTTGCAACGTAAGGGGAGAATCATTT…	3089	3.49E+03	0.14%	2.56E+02	0.10%	No hits	chromosome_9	SRSiTERTOOT00002 gi|7262601|gb|U07816.1|SBRETROTP2 Sorghum bicolor retrotransposon-like element Levithan, 3' LTR sequence
136964	GTCCGGTGGTTCATGACCGGACGCAGGCAGGGTCCGGTCAGTACAACTTGGTCACCCTTCGATCGACCGGACGCTGAACCCTTCCTGACCGGACGCACAGACGCAGCGTTCGGTCACTCCTTCAGCAGCAGTTCACCTCCTGTGAACTGATCGGACGCTGGACAGCAGCGTCTGGTGCACCTTTTCAGCAAACCTTCAACCTTCCTTCGCGCTGCCTGTTTCCAATCAAGTCCCAACTTGAATAAGATCCAAATAAACACCAATTGGGACTGATGTGAGTGACCTCTCTCAAACCCTCATATTTTTCAAAATATTTTGCCTTAGGCTATAATTCTTTTTGATAAAATAGGCAACAAGAGGGCAAATGGAACAAAACGGCAAGACAACATTCATGCATAT…	2854	3.58E+03	0.14%	2.87E+01	0.01%	gb|AY530950.1| Zea mays putative zinc finger protein (Z438D03.1), unknown (Z438D03.5), epsilon-COP (Z438D03.6), putative kinase (Z438D03.7), unknown (Z438D03.25), and C1-B73 (Z438D03.27) genes, complete cds	chromosome_7	ZRSiTERTOOT00157 giepum_438D03-1 giepum_Z438D03-1 Z438D03 bases 8744. .21531 ||retrotransposon
136618	CCTAATTAACTAATAATTAGAAAAGGATATTAAATGATTTATTTAGAAGTTGGCATTATACTTTCTAGTGTTCCTCTGGTATGTGTAACAAGTTGGTAAACTTAGTTTGGTCAAATTAGGCTTTTGCATCATCATCAAATAATTAAGTTAGTAACCCTGTCATTGCGGGACAGATTCTAGGTTTACTAGAATTTGATTTGGTTAACTTAAGAATCATGCTTTGATGTTTACAAATGAGTTGTAGAGAATTTCATAAGCTTTCCAGAATGTCCTCTTGCAAGTCATTTGAATTTGTAGAACTCTTGTTGTGATTGAATTAAGGAACTGCTCGTTTGCAAATGAAACCTTAACTATTGTTTTAAGTATGCCTTTACTATTCCTAAGCTTGTGGTAATGTTC…	2847	3.80E+03	0.14%	3.88E+02	0.13%	emb|AM403006.1| saccharum officinarum BAC clone 51L01, cultivar R570	chromosome_2	SRSiTERTOOT00084 leviathan_98N8-1 leviathan_98N8-1 98N8.fasta.screen.Contig47 bases 55971. .41450 ||retrotransposon
136219	GGATGTTTGGTTGTAAATACTACATATTGAAGAAAGGCACAAGATTGAGCAAGTTTGAGAAGAAATGTGATGAAGGATTCATGCTTGGTTACTCTACTACTAGCAAGGTATATAGAGTTTGAATTTTGGCTAGTGGTACTCTTGAGGAGGTTCATGATGTGGAATTTGATGAAACCAATGGTTTCCAAGAGGAAGATGAGAATCTAGAAGATGTGAGAGGCACTCAATTGGTCAATGCAATGAAGAACATAGACATTGGTGATATAAGGCCTAGAGAAGTGATAAATGTTGAAGATGACAAGAATCAAGTGCTCTCTAACTCAAATGTATAAGCTAGTGGCTCTCATGATCAAGTTCAAGCAAGTACTAGTCATGACAAAGTGCAAGATCAACAACAAG…	2815	3.68E+03	0.14%	8.61E+01	0.03%	gb|AC169373.2| Sorghum bicolor clone SB_BBc0188M08, complete sequence	super_683	SRSiCMCMOOT00002 gi|13432672|gb|AZ922451.1|AZ922451 MRCot2E04 Sorghum bicolor MRCot Sorghum bicolor genomic similar to Sorghum bicolor centromere element pHind12, DNA sequence
136705	ATTTAAGGGATACGAAATTTAATTATTCAGGACCATCAATTTTAAAGGAGAGAGTAATGCAAGAAATGCCATGTATGCTTGAACATGATGCATGCACGATCCGTACGTCCTCACAAACCTAGAAAAATTTAAAGGCTAGCGAAATATACGGTGGCATACATACGTTCTCTCGTATACGGTAGATAGTCGATCTACAGCGATACGTTGTTAGTGTACCTGCAGAAAATTTCATTTCAGCCCAATAATTTCCCAAAATGCATAAAAGCAGGCAATAACTAAATACTTTCATACATACATCCCCTGATGCACATACTCTAGTATCACAGCTACCCGTCAGAGATACCCACATTTAAGTACTCTCATAGATACATGATTGAACATGTAAATATGCGAGCAACC…	2748	3.75E+03	0.14%	2.50E+02	0.08%	No hits	chromosome_9	SRSiTERTOOT00002 gi|7262601|gb|U07816.1|SBRETROTP2 Sorghum bicolor retrotransposon-like element Levithan, 3' LTR sequence
136991	CTGGTCACTCTCAGAGCCAGCATCCGGTCAACTGACCGACGCTGCACGCTGACTGCCACCACTGACCGGATGCTGAGCCTCAGCGTCCGGTCACTGCGTGACCAGAGTCCGGTCCACTCTGTGGGACCTTTTTCATCTCCGTTTCTCCACCGAGTTGATCCACATCAACTCCAACTTCATCTCCTTTGTAAATGTGCCAACACCACCAAGTGTACACCACCATGTGTATGTGTGTTAGCTTTTCACAATCGTTTTCCAAAGGATTAGCCACTCAACTTGTCACGCCACTAAATCCTAGCGATGATGCAAAGTTAGATCACTCGAGTGGCACTAGATGACCGATATGCAAACAAGTTTGCTCCTCTTGATAGTACGGCCATCTATCCTAAACCCGGTCAT…	2731	3.74E+03	0.14%	5.38E+02	0.18%	No hits	chromosome_3	SRSiOTOT00000010 gi|13432374|gb|AZ922153.1|AZ922153 MRCot1F08 Sorghum bicolor MRCot Sorghum bicolor genomic similar to Dispersed repeat sequence, DNA sequence
136929	GTCTTCACCAAGCTTATAACTTGACTTCACATTGCTATTGAAGTAATGAATTAGAATCTATGTGACTATCCTCTACTCCAACATAGCAAAGGTATCATTGTAATGTGCATGATCATTTCATCCCTTACTAGTATGCGATTAGTGCATATAGTACATGCTTCATAGGATCATGCATAACAAATTAAATGTTTAAATTCATAGCCTACCACTATTGCTTGAATTATTAATTGATCTAGTGGTTAGTATATGAATTTGTTCATGAGCTAGTAAACCCAAGTACTTGATTTAATTTGGATTGCCAATAAGTGACAAGTACAACATTGCCAAGATAACCCTTGCAAGAGGTGTGAAGAAGCTTGTCATTGGTTCAAACCGGACTTGGAAGCTTAGGCAAATCAA…	2668	3.87E+03	0.14%	5.00E+02	0.16%	No hits	chromosome_10	SRSiOTOT00000010 gi|13432374|gb|AZ922153.1|AZ922153 MRCot1F08 Sorghum bicolor MRCot Sorghum bicolor genomic similar to Dispersed repeat sequence, DNA sequence
137284	ACTGCCACGTGCTTATGACGTAATTGCTTCCAGTTGCTTTAAGAGGAATTCTACCTCCACATGTACGTCTAGCCACCGTGAAGCTATGTGCATTCCTCAATGCAATTTCTCAGAAGGCAATCAATCCAGTGGAACTAGCTACTCTATAGAACGATGTGGTTCAATGTCTTGTCAGCTTTGAGTTGGTGTTCCCTCCATCCTTCTTTAATATCATGACACACATCCTAGTTCATTTGGTGAAGGAGATTAGTATTCTTGGACCTGTGTTCTTACATAACATGTTCCCCTTCGAGAGGTTTATGGGAGTCTTGAAGAAATATGTGAAAGTCCGTTCTAAGCCTGAAGGAAGCATCGCCCAGGGCTACGGAACAGAGGAGGTCATTGAGTTCTGTGTTGACT…	2666	4.02E+03	0.14%	1.04E+02	0.03%	gb|AF114171.1| Sorghum bicolor BAC clone 25.M18, complete sequence	chromosome_6	HRSiTETN00200006 TREP788 transposon, CACTA, "Caspar_TREP788"; complete element
136846	GATTGCACTTTACCCTTGGGATAAGCAATTATAAGGGAGGGGTAATGCAATTTGAATGACATGAGTGAATATGATGCATGCTCGTTCCGTACGTCCTCACAAACCTATTAAAATTTAAGCTTTAGCGGAATATACGGTGGCATACAGTATGTTCTCTCAATTAGCGGTAACTAGTTGATCTACATGGTGCGTTGTTAGCGTACCTGCAGAAACTTCATTGCAGCCCAACCCAACAAGATATAATGCTAATTACACAAGCAGTAACTAAGATACTCTCCATATATACATCCCCCGATATATATACTTCGATATCCAAACTACCCGACAACTGTACCCATAATTAAGTACATTCATATATACATGTATGCAACATGTAAATACTCTAGTAACCACAACTAG…	2575	4.14E+03	0.14%	2.64E+02	0.08%	No hits	super_11	SRSiTERTOOT00084 leviathan_98N8-1 leviathan_98N8-1 98N8.fasta.screen.Contig47 bases 55971. .41450 ||retrotransposon
136674	TCATCTTCATCATCTTTAGGCTTGATGTCTCCAACCAGAATGTTCTTCATAGCCTCCCTCGATGGTTCATCACCTACATCATCAAGATTCTCATGTGCTCCTTGGGAGCCGTTAGATTCATCAAATTCCACATCATATGTTTCTTCAACCAAGCCGGTGGCATGATTAAATACTCTATATGCTTTGGAATTTGATAAGTAACGAACAAGAAAACCAATATCACAACGTCTTTGAAACTTCCCTAGGTGTTGCCGCTTCTTGTAGATGTAGCATTTGCAACCAAACACCCTAAAGAAGGAGACGTCTGGCTTCTTCCCATTGAGCAACTCATAAGGTGTCTTGCCAAGAAACTTTTGAAGGAATAGGCGGTTGGATGCATAGCATGCGGTGTTGATAGCT…	2547	4.09E+03	0.14%	1.67E+01	0.01%	No hits	chromosome_3	ZRSiTERTOOT00157 giepum_438D03-1 giepum_Z438D03-1 Z438D03 bases 8744. .21531 ||retrotransposon
136489	TTTACCTTTGTTATACTATATCCTTGTTACCCTGGTATCCGCAGTCAAGTCAATGCTTAGCTGGCTTAGACCGGTAGAAGTCGGGTGATTTCCTGTCACCTACGAGCTATAGGTGGTTACCTAGATTTGCTTGGATGACTATGAAGTCATGGTATAACTAAGTGTTAAATGAAGTCGAGACCGGACGGAGACTTGCAGAGTTTTGGACTATAGTGCTTTCCGTCTGTGTCGATTAAGGACCGACCGTTGTTGGGCCTCGAGTCATGTTGAACGCATGGCTTACATTTAGCAGGCCGGATAAAGTACCTTCCGACCACGAAGCTGGGAGATTATTCGGGCCGAGTAGATTGCCCGCAGCGCACTGTGCCGGAGCAGGTGTGGTAGGACACGGGGGCGAGA…	2464	4.12E+03	0.14%	2.47E+02	0.07%	emb|AM403007.1| saccharum officinarum BAC clone 265O22, cultivar R570	chromosome_5	SRSiTERTOOT00084 leviathan_98N8-1 leviathan_98N8-1 98N8.fasta.screen.Contig47 bases 55971. .41450 ||retrotransposon
136284	GGAAACGACCGGACGCTGAGGGTTCAATGTCCGGTCTCTATTAGCTGCTGCGTCCGATCGTCTTCTGACCGTTGAGATCGGGCGCACAACATTTGAAGAGAGGGACACGTGGCGTGCATCGCGTGACCAGACGCTGAGGTCCAGCGTCCGGTCGATCTGATCGATGCTGTAACAGAACCGACCAAATCATAAGAACGTAAGTACAAAAACAATCACCGAAGTGATCAAATTCCTGTACTTAAGCTCCCATAATCTCGGTAGTCCGGAAATCACGAAGGATTTCAACCAACTCTCGACATACAAACCAAGACCGTAGTGATTCAACACAACACATCATTCGTTACAACATTTCACAAGTAGCATTCGGATTACATCCATCAGAGTTAAAAATAAAATATC…	2453	4.13E+03	0.14%	2.77E+02	0.08%	emb|AM403006.1| saccharum officinarum BAC clone 51L01, cultivar R570	chromosome_8	SRSiTERTOOT00084 leviathan_98N8-1 leviathan_98N8-1 98N8.fasta.screen.Contig47 bases 55971. .41450 ||retrotransposon
137090	TGTGTGTTTATATTGATTTTCTTTATTTTTCTATAGATTTGAGTACCAACTTCAAAAATTACATATCTAGAGCTAGGAGTGTCCAAATGGAGTGAACCAAATTTTGTTGGTTTCATCATGAAGTGTAATATTTGATAAAAATATAAAACTACTCTTTGGGATGTTCTTTTTAGGATAATTAAATGGAGCTAGATAAGTGCTTTTAAATTGTTTGCAATCTTGTAAAATGCATAACTTAAGCTAGGAAAGTGATAAAATTGTGATTCTAATTTTCTTGATCTTATGTTGACTTGCTCTAGTTAGGAAAATTGTTGAACTTGTAGTAAACTTGATTGGAGTAGGGTCTTTCTATTTATCTTTTAATAAATGGTGTTTTCTAAGGAAATTCATAAGGATAAA…	2441	4.43E+03	0.14%	3.45E+02	0.10%	No hits	chromosome_7	SRSiTERTOOT00002 gi|7262601|gb|U07816.1|SBRETROTP2 Sorghum bicolor retrotransposon-like element Levithan, 3' LTR sequence
136078	CAAACCAAGTTCAACTAGCGGAAGCAAAGTAGTTTGACATCAACATCACACTTAGTTCAAATACATGCCGGTACCACGGTCATTTCTAGCAAAAGCATAACAGAGAGAATAACTTAGGAGAACCATGCCCCATGGTTTAGTCCTCATCCATGGTAGGATGAAGGTAGTTTTTACAGTACACATGATACATCATATCATCTGCAACAAGAGGGAATAACCCTGAGTACGAGAATGTACTCAGCTAGACTTACCCATCGAAAACCAAAATAAATGACACCAAGGATTATGCATAGCTTAATGTAGTGGATCTGGCTGACACTTTCTTTTTGCAGAAAAGCATAAGTAATAATGATCAACTCTTAGCCTGACTAGCAGTGACTTTTTAGCCATTAACCTGTC…	2410	4.38E+03	0.14%	7.62E+02	0.22%	No hits	chromosome_10	SRSiTERTOOT00002 gi|7262601|gb|U07816.1|SBRETROTP2 Sorghum bicolor retrotransposon-like element Levithan, 3' LTR sequence
136988	TCACATAGAGTAGGCTTCCAATCATAGACTGATACAACTTTTGATCTACCATATTGCCACTTGCATCACTATCCAAATTGTCATTTGTTCCCATTGGTGTACTTGTGGTCTTTGCTTCATTCATGCCAATCTTCTTGAGCATGTCTTTGATGTACTTGCCTTAACTCACAAATGTACCATTCTTAAATTGCTTGATTTAAAGACCAAGGAAGTAACTTAACTCTCCAATCATGGACATTTCAAACTCATTAGCCATCATCTTTCCAAGCTCTTCACAAAAGTCTTGATTGGTTGATCCAAATATAATGTTATCAACATAGATTTGTAACACAAATAAATCTTTGCCAATCTTCTTGGTGAAAAGAGTGGTGTCAACCTTGCCCATCATGAACCCTTTAG…	2391	4.27E+03	0.14%	4.80E+01	0.01%	No hits	chromosome_7	SRSiCMCMOOT00001 gi|4106407|gb|AF078902.1|AF078902 Sorghum bicolor centromere element pHind12, complete sequence
136872	TAAAGCCATTTAAAAATGCACTTTTCATATTCATTTGATAAAGTTTTATTTCATGATGTGATGCATATGCAAGGAGGATACGGATGGCTTCTAATCTTGCAACCGATGCAAAGGTCTCTCCAAAATCCAAACCTTCAACTTGAGAGAACCCCTTTACAACTAGTCTTGCCTTGTTCCTCACAACAACACCTTGATCGTCTTGCTTGTTTCAGAACACCCACTTTGTTCCAATGACTCTTGCACCTTTTGGCCGCTCTTCAAGAGTCCAAACTTCATTGCGGGTGAAGTTGTTCAACTCTTTATGCATGGCATTTATCCAATCTAGATGTTGAAGAGCTTCTTCTACCTTAGTAGGCTCAAAGCAAGAGACAAAAGAGTGATGAGCAATAAATGAAGTAA…	2373	4.54E+03	0.14%	1.79E+01	0.01%	No hits	chromosome_6	ZRSiTERTOOT00157 giepum_438D03-1 giepum_Z438D03-1 Z438D03 bases 8744. .21531 ||retrotransposon
136834	CCCAAACCGATACACGGGATTCACACCCTTATTCTCGACCTACGGAGCCGAGGCAGTGTTGCCCTCCGACCTCGACCACAGTGCACCAAGAGTGAAGGCTTTTGACCACGACTGAGCCACGGAGGCCCAACAAGACGCAGTCGACCTACTCGAAGAGGCCCGTGAAGCAACTGTCATCCGCTCCACTCGCTACCAACAAACCCTCCACAGGTACCACGAAAGGAAGATCAGAGGAAGGATTCTCGAAGTCGGCGACCTCGTACTCCGGAGGACCCAATCAACGAAGGAAAACACAAGCTCTCTCCACCATGGGAAGGACCCTATACGGCCACTGAAAGGATCAAGATGCCCAAGAGGGGGGTGAATTGGGCTAATTCTAAATTTTCTTGCAATAATCAA…	2351	4.38E+03	0.14%	2.51E+02	0.07%	gb|AC169369.2| Sorghum bicolor clone SB_BBc0115C15, complete sequence	chromosome_6	ZRSiTERTOOT00157 giepum_438D03-1 giepum_Z438D03-1 Z438D03 bases 8744. .21531 ||retrotransposon
136843	TTCTGTTGTGCGCTCCTTGCGGGGGGTGATCAGACTGAGACCAAGGGCAGGCTAGGCCTAAACGTCCTGGCATCTGGTGTCCTAGATTGTGCGGCGCGATACGGACCCGCGAAATGTGTACCTTAGTTGTACCAAAGGTGACCTAAGGCTGCCTTCGCGCGGTATGCCTGGGTTTGTGTTAGGAATAAATTCCCAGCTGGTTGAAATCGATTCGAATCGCCGTCTCTCCCGGATAGTGAGAAACTTGGCTAGCTCCAACATCGTAGTAACTGTATTATGGAACATGATGGTTCGGATGAAAATGGAATTGCAATACCTGCTATGGTTACTATTGTATGCTTCTAAATGATATACCACATGTTTGGCACAGGATAGTTGCTAATCTAGAAATGGATAGTT…	2332	4.48E+03	0.14%	2.39E+02	0.07%	gb|AC169376.2| Sorghum bicolor clone SB_BBc0046M17, complete sequence	super_12	SRSiTERTOOT00084 leviathan_98N8-1 leviathan_98N8-1 98N8.fasta.screen.Contig47 bases 55971. .41450 ||retrotransposon
136684	TTGCATCACTATCGAAGTTGCCATTTGTTCCCATTGGTGTACTGATGGCTTTGCTATCACTCATGCCAAACTTCTTAAGCATATCTTTGATGTACTTGCCTTGACTCACAAATATACCATTCTTCAATTGCTTGATTTGAAGACCAAGGAAGTAACTTAACTCTCCAATCATGGACATTTCAAACTCATTAGCCATCATCTTTCCAAACTCTTCACAAAAGTCTTGATTGGTTGATCCAAATATGATATCATCAACATAGATTTGCAACACAAATAAGTCTTTGCTAATCTTCTTGATGAATAGAGTGGTGTCAACCTTGCCCATTATGAACCCTTTAGAGAGTAGGAAGTCCCTCAATCTCTCATACCATGCTCTAGGTGCTTGCTTCAAGCCATACA…	2331	4.52E+03	0.14%	8.85E+01	0.03%	gb|AC169373.2| Sorghum bicolor clone SB_BBc0188M08, complete sequence	chromosome_2	SRSiCMCMOOT00001 gi|4106407|gb|AF078902.1|AF078902 Sorghum bicolor centromere element pHind12, complete sequence
137034	TCACTGGTTCACGGGTTGAACTGACTGGAGCGTCCGGTCAATATGACCGGAGTATTCAGTCACCCCGCAGAAGCTCATAACGGTTCGTTTTTTAGGCTGTCTTATAAATAGAAGCTCCACTCGTGTGTGGAGTTACTTTTGCTCATTCCAACAGCTGAGAAACACGTTTGTGAGTGCCAAGAAGAGCAAGGTCCTAGTGAGGTGATTGAGATTTGAGAATCCAAGAGAGTAGCCTCATTAGTGAATCAAGAGTAGTCAAGTGTGCATCCATCTTCTCATTAGGCTTCACGTGGTCAAGTGAGAGTTCGTGCTTGTTACTCTTGGTGATCGCCATCACCTAGACGGCTTGGTGGTGATTGGGAGCTTGGTGATCATCCGGAGAGCTTGTGGATGACCCAA…	2324	4.44E+03	0.14%	2.45E+02	0.07%	No hits	chromosome_3	ZRSiTERTOOT00157 giepum_438D03-1 giepum_Z438D03-1 Z438D03 bases 8744. .21531 ||retrotransposon
137088	AGATAAACACGATAAACTTGAGTGGGTGCACAATGAGCTTATCACTAGTCACAACAAGCTAAAAGATGAATACACTACTCTTAAGATTAATCATGATACTCTTGTTATTGCACAAGAATTCTTACCAAATGAGCCACATGATGCTACTAACCATGTTGTTAAGATTGATATAGCTACCTCATGTGATGATTTAATTGGTGAGAGCATTGAGCATGGATCTAGTAGCAAAGGCAAGCAAGTGGTTGAGTGCAATGACTATGATGAGTATGTCAAGCTCAAGAGTGACAATGAGAAGCTCATGAAAGATCTTGAACAGATGAAAAGTCACAACACCATTGTGCTAGAAACTCTTGATCATGACAAAGAGGTGATTCTTGAGAATGAGAAGCTAAAAGAAGA…	2309	4.49E+03	0.14%	1.99E+01	0.01%	No hits	chromosome_3	ZRSiTERTOOT00157 giepum_438D03-1 giepum_Z438D03-1 Z438D03 bases 8744. .21531 ||retrotransposon
136945	TATTCTTTCTAGCGGACAAGAGTGATGTGTTTGCAATATTCAAATCAATTGTTAAGGGCATTCACAATGAGTTTGAAACAACCATCAAGAGAGTTAGAAGTGACAATGGTAGTGAGTTTAAGAACACAAGAATTGATGAGTTGTGTGATGAATTTGGAATTAGACATCAATTCTTGGCCAAATACACTCCACAATCAAATGGGTTTGTTGAGAGAAATAATAGAACCTTGATTGGCATGGCAAGATCAATGTTGAGTAAGTACAATGTGAGTCAATCTTTTTGGGCCGAAGCTATCAACACGGCTTGCTATTGTAGCAACCGCCTCTATTATCACCCATTGAAAGAGAAGACATCATATGAGCTCTTGAATGGTAGAAAGCCCAACATTACATATTTTT…	2235	4.60E+03	0.14%	7.18E+01	0.02%	No hits	chromosome_9	SRSiCMCMOOT00001 gi|4106407|gb|AF078902.1|AF078902 Sorghum bicolor centromere element pHind12, complete sequence
136898	TCAATTGTGGACCAGTTTCTATAAAGGTATAATTTAGACCTACTTAACTTGGGAATCATGCTATTATGGTTATAGATGAAATGTATATAATTTCATAAGCTTTCCAAAATGTCTTCTTGCAAGTCATTTGGAATTGTGTAACTCCAGTTATAGCTAAATCTTGTAGCTGCTGTTTGCATGTCCAGAAATTGGCAGATTCCAATTATAGTGTTTGCTTGTATATTGTTAAGTGTGACTTATGCCTTGAATGATGACTGAGTTAGAGCACCTGAGATCTTGGGAAACTTGTGTCATGCTTGGTGTTGTCGTCTTCTTTGCCATCTTAGCATGATAGATTGTGTGATGTTTAAGTTAAGCATCGCAAAGTACTTAAGTGTGTTAGTGTAAACTATGCTTGTC…	2192	4.64E+03	0.14%	1.49E+02	0.04%	No hits	chromosome_9	SRSiTERTOOT00002 gi|7262601|gb|U07816.1|SBRETROTP2 Sorghum bicolor retrotransposon-like element Levithan, 3' LTR sequence
136603	TTCCTTGAGCAATAATTTGCCAATTATGCATATGCTTTGTCTTCTACCATATGTATGCATATATTTAGGGGGAGCTTAGTCTATATAATGTGAGAGTCAAATTTTGTGACCTATTTCACTCCACATACAAAGGATCACAAAGTTTGACCCTCCCTTGTGTTACTAATGTCTTTCTTTTCGGTGTTTGATTCTAAAGGGGAAGAATTTAGAGGACCAAAAGTAAGCATTAATTTGTAGGACTAAAAGCTAGATCATAATAATTTACAAGTGGTAATGGTCCGAGAAAGGGAGGATAGTGGATTATGGATTGCCCATGTAATGTGGAAAATTTGTAGGAAGCAAGGCTTAAATCCATAATGCCACATGGGGACATTTGCAAGGGCAAGATAAGTTTTTATG…	2068	4.95E+03	0.14%	2.59E+02	0.07%	No hits	chromosome_4	ZRSiTETNOOT00001 gi|13397940|emb|AJ309824.2|ZMA309824|1958-8460 Zea mays transposon-like sequence
136914	AGTGCAAAACTCTCCAAAGCAAAGCAGGAGTTCCGAACACCATCAGGAAATTCTCACATCCAACTAGTGCTGCCATCTGTACCATCAACAGGTACAACTTTTGTGAGACAAGGCCATAATGGATAAGAGTTACATAACCGAGTAAGAAATTTATAAGGGGAGGAACAATGCAAGTATTGGTTAATTATTATCATGATGCATGCACGTTCCGTACGTCCTCACAAACTTAGAAAAATTAATTTCTAACGACATACATGGTGGCATACATACGTTCTCTCATATATAGCGAAGCTAGTTGAGCTACACATTTCGTTGTTAGTGTACCTGCATAAGAGTTTCATTTCAGCCCAATCCCATAATTAAATATGCAGAATGTAAATCTAAATACTTCCATATATG…	2014	5.09E+03	0.14%	5.90E+02	0.15%	No hits	chromosome_9	SRSiTERTOOT00002 gi|7262601|gb|U07816.1|SBRETROTP2 Sorghum bicolor retrotransposon-like element Levithan, 3' LTR sequence
135872	CGAGATATAGGTGGATACCGGAGCATGGTTGGTTATAATTGTTATCGTGGAAAAGAACCATGGTTTATGTAAATGGAAACCGGGTGGGATATCGATAGAAAAGCAACAAGGCATGGAGGTCTTGGGTGTGGATCTATCCCCGTCTATGTCGATCAAGGACCGTACCGTTGTTGAAACTTCTGACAAGATTGAATGCATGCCTCTCACTTAGCTGGCCGGATAATTCGTTCCGACCGCGAAGCCGAGTAATTCAACTCAGGCCGGGAACCGTTCTGTTGTGCGCTCCTTCTGGGGAACGATCAGACTGAGCCCAAGGGTAGGCTTGGCCTGAGCATCCTGGCATCTGGTGTTCCAGATTGTGCGGCGTGGTATGGACCCACGAAATGTGTACCTGAGTTG…	2012	5.29E+03	0.14%	2.78E+02	0.07%	No hits	super_12	SRSiTERTOOT00002 gi|7262601|gb|U07816.1|SBRETROTP2 Sorghum bicolor retrotransposon-like element Levithan, 3' LTR sequence
136503	TCACAAGTAGCATTTGGATTACATCCATCAGAGTTCAAATAAAATATTACAAACCAAGTTCAAATTTGTGGAAGCAACATAGTTTAGTACATAACTTCATAGTTTCAAATACATTGCCAGATCTTAGTCATGTCCCACAAAAGCATCTTCAGGTACGAGAACTAGGAGAGACCACGCCCAACAGTCCAATCTTCATCCCCAGCTGGGAGAAGGCAATACTTGCAGCAACCAAAGTAGAACTGGTCACATGCAACAGGTGGGAGATAAACCCTGAGTACGAGAAGGTACTCAGCTAGACTTACCTGACAAAACCAGAAATAAAAGACACCAAGGATCATGCAAGGCTTATGAGGTGGGCTAGCTGGACACAGTTGCATAAAAGAGCTTATGAGCATAGTA…	1977	5.32E+03	0.14%	7.01E+02	0.17%	No hits	chromosome_9	SRSiTERTOOT00002 gi|7262601|gb|U07816.1|SBRETROTP2 Sorghum bicolor retrotransposon-like element Levithan, 3' LTR sequence
136529	TCGTTTTGGACGCACTCGATAGAACTCCTAGGTGACGTGGGTCATGTGGAGTCTCGTTTTGGTCTGGATGGAGACGTGGGTCATGTGGAGAACTCCTAGGTCTGGCTCCTGCGACGTTTCACAAGTCTTCGATCCGACCTCAACAGACAGATCAACCTCCTCCGCAACTTGATTAACTACCACGTGTTCACCTTCGTTTACTACACGTAGTAACATTGCCATGTTTAACATGATGCTCGATGATGGATGCAAAAATTAATAAATTGGATACAATTTTTCTTTCGCAGTACAGTTACAAACCAAACTAACCAAACCATATCCGAAACTGATGTGACCACGCTAGCACCGATCACTTTGGTGAACTCTCCGACCACTATGGTGAGCTATCCGACCACTACG…	1916	5.33E+03	0.14%	4.27E+00	0.00%	No hits	chromosome_2	No hits
136092	TGTAGGAGGGAGCCCTGGAGCTTTTGGTGCTGACTTTACTGACCCACCGTCTTCCCAAGGCAAGTCCTAGTGCATAACCCGTATTTTTAATGATCACTGTATATATACATATGATGTGCATTTACGTTACAGGTATTTTATGGAAACTACATGCATAATTATATCTACCTATTAGTCCTACTAGTACAGGTCGAGTAGCTGTTATGCTAAGGATATCGGTAGTGTGAGTAACCTACTGTTACTCACAATAGGTGATAGTTATGATTACTCAAGATAAAATGGTGGAAAGGAAAATGGTGACCGAGCAGGGATATGGTTTGGGTATTGGTGGTTGTAAGAAGTTGTGTCGCCGCGGAGGCGGGTCATAGCTTGGTTACACCGTTTTTCCCTGTCTGGTCA…	1894	5.48E+03	0.14%	6.31E+02	0.15%	gb|AC196829.2| Sorghum bicolor clone SB_BBc0050H06, complete sequence	chromosome_10	SRSiTERTOOT00002 gi|7262601|gb|U07816.1|SBRETROTP2 Sorghum bicolor retrotransposon-like element Levithan, 3' LTR sequence
134255	GGAGAAGTCCTTGTCCTCCACCTTCTCACCAAGTGCTTTCAGATCATTGACAAGCACTTGTAACCTATGGAACATCTTCGGCATGCCTCATCCTCCTTCATCTTGAAACTAGCCAACTTCTCCTTGAGGATATATGCCTTGGCACCCTTCACAGCTTGAGTGCCCTCAAATGATTCCTCCAACTTCTTCCATGCTTCATAAGCCATCTCAATATTCTTGATTTGCTCAAATGTTCTCTCATCAATTGCATCATGAATAGCACTAAGAGCAATGTCATTGTTTTGGAGAAGTACTTCTTCGGCCGCGGTGGGATTCTTCGGATCACCAATCTCAATTTTGGTTTCTACCACCTTCCACACCTTTCTATTGATTGACTTGATATGTGTGGTCATCTTTGAC…	1856	5.60E+03	0.14%	1.75E+02	0.04%	No hits	chromosome_9	ZRSiTERTOOT00303 ruda_464F01-1 ruda_Z464F01-1 ZZ464F01 bases 50612. .57042 ||retrotransposon
134716	AAAGTCATCTTGTACTTCTTCTCTTTCTTTTCTTCCTTCTCATCATCATCTCTATAAGCGTCATCGGTCATGATATCTCCCAAGATTTGGTTTGGAGTCATTGTGTCCAAACCAGTCCTCACTAGCAAGGTGGCCAACATGTCAAATCTTGAGGGTAAGCATTTCAAAAACTTATTAGAGAAGTCCTTGTCCTCCACCCTCACACCAAGTGCTTTGAGATCATTGACAAGCACTTCCATCCGATGGAACATGTTTGGCACACTCTCATCTTTCTTCATCTTGAAGCTAGCAAATTTCTCCTTGAGAATGTATGCCTTTGCACCCTTCATTGCCTTGGTGCCCTCGAATGATTCTTCCAAATTCTTTCAAGCCTCATGAGCCATCTCAATGTTCTTGATT…	1828	5.66E+03	0.14%	1.73E+02	0.04%	No hits	chromosome_9	No hits
135515	CCTAGGGGTCGATAGGCTTGGGAAGGCCGCGCAGAAGCATCGCCGCAGTGGCGATGTTCTGGCCCGCCCGAGCGAACTATGGGGGTCGTTTCCTCCGTCCAGGATGTTGCGCTGGACCTAACGGGCGTGACCCCAGGCACCGCTCGCTGTCGCAGAACCGACCAATTTATAAGAATACAAGTATAATGGCAGCCCGCAAGCGGTCGCACTGTCATACTTGAACCCATATAAACCCGGTAGTCCGTCGAGTACCACGACGGGTCTCGATAAACGATTTCCAACAACCAAGATCGTACAGGATTCAACATACATGCCACATATTACATAAAGTTCACAGATACTTTTCATCATCAGAGTACGAATAGAAAGTTATTACAAACTGAGTTTGATAATTAAAGC…	1755	5.87E+03	0.14%	2.64E+02	0.06%	No hits	chromosome_10	SRSiTERTOOT00084 leviathan_98N8-1 leviathan_98N8-1 98N8.fasta.screen.Contig47 bases 55971. .41450 ||retrotransposon
135905	TGATTTCCGGTCACCTATGAGATATAGGTTGATACCGGAGCACGGTTGGTTAAAATTGCTATCGTGGAAAAGAACCATGGTTAATATAATTAGAGACCGGGCGGGATGTCGATAGAGAAGCAACAAGACATGGAGGTCTTGGGTGTGGATCTATCCCCGTCTGTGTCGATCAAGGACCGTACCGTTGTTGGAACTTCTGACAAGATTGAACGCATGCCTCTCACTTAGCTGGCCGGATAATTCGTTCCGACCGCGAAGCCGAGTAATTCACCTCAGGCCGGGAACCGTTCTGTTGTGCGCTCCTTCCGGGGAACGATCAGACTGAGCTCAAGGGCAGGCTTGGCCTTAGCATCCTGGCATCTGGTGTTCCAGATTGTGCGGCGCGGTACGGACCCGCGA…	1628	6.57E+03	0.14%	3.12E+02	0.06%	gb|AC196829.2| Sorghum bicolor clone SB_BBc0050H06, complete sequence	super_10	SRSiTERTOOT00002 gi|7262601|gb|U07816.1|SBRETROTP2 Sorghum bicolor retrotransposon-like element Levithan, 3' LTR sequence
135382	TTCGTGGGGGCCCTCTATTTAAGCCCCATTGCCGGCTCTAGCTCACTCTCTTGGCCATTTGCATTGATATAGCAACCTTGTGAGCTTAGCCAAAGCCCTCCCACTCATCTCCATCATAGATTCAACATCTTTGTTAGATTAAAAGAGAATCCAAGTGCATTGCTTGAGTGTTTGCATCTAGAGGCACTTGGTATTCATGTTTTGCTGTGGGATTCGCTTGTTACTCTTGGTGGTTGCCGCCACCTAGACGGCTTGGGGCAGCGAGGATCATCGAGCGGAGGGTGGTGATTGTCTCCGGCTCCGATCGTGGTGATTGTGAGGGGTTCTTGACCTTTCCCCGGTGGAGCGCCAAAAGGTACTCTAGTGGATTGCTCGTGGCTTGTGTGATCCTCATCTTGT…	1614	6.61E+03	0.14%	1.78E+02	0.04%	No hits	chromosome_4	ORSiTERTOOT00275 osr10 retrotransposon
133870	CTCCCCTGTACGCTGCCACATCGGCAGGACCAGACGCACCCCTCCAGCGTCTGGTCACTAAGTGACCCAGCGTCCGGTCAGAGACCGACGCTAGCGTCTTCGCTGCTACTACTGACCGGACGCACCGGTCCTACCGACACCAGCGTCCGGTCACTTACAGTGACCTCCAACTTTTTCTGTATAGGGCGCCGGTGGCCCCGTCGGACTATCCGCACTCTACGGGTGGACACTCCGTCGGTGAAGTCTCTTACCCTTGCTCAAATGTGCCAACCACCAAGTATATCGCTTTGTGCACATGTGTTAGCATATTTTCACAAACATTTTCAAGGGTGTTAACACTCCACTAGATCCTAAATGCATATGCAATGAGTTAGAGCATCTAGTTGACAATTTAATAAC…	1420	7.46E+03	0.14%	3.31E+02	0.06%	gb|AF488412.1| Sorghum bicolor BAC 131L1, complete sequence	chromosome_1	ZRSiTERTOOT00157 giepum_438D03-1 giepum_Z438D03-1 Z438D03 bases 8744. .21531 ||retrotransposon
136433	AGAGTGAAAGGTCCTAATGGCTAGAGGGGGGGTGAATAGCCTAATAAAAATTTCTACAACAACACTTAACAAATCGGTTAGACAATTATGAGGCGAAGCAAGTGTTGCACTAGCCTACTAAAAATGCAAGCCACCTACCACAATTCTAGTTTAGATAGTATCTATTCACACAATAGCTATGACACTACCCTATGTTCATGTGCTCTCAAAGGCTAACTAAAGAGCCACACCAACCAACCAAGCAAGCTCTCACAACTATCTACACTAAAGAGCTTGTCAACTAGTTTGCGATAATGTAAAGAGAGTGATCAAGAAAGTTATACCGCCGTGTAGATGAAGGAACCAATCAATCACAAGAGTGAATAACAATAAAGACCAATCACCTCGGAATCAAAGGAT…	1367	7.58E+03	0.14%	3.54E+02	0.06%	gb|AF466199.1| Sorghum bicolor putative receptor protein kinase, aminoalcoholphosphotransferase, putative growth-regulating factor 1, putative GAG-POL precursor, putative GAG-POL precursor, putative RIRE2 orf3, putative anthocyanin regulatory C1, putative protein T30F21.6, putative copia polyprotein, putative copia polyprotein, putative protein NP_196765.1, and gb protein genes, complete cds; and…	chromosome_9	ORSiTERTOOT00275 osr10 retrotransposon
132415	ATCTTTTGCCGAGTGCCTCCCCGGCAGGGCGCTCGGCAAAGAAATTTTGAAAAAAAAATTAAAAAAAATCTTTGCCGAGCGCCTCTGACATGGCACTCGGCAAAGCATGTGCTAACGGAACTGGCGCCATGACGGTCACTTTTCTTTGCCGAGTGCCGAGATTGCACTCAGCAAAGACTTTGTCGAGTGCCCGATAAAAGGCGCTCGGCAAAGAATTCTTTGCCGATGGATTTTTTACCGGAGGCTCTTTGCCGAGTGCATTAGGCACTCGGCAAAGTGCCTGAATCCTATAGTGGTTAGTGTGCTCTCAAAGGCTAACTAAAGAGCCACACTAACCAAACTAACAAGCTCTCACAACTAGCTACACTAAAGAGCTTGACAACTAGTTTGCGGTAATGT…	1339	7.61E+03	0.14%	1.42E+02	0.02%	gb|AC169369.2| Sorghum bicolor clone SB_BBc0115C15, complete sequence	chromosome_9	ORSiTERTOOT00003 gi|8671541|dbj|AB033547.1|AB033547 Oryza sativa retrotransposon RIRE9 DNA
134687	GTAAAAGAAAAACGAAAGGCTCAAGGCAAAGGTATAAGTGATAGGAGCTTTTTTGTTTCGGTGATCAAGACACTTAGCGAGTATGATCACATTTAGGTTTGATAGCTGCACTATTAAGAGGGGTGAAACTCGTATCGAAATGCGGTTATTAAAGTGCCACTAGATGCTCTAACTCATTGCATATGCATTTAGGATCTAGTGGAGTGCTAACACCCTTGAAAATGTTTGTGAAAATATGCTAACACATGTGCACAAGGTGATACACTTGGTGGTTGGCACATTTGAGCAAGGGTTAGAAACTTCACCGGCAGAGTGTCCGCCCGTAGAGTGCGGACAGTCCGACGGTGCCACCGGCGCCCTAATACAAAAAAGACAAGGTTTCACAGAGTGTTTTGCTAT…	1311	7.98E+03	0.14%	1.57E+03	0.25%	gb|AC196818.2| Sorghum bicolor clone SB_BBc0005H14, complete sequence	chromosome_9	No hits
130760	GAGGAAGGGGACCAGCAAGAGAATCCGTAAGCCGCAGCTCCCGAAGGCGTGGAGCAGAATCCTAAAGAGCTTCTGGAGTGTCCTGACCACCGCCCCACTTCCTTTCTGCGAGGCAAGCCCCGGAGCATTCTAAGTCTCCCAGTATTTTACAAATGTTTACTTAAGTACTTATGATTGTTGCATTAGGTTATAAGAGTTGAATGGAACCACTTGGTGCATGTACATTCCTTGTCCAGCTATTACACCTTTAACCGGTATAGGTTCAGGATCGAATATATGCTTAGCCATGCTTAGACCGGTAGAAGTCGGGTGATTTCCTGTCACCTGCGAGATATAGGTGGATACATGAGCACGGTTGGCTATATTTGCTATCGTGGAAAAGAACCATGGGTAATGTAA…	1282	8.35E+03	0.14%	1.06E+03	0.17%	gb|AC196829.2| Sorghum bicolor clone SB_BBc0050H06, complete sequence	chromosome_3	SRSiTERTOOT00084 leviathan_98N8-1 leviathan_98N8-1 98N8.fasta.screen.Contig47 bases 55971. .41450 ||retrotransposon
133311	TAGTTCTGATGTACTTTGCCTAAGGGGTTGGTACATGTATATAGGAAGAAAAACTCCCTACCTTCATATCAACTAGAAATATGGTACTAATTGATGTTACACCTTTGAAAGCTCTAGTTTTGTTTGGTGAATTGATGGAACCCTAAGTGCTAATCTAGTTTATCAAGTGATCATGATATAGGTAGCACACTCCAAGTGGTGAAACAAATAAAGATCATGACATGATGATGGTAATGCCATGGTGATGATCAAGTACTTGGACTTAGAAAAGAAGAAAGAGAAAAACAAAAAGCTCAAGGCAAAGGTGAAATTAATAGGAGCTTTTCGGTTTAGTGATCGAGACACTTAGCGAGTGTGATCACATTTAGGATCGATAGCCGTACTATTAAGAGGGGTGAA…	1251	8.58E+03	0.14%	3.42E+02	0.05%	No hits	chromosome_1	No hits
135559	GAGACAGTGTGCTTTCTGCTGTCACTGACCGGACGCTAGACCACAGCGTCCGGTCACTCTATAATCCCCTGTCTTATATTGCGCCTATGGCACCGTCGGACTGTCCGCACTCTATGGGCGGACACTTCGCCGGTGAAGTTTCTAACCCTTGCTCAAATGTGCCAACCACCAAGTGTATCACCTTGTGCACATGTGTTAGCATATTTTCTACAAACAATTTTCTAAGGGTGTTAGCACTCCACTAGATCCTAAATGCATATGCAATGAGTTAGAGCATCTAGTGGCACTTTGATAACTGCATTCCGATACGAGTTTCACCCATGTTAATAGTATGTCTATCAGACCTAAATGTGATCACACTCTCTAAGTGTCTTGATCACCAAAACAAAATAGCTCCTA…	1236	8.73E+03	0.14%	2.47E+02	0.04%	No hits	chromosome_8	TRSiTERT00100147 TREP228 retrotransposon, LTR, copia-like, "Barbara_AF326781-1"; complete element, (5 bp TSD)
132522	CTCTTTGGTGGCAGTGGGAGCCTCTTCATTGGCAATCTCAATCTTGGTCTCCACCACCTTCCAAACCTTCCTATTGATTGACTTGATATATGTTGTTATCTTAGCCTTCTAATAGGGATAGTTGGAGCTATCAAATTGGGGTGGCTTCTTGGTGTTGTTGATTTGAGCCATTTTGACACCAAAGGTTATTAAGTTTAAAATCAAGGTGACCACGGCTCTGATACCACTTGAAAGGTCCTAATGGCTAGAGAGGGGTGAATAGCCTAATAAAATTTCTACAACAACACTTAACAAAAGGATTAGACAATTATGAGGCGAAGCGAGTTTTGCTCTAGCCTACCAAAATGCAAGCCACCTACCACAATTCTAGTTTAGATGAAGTATATCAACATAATAGCT…	1218	8.41E+03	0.14%	2.49E+02	0.04%	No hits	chromosome_9	ORSiTERTOOT00275 osr10 retrotransposon
134489	TTATAACTGACCGGACGCTGAGCCACCAGCGTCCGGTCGTTTCCAGTAAGGTTCTAGAAGCGACTTTCTTCGACCGGACGTGTCCGGTCATGCTTGACCGGACCCTGCCAGCGTCCGATCACATTGTGACTTCTTACTGTGCTGACCGACAACACGACCGGACGCAACCCTTCAGCGTCCGGTCGTAGAGCGACCCAGCGTCCGGTCAGTTGACCAACGCCAACATCATTGCGACCAACTCCATTTCACCTCTAACTTCTTCACCCTTGCTCAAATGTGCTAACCACCAAGTGTATCACCTTGTGCACATGTGTTAGCATATTTTCACAAACATTTTCAAGGGTGTTAGTACTTCACTAGATCCTAAATGCATATGCAATGAATTAGAGCATCTAGTGA…	1189	8.75E+03	0.14%	2.67E+02	0.04%	gb|AF488412.1| Sorghum bicolor BAC 131L1, complete sequence	chromosome_7	ZRSiTERTOOT00157 giepum_438D03-1 giepum_Z438D03-1 Z438D03 bases 8744. .21531 ||retrotransposon
132165	TTCTCCTAATCTTCTATCTCAATCTTGGTCTCCACCACTTTCCAAACCTTCCTATTGATTGACTTGATATATGTTGTCATCTTAGCCTTCCAATAGGGATAGTTTGAGCCATCAAATTGGGGCGGCTTCTTGGTGTTGTTGATTTGAGCCATTTTAACACCGAATGTTGTTAAGCCTTAAATCACGGTGACCATGGCTCTGATACCACTTGAAAGGTCCTAATGGCTAGAGGGGGGTGAATAGCCTATTAAAAATTTCTACAACAACACTTAACAGAAGGGTTAGACAATTATGAGGCGAAGCAAGTGTTGCGCTAGCCTACTAAAAATGCAAGCCACCTACCGCAATTTTAGTTTCTATTGTCTCTAACCATACAATAGCTATGGCCCTACACTAAGT…	1163	8.73E+03	0.14%	5.61E+02	0.08%	No hits	chromosome_9	No hits
134431	CCACACCAGTGCGACCGGATGCTACCCAACCAACGTCCGGCACTTTCAACGCTAGCGTTTGGTCAAAGACCAATGCTTGCACGTTTTGTGCTACCACTGACCGGACGCGCCGGTCCTACCGAGACCAGCGTCCGGTCACTGTGTGACCTGAATGACTAACTCCCTTTCAACTCTATCTTCTTCACCCTTACTCAAATGTGCCAACCACCAAGTGTATCACCTTGTGCACATGTGTTAGCATATTTTCACAAACATTTTCAAGGGTGTTAGCACTCCACTAGATCCTAAGTGCATATGCAATGAGTTAGAGCATCTATTGGTACTTTGATAACCGCGTTCCGATACGAGTTTCACCCCTCTTAATAGTATGGCTATCGATCCTAAATGTGATCACACTCA…	1138	9.28E+03	0.14%	1.37E+02	0.02%	No hits	chromosome_8	No hits
130414	ATCACCAACTTGTGCCGATCCTCCACCGCTGCACCGAGTCGTCTAGGTGGTGGCAACCACCAAGAGTAACAAGCGAAATCCACAGAGCAACACGAATACTAAGTGCCTCTAGATGCAATCACTCAAGCAATGCACTTGGATTCTCTTCCAATCTCACAAAGATGATGAATCAATGATGGAGATGAGTGGGAGGACTTTGGCTAAGCTCACAAGGTTGCTATGTCAATGCAAATGGCCAAGAGGGTGAGCTTGAGCCAGCCATGGGGCTTAAATAGAAGCCCCCACGAAATAGAGCCGTTGTACCCCTTCACCGGGTACTGATCGGGGTGACCGGACGCTCCGGTCCTACTGTCCGGACGCTGCTCCTCAGCGCCCGGTCGCCCGATGGCGGCCACATGT…	1116	9.42E+03	0.14%	1.63E+02	0.02%	No hits	chromosome_1	No hits
135661	CATGACCCACGTCACCAAGGAGTTCTATCGGGTTTGTCCAAAACGACTTCCAAGCATATGGCACGGTCAACATAAAACCATGCACCTGTCTTGCGTCAGGATTAGCACAATCTCCAAATGGACCAAATCGAGCTTCCACTTGAGCATCGTCACCTAGGTGTACCATCGGGTGCGTCTAAAACGATTTCTGAGCCTATGGTACGTTTGACGCAAAACCGAGCACCTATCTTGCATCAACACTAACACTGTATCCAAATGGACTGAAACGAGATTCCACATGACCAATGTCACCTAGGAGATCATTCGGTTGCGTCCAAAACGATTTCCATGCCTATGGCACTTTCCACGCAAATCGTGCACCTATCTTGCGTCAAGATTACCAATCTCTCCAAACGGACC…	1113	9.43E+03	0.14%	2.04E+03	0.28%	gb|AC169373.2| Sorghum bicolor clone SB_BBc0188M08, complete sequence	chromosome_3	SRSiCMCMOOT00005 gi|7381215|gb|AF137608.1|AF137608 Sorghum bicolor centromere-associated repetitive DNA element CEN38
131245	TATACACGATCGGTGCGTCTAGTGCACACGACCTGCACGTCCGATCGATGCGTAGTCAGCCCAATAATTGAGTCAACGGCTCTATTGTTTGGGGGTGTCTATTAATACCATTTGGCCGACTCTAGCTCACCCTCTTGGATATTTGCATTGACATAGCACCTTGTGAGCTTAGCCAAAGCCTTCCCACTCATCTCCATCATTGATTCATCATCTTTGTGAGATTGGGAGTGAATCCAAGTGCATTGCTTGAGTGTTTGCATCTAGAGGCACTTGGTGTTTGTGTTTTGCTGTGGGATTCACTTGTTACTCTTGGTGGTTGCCGCCACCTAGATGGCTTGGAGCAGCGAGGATCGTCGAGTGGAGAGTGGTGATTGTCTCCGGCTCCGATCGTGGTGATTG…	1111	9.45E+03	0.14%	5.23E+02	0.07%	No hits	chromosome_9	ORSiTERTOOT00003 gi|8671541|dbj|AB033547.1|AB033547 Oryza sativa retrotransposon RIRE9 DNA
132213	ATTTCTTCGACCGGACACGTCCGGTCGCATGTGATCGGACGTAGCCCAGCGTCCGGTCACACTCCAGCTTCTGCGTCACCGTACGACAGCCTGACCAGACGCACCCTGCCAACGTCCGGTCAGTTGACCGACGCCAGCGTCTTCGCGATCAACTCGTTTTCACTTCTAACTTCTTCACCCTTGCTCCAATATGTCAACCACAAGAATTTGCATCCGGCGCAATAGAAAAATAGGCATTCCATTTTCCCGAAAGCGCCGAATCCATCTCAACCCTGCAAACACCACCTCCTTTGTAAATGTGCCAACACCACCAAGTGTATCACCTTGTGCACAAGTGTTAGCATATTTTCACAAACATTTTCAAGGGTGTTAGCACTCCACTAGATCCTAAATGCACAT…	1100	9.72E+03	0.14%	1.92E+02	0.03%	No hits	chromosome_8	ZRSiTERTOOT00157 giepum_438D03-1 giepum_Z438D03-1 Z438D03 bases 8744. .21531 ||retrotransposon
132745	AATCACGTGATCGAACGCTGAGGGCCAGCATCCGGTCGATCGGACCGGAGCATCCGGTCACCCCGCGTTGTACCCAGTGAAGGGGTACAACGGCTCTATTTCATGGGGGCTTCTATTTAAGCCCCATGGCCAGCTCAAGCTCACTCTCTTGGCCATTTGCATTGACATAGCAACCTTATGAGCTTAGCCAAAGTCCTCCCACTCATTTGCATCATAGATTAAACATCTTTGTGAGATTGGGAGAGAATCCAAGTGCATTGCTTGAGTGGTTGCATCTAGAGGCACTTGGTGTTCGTGTTTCGCTGCGGATTTCGCTTGTTACTCTTGGTGGTTGCCGCCACCTAGATGGCTTGGAGCAGCAAGGATCGTTGAGCGGAGGGTGGTGATTGTCTCCGGCTC…	1082	9.53E+03	0.14%	2.57E+02	0.03%	gb|AY144442.1| Sorghum bicolor BAC 95A23/98N8.1 Rph region, partial sequence	chromosome_9	ORSiTERTOOT00275 osr10 retrotransposon
128361	GTGCATGGTTTGTGCTAGACGTACCACAGGCTCATAAATTGTTTTGGACGCACCAAATGGTAACACTAGGTTACAAGGCTCGAGAGGAAGCTCATTTCGGTCCATTTGGAGATAGTCCTAATCTTGACGCAAGATAGGAGGACGGTTTGCGTCGAACGTACCATAGGCTCGGAAATCATTTTGGACACACCTGATGGAACTCCTAGGTGACGTGGGTCATGTGTAATCTCACTTCTCTCCGTTTAGAGACAGTGTTAGTGTCGGTGCAAGATAGGTGCATGGTTTGTGCTAGATGTACCATAAGCCTACAAATCATTTTGGAGGCACCCGATGGTACCACTAGGTGACGAGGCTCAAGTGGAAGCTCGTTTCGGCCGGTTTGGAGACAGTGCCAATCTT…	1060	9.72E+03	0.14%	1.36E+03	0.18%	No hits	chromosome_4	SRSiCMCMOOT00005 gi|7381215|gb|AF137608.1|AF137608 Sorghum bicolor centromere-associated repetitive DNA element CEN38
132189	ATAGGGTGCCGGTGGCACCGTCGGACTATCCGCACTCTATGGGTGGACACTCCGCTGGTGAAGTTTCTAACCCTTGCTCAAATGTGCCAACCACCAAGTGTATCACCTTGTGCACATGTGTTAGCATGTTTTCACAAATACTTTCAAGGGTGTTAGCACTCCACTAGATCCTAAATACATATGCAATGAGTTAGAGCATTTAGTGGCACTTTGATAACCGTATTTCGATACGAGTTTCACCCCTCTTAATAGTACGGCTATCGATCCTAAGTGTGATCACACTCTCTAAGTGTCTCGATCACTAAACCAAAAATCTCCTATCAATTTCACCTTTGTCTTAAGCTTTTTGTTTTTCTTTCTTCATTTCCTAAGTCCCAAGCATTTGATCATCACCATGCC…	1013	1.04E+04	0.14%	8.57E+01	0.01%	gb|AC169373.2| Sorghum bicolor clone SB_BBc0188M08, complete sequence	chromosome_4	ZRSiTERTOOT00157 giepum_438D03-1 giepum_Z438D03-1 Z438D03 bases 8744. .21531 ||retrotransposon
128362	TCGATTCGGTCTGTTTGGAGACAGTGCTAATCTTGACGGAAGATCGGTGCACTGTTTGCGTTGAATGTACCATAGGCATAGAAATCATTTTGGACCCACCCGATGGATCTCCTAGGTGGCGTTGGTCATGTGGAATCTCATTTCAGTCCGTTTGGAGATAGTGTTAGTGTCTAAGCAACATAGGCGCATGGTTTACGCCGAACCTACCATATTCTTGGAAGTCATTTTGGAGACACCAGATAGAACTCCTAGGTGACGTGGGTCATGTGGAATCTCGTTTCGGTAAGTTTGGACTCTGTAAGTGTCAGTGCAAGATAGGTGCACTGTTCGCACCAAGCGTATCATAGGCTTAGAAATCCTTTTGGACGCTCCAGGTGGTACTCCTAGGTGACGAAGCTC…	985	1.09E+04	0.14%	1.11E+03	0.13%	No hits	super_168	SRSiCMCMOOT00005 gi|7381215|gb|AF137608.1|AF137608 Sorghum bicolor centromere-associated repetitive DNA element CEN38
130920	GCCGGCTCAAGGAGCTCTCCGACTCCGTCGGCGTTGATGATCCACGAGATCGATCCGACCGTGAAGATCTGGCCGGGCTGTGGGAGGGACAAAGAGCCTGCGGAAAAAGTCATCTTGTTCGATAGGGAAACAACACGCAAGCCCCTACCTAGCGCGTCAACTGTCGACAAAAGATGCTCGGCAGTCCACCGAGGGGTATCCCATGATGGTAGATTTGTCGTAGAGGTGAGCGAGATCAGGAGCGAGATGGTAATACAAGCACCAAGACACAAGATTTAGACATGTTCGGCCATCAGTATGACGTAATACATATATCCTGTGTTCTAATGTATTGCATTGAGATGTCGAGTAAGGGTCCCCTACCTCTCCTTATATACTCTAGAGGGGTAGGGTTACAAG…	977	1.06E+04	0.14%	1.14E+02	0.01%	gb|AF527809.1| Sorghum bicolor clone BAC SB_BBc0234M12 php200725 orthologous region	chromosome_8	SRSiTERTOOT00083 kuheob_35P03-1 kuheob_SB35P03-1 SB35P03 bases 70813. .68416 ||retrotransposon
133542	TTTTGGAAGCACCCGATGGTACTCCTACGTCATGTGGGTCAAGTGGAATCTCGTTTTAGTTCATTTGGAGACAGTGTTAATGTTGGTGCAAGATAGGTGCATGGTTTGCGCCAAACATGCCTTAGGCTCAGAAATCATTTTAGACACACCCAATGGTGCTCTTAGGTGACGAGGCTCAAGTGGAACCTTGTTTTGGTCTGTTTGGAGATAATGCTAATCTTGACGCAAGATAGGTGCATAGTTTGCACCAAACGTACCATAGGCTCGGAAATCATTTTGGATGCACGCAATGGAACTCCTAGGTGACGTGGGTCATGTGGAATCTCGTTTCGATCCGTTTGGAGACAGTGTTAGTGTTAGTGCAAGATAGGTGCATGGTCTGCGCCAAATGTATCATAG…	969	1.05E+04	0.14%	1.12E+03	0.13%	No hits	chromosome_2	SRSiCMCMOOT00005 gi|7381215|gb|AF137608.1|AF137608 Sorghum bicolor centromere-associated repetitive DNA element CEN38
132786	CTGCCAGCGTCCGGTGCTTTCAGACCCAGCGTCCGGTCAGTTGACCGATGCCAGCGTCTTCGCGACCAACTCGTTTTCACTTCTAACTTCTTCACCCTTGCTCCAATGTGCCAACCACCAAGTGTTTCACCTTGTGCACATGTGTTAGCATATTTTCACAAACATTTTCAAGGGTGTTAGCACTCCACTAGATCCTAAATGCATATGCAATGAGTTAGAGCATCTAGTGGCACTTTGATAACCGCATTTCGATACGAGTTTCACTCCTCTTAATAGTACGGCTATTTATCCTAAATGTGATCACACTTACTAAGTGTCTTGACCACTAAAACAAAATGGCTTCTTCATTTTATACCTTTGCCTTGAGCCTTTTGTTTTTCTCTTTCTTCTTTTCCAAGT…	948	1.07E+04	0.14%	3.77E+02	0.04%	No hits	chromosome_4	ZRSiTERTOOT00157 giepum_438D03-1 giepum_Z438D03-1 Z438D03 bases 8744. .21531 ||retrotransposon
131543	CATCCGGTCATTGGTCCGACGCTGACATCAGCTCTGTTCTCACTTCTATCTTCTCCACCCTAGCTCCAATGTGCCAACCACCAAGAATTTGCATCCAGCGCAATAGAAAATAGGCATTCCATTTTCCCGAAAGCGCCGAACACCTTGTGCACATGTGTTAGCATATTTTCACAAATATTATCAAGGGTGGTAGCTCTCCACTAGATCCTAAATGCATATGCAATGAGTTAGAGCATCTAGTGTCACTTTGATAACCGCTTTCCGATACGAGTTTCACCCCTCTTAATAGTACGGCTATCAAACCTAAATGTGATCACACTCTCTAAGTGTCTTAATCACCAAAACAAAATAGCTCCTACAAAATATACCTTTGCCTTGAGCTTTTTGTTTTTTCTCTTT…	937	1.12E+04	0.14%	3.86E+02	0.04%	gb|AF488412.1| Sorghum bicolor BAC 131L1, complete sequence	chromosome_8	ZRSiTERTOOT00157 giepum_438D03-1 giepum_Z438D03-1 Z438D03 bases 8744. .21531 ||retrotransposon
128104	TTCATTCTCTTTGGAGATAGTGTTAGTGACGGTGTAAGATCGATGCACGGTTTGCGCCAAACGTACCATGAACTCAGAAATCATTTTGGATGCACCCGACGGTTCCACTAGGTGACAACACTCAAGTGGAAGCTCGTTTCGGTCCGTTTGGAGATAGTGCTAATCTTGATGCAAGATAGGTGCACCGTTTGCGTCGAACATACCATTGGCTCAGAAATCATTTTGGATGGACCCGATGGAACTCCTAGGTGACGTGGGTCATTTGGAATCTCTCTTCTTTCCGTTTGGGGACAGTGTTAGTGTCGGTGCAAGATAGGTGCATGGTTTGCACTAGACATGCCACAGGCTTAGAAATCATTTTGGATGCACCCGATGGTACCACTAGGTGACAAGGCTCAA…	937	1.14E+04	0.14%	2.08E+03	0.24%	gb|AC169373.2| Sorghum bicolor clone SB_BBc0188M08, complete sequence	chromosome_6	SRSiCMCMOOT00005 gi|7381215|gb|AF137608.1|AF137608 Sorghum bicolor centromere-associated repetitive DNA element CEN38
132011	CAGTTTGCGTTGAACGTACCATAGGCTTGGAGAACGTTTTGGACACACCCGATGGAACTTCTAGGTGACGTGGGTCATGTGAAATCTCATTTCGCTCTATTTGGAGACAGTGTTGGCGTCGATGCAATATAGTTGCATGCTTTGCGTCGAACGTACCATAGGCTTGGAAATCGGTTTGGACGCACCCGATGTAACACCTAGGTGACGTTTGTCTTGTGGAAACTTGTTTCGGTCCGTTTGAAGATAGTGCTAGTGTCAGTCCAAGATAGGTGCACGGTTTGCGCCAAACGTATCATAGGCTTAGACATCGGTTTGGATGCACCCGATGGAACTCCTAGGTGACGTTGGACTTGTGGAAACTTGTTTCGGTCCATGTGCAGATAGTGCTAGTGTCGTTCC…	936	1.09E+04	0.14%	9.59E+02	0.11%	dbj|AB008985.1| Saccharum officinarum gene, repeat sequence, clone SoCENT1-3	chromosome_6	SRSiCMCMOOT00005 gi|7381215|gb|AF137608.1|AF137608 Sorghum bicolor centromere-associated repetitive DNA element CEN38
133040	TTAGTCCATTTGGAGACGGTGTAATCTTGATACAAGATAGGTGCACGGTTTGCACCAAACGTACCATATGCAACAAAAATCATTTTTGAGGCACCCTATGGAACTCCAGGGTAACGTGGGTCACGTGGAATCTCGTTTCGGTCCGTTTGGAGGCAGTGTTAGTGTCGGTGCAAGATAGCTGCACGGTTTGCGCCAAATGTACCATAGGCTCAGAAATCCTTTTGGACGCACCCGATGGTACTCCTAGGTGACGAGGCTCAAGTGGAAGCTCAATTCAGTCTATTTGGAGATAGTGCTAATCTTGATGCAAGATAGGGGCACAGTTTGTGCCGAACGTACCATAGGCACGGAATTCGTTTTGGACGCACCCAATGGAACTCCTAGGTGACGTGGGTCATG…	887	1.22E+04	0.14%	2.52E+03	0.27%	No hits	chromosome_5	SRSiCMCMOOT00005 gi|7381215|gb|AF137608.1|AF137608 Sorghum bicolor centromere-associated repetitive DNA element CEN38
126389	CATAATCCTTGGAGTCATTTTATTTCTGGTTTATGGCGGGTAAGTCTAGCTAGGTACCTTCTCGTACTCAGGGTTTTATTTCCCATGTTGCAGATGGCACTGTATATCATGGTTATTGCAAGAGTTGCTTCTATCCCGCTGTGGATGAGGAGTAAGCCTTGGGCAGGCTTCTTATTAATCCTTCTACATGCTTTTGTGGACCGTGATCGTATCTTGGCACTGTATTAAACTATGTTGGAAACGTTACTTTCAAATTTAATTTGCTTCCGCTTTTATCTATCAAACTCGGTTTGTAATAACTTTTATTCATACTCTGATGATGAAAATGTATCTGTGAACTTTATGTAATATGTGGCATGTATGTTGAATCATGTACGATCTTGGTTGTTGTAAATCGTT…	875	1.24E+04	0.14%	4.40E+02	0.05%	No hits	chromosome_1	SRSiTERTOOT00084 leviathan_98N8-1 leviathan_98N8-1 98N8.fasta.screen.Contig47 bases 55971. .41450 ||retrotransposon
133470	TTCTTTCCGTTTGGAGGAAGTGTTAGTGTCGGTGCAAGATAGGTGCACACTTTGTGCCAAACGTACCATCAACTCAGAAATCATGTTGGACGCACCCGATGGTACTCCTAGATGACGAGGCTCAAGTGGAAGCTTGTTTCGCTTCATTTGCAGATAGTGCTAATCTTGATGCAAGATAGGTGCACGGTTTGCATCGAACATACCATAGGCTTGGACATCGTTTTGGACGCACCCGATGGAACTCCAAAGTGACGTGGGTCATGCGGAATCTCTCTTCATTCCGTTTGGTGATAGTGTTAGTGTCGGTGCAAGATAGTTGAATTGTTTGCGCTAGATGTACCAATTGGATCTAAAATCGTTTTAGACGCATCTGATGATACCACTAGGTGACAAGGCTCA…	873	1.18E+04	0.14%	1.97E+03	0.21%	gb|AC169373.2| Sorghum bicolor clone SB_BBc0188M08, complete sequence	chromosome_6	SRSiCMCMOOT00005 gi|7381215|gb|AF137608.1|AF137608 Sorghum bicolor centromere-associated repetitive DNA element CEN38
132077	CGGTCACTGAGTGACCTAGTGTCCGGTTAGAGACCGACGCTGCACGCCCTCTGCTGCCATTGACCGGACATGTCGGTCCAACCGAGACCAGCGTCCGATCACTTACAGTGACCTCCGTCTTTTCTGTCTAGGGTGCCGGTGGCACCGTCGGACTGCCCGCACTACACTCCGCCGGTGAAGTTCCTAACCCTTGCTCAAATGTGCCAACCACCAAGTGTATCACCTTGCACACATGTGTTAGCATATTTTCACAAACATTTTCAAGGGTGTTAGCATTCCACTAGATCCTAAATGCATATGCAATGAGTTAGATCATCTAGTGGCACTTTGATAACTGCATTCCGATATGAGTTTCACCCCTCTTAATAGTATGGCTATCAATCCTAAATGTGATCACAC…	854	1.19E+04	0.14%	1.04E+02	0.01%	No hits	chromosome_8	No hits
132473	TGTCTTGACCGGACGCGGTCGAGCGTTAGGTCTTTGCTGTGCTTGCTCAGTCATTGGCGCCAGCGAACATCACCATCGATCGGACTCATGACCATCGCGTCAGGTCATAAAGTTGACCAGCGTCCGGTCACTGCCTCGATCAGAGCCTAAGCGTGCCACCTTGCTCTATAAATGACCGGACGCTGGAACGTCGAGTCCGGTTATACCGAATCCAGCGTTCGGCCACTGTTTCTTAGTGAAAATCAACTCCTTCACTTTACCAACTTCTTCACCCTTGCTCAAATGTGCCAACCACCAAGTGTATCACCTAGTGCACATGTGTTAGCATATTTTCACAAACATTTTCAAAGGTGTTAGCACTCCACTAGATCCTAAATGCATATGCAATGAGTTAGAGCA…	827	1.24E+04	0.14%	8.12E+01	0.01%	No hits	chromosome_1	No hits
129646	AGACCACATATGAGCACACACAAAAGCTAGCATAAAACCAAGAAATTCCAATAGAAACACACATGAAATGATACATTCATCATGGTATGATGCTTATGAATGAGATGATGATGCACATGCTCATGTGATGCAAGTGTTTTAGCGCAACCATAACACTGAGGTGTTACACTTACCCTTGCTCAAATGTGCTAACCACCAAGTGTATCACCTTGTGCACATGTGTTAGCATATTTTCACAAATATTTTCAAGGGTGGTAGCACTCCACTAGATCCTAAATGCATATGCAATGAATTAGAGCATCTAGTGGCACTTTGATAACCGCATTCCGATACGAGTTTCACCCCTCTTAATAGTACGGCTATCAACACTAAATGTGATCACACTCTCTAAGTGTCTTG…	819	1.28E+04	0.14%	5.46E+02	0.05%	No hits	chromosome_8	ZRSiTERTOOT00157 giepum_438D03-1 giepum_Z438D03-1 Z438D03 bases 8744. .21531 ||retrotransposon
125899	TCCTTGGTCGACGAGCGACGCATGCATGGGGGAGGCGCCGCCACACTTCTGATCCAGCGTGCACGGCCGGGTGAAAGCTCTAGTTTGTTTTTGGTGAATTGATGAAACCCTAAGTGTTAACCTAGTTTATCAAGTGATCATGAGATAGGTAGCACACTCCAAGTGATGAAGCAAATGAAGATCATAACATGATGATGTTGCCATGATGATGATCAAGTGCTTGGACTTGGAAAGAAGAAAGAGAAAAACAAAAAGCTCAAGGCAAAGGTATAAACCATAGGAGCTATTTTGTTTTGGTGATCGAGACACTTAGAGAGTGTGATCACATTTAGGATTGATAGCCGTACTATTAAGAGGGGTGAAACTCGTATCGGAATGCGGTTATCAAAGTGACACTAG…	800	1.28E+04	0.14%	1.58E+02	0.02%	gb|AF527809.1| Sorghum bicolor clone BAC SB_BBc0234M12 php200725 orthologous region	chromosome_1	No hits
128501	CGCATACTGTGCACCTATCTTGCATCAAGATTAGCACTATGTTCAAAAGGACCAAAACGAGCTTCCACTTGAGCCTCATCACCTAGTGGTACCATTGAGTGCGTCCAAAATGATTTCTGAGCCTATTGTATGTTTAGCACAAACCATGCACCTATTCTTGCACCGACACTAACACTGTCTCCAAAGGGAAGGAGGCAAGATTCCAAATGACCCACATCACCTAGGAGTTCCATCGGGTGCGTCGAAAACGATTTCCGAGCCTACGGTACGTTCGACGCAAACGGTGCACCTATCTTGCGTCAAGCTTAGCACTAGGTTTGAAAGGACCGAAACGAGCTTTCACTTGGGCCTTGTCACCTTGGAGTACCATCAGGTGCGTCCAAAATGATTTCTAAGCTG…	787	1.33E+04	0.14%	3.38E+03	0.33%	gb|AC169373.2| Sorghum bicolor clone SB_BBc0188M08, complete sequence	chromosome_10	SRSiCMCMOOT00005 gi|7381215|gb|AF137608.1|AF137608 Sorghum bicolor centromere-associated repetitive DNA element CEN38
133639	CTCCTAATGGACCGAAATGAGGTTCTACTTGAGCCTCGTCACCTAGGAATACCATCTGGTGCGTCCAAAACGATTTCTATGCCATGGTATGTTTGGCGCAAACCATGCACCTATCTTGCACCGGCACTAACACCGTCTCCAAACGGATCGAAATGAGATTCGACATTATCCACGTCACATAGGAGTTGCATCGGGCGCATCCAAAACAATTTCTAAGCCTATGGTATGTTCGGCGCAAACCATGCACCTATCTTGCATCAAGATTAGCACTATCTCCAAACGAAAAGAAATGAGCTTGCACTTGAGCCTCGTCACCTAGGAGTACCATCGGGTGCATCCAAAACGGTTTCTGGGCCTATAGTACGTTTTGGCACAAACCATGCAACTATCTTGCACCGA…	767	1.32E+04	0.14%	2.49E+03	0.23%	gb|AC169373.2| Sorghum bicolor clone SB_BBc0188M08, complete sequence	chromosome_6	SRSiCMCMOOT00005 gi|7381215|gb|AF137608.1|AF137608 Sorghum bicolor centromere-associated repetitive DNA element CEN38
131870	AGCCACCCTAGCACCACCAACATCGCCAGCGCCGCCACCAGAGCCTCACCAGAGTCCATGCTGCCTTCATGAGCATCTCCAATGCCCACATTGGATCTCCACGGCCGATCCACGCCGACCAGCGCAACCCTAACCCTAGCTTCACAGATGAAAGCTCTAGTTTGGTTTTGGTGAATTGATGAAACCCTAAGTGCTAACCTAGTTTATCAAGTGATCATGACATAGGTAGCACATTCCAAGTGGTGAAGCAAATGAAGATCATGACATGATGATGGTGATGCCATGGTGATGATCAAGTGCTTGGACTTGAAAAGAAGAAAGAGAAAAACAAAAGGCTCAAGGCAAAGTATAAATGGTAGGAGCTATTTTGTTTTGGTGATCGAGACACTTAGTGAGTGT…	761	1.33E+04	0.14%	1.36E+02	0.01%	No hits	chromosome_1	No hits
130436	AAGACCAAAACACACGCCCTTTGTTGCCACTGACCGGACGCGTCGGTCCAACCGAGACCATCGTCCGGTCACTTACAGTGACCTTCCTGTTTTCTGTCTAGGGCGCCGGTGAAGTTTCCTACCCTTGCTCAAATGTGCTAACCACCAAGTGTATCACCTTGTGCACATGTGTTAGCTTATTTTCACAAACATTTTCAAGGGTGTTAGCACTCCACTAGATCCTAAATGCATATGCAATGAGTTAGATCATCTAGTGGCACTTTGATAACCGCATTTCAATATGAGTTTCACCCCTCTTAATAGTACGGCTATCGATCCTAAATGTGATCACACTCACTAAGTGTCTCGATCACCAAAACAAAATAGCTCCTACCATTTATACCTTTGCCTTGAGCCTTT…	734	1.45E+04	0.14%	1.09E+02	0.01%	No hits	chromosome_1	No hits
124929	ACTCCAACACTATCTCCAAAGAGACCAAAATGAGATTTCACATGACCCACGCCACCTAGGAGTTCTATCTGGTGCGACCAAAATAATCTCCGAGCCTATGGTACGTTCGGCGCAAACCGCGCACCTATCTTGCGTCAAGATTAGCACATTCTCCACACGGACTGAAACGAGCTTCCACTTGAGCATCGTCACCTAGGAGAACCATCGGGTGCGTCCTAAACGATTTCTAATCCTATGGTACGTTTGGCGCAAACCGTGGACCTATCTTGCACTAACACTAACACCATCTCCAAACAGACCAAACGAGGATTCCACACGACCCACATCAGCTAGGAGTTCCATCAGGTGCGTCCAAAATGATTTCCGAGCCTATGGTACGTTCGGTGCAAACCGTGCACC…	685	1.51E+04	0.14%	7.65E+02	0.06%	No hits	super_464	SRSiCMCMOOT00005 gi|7381215|gb|AF137608.1|AF137608 Sorghum bicolor centromere-associated repetitive DNA element CEN38
129048	TGAAACTCCTAGGTGACGTGGCTCATGTGGAATGTCGTTCGGTCCGTTTGGAGATGGTGTTAGTGTCGATGTAAGATTGGTGCATGGTTTGCGCTAAACATACCATAGGCTCAGATAACATTTTGGACACACCCGATGGAACTCCTAGGTGATGTGGGTCATGTGGAATCTCGTTCGGTCCGTTTGGAGATGGTGTTAGTGTTAGTGCAAGATAGGTGCATGGTTTACGCCAAACGTACCATAGGCTCAGAAATCAGTTTGGATGCACATGATGGCACTCCTAGGTGACGTGGTCAAGTGGAAGCTCATTTCAGTCTGTTTGGAGATAGTGTTAACCTCGACGCAAGACAGGTGCACGGTTTGCGCCCAAATGCACCGTAGGCTCAGAAATTATTTTGG…	679	1.53E+04	0.14%	1.95E+03	0.16%	No hits	super_16	SRSiCMCMOOT00005 gi|7381215|gb|AF137608.1|AF137608 Sorghum bicolor centromere-associated repetitive DNA element CEN38
129791	AGATTAGCACTATGTCCGAACGGACCGAAATGACATATTCCACTTGAGCCTCATCACCTAGGAGTACCATCGGGTGCGTCCAGAATGATTTTTGAGCCAATGGTACATGTGGCGCAAACCGTGCACCTATCTTGCATCGACACTAACACTGTCTCCAAACGGACCGAAACAAGATTCCACATGACCCACGTCACATAGTAGTTCCATCGGGTGCGTCCAAGTGCTTTTCGAGCCTATGGTACGTTCGGCGCAAACCGTGCACCTATCTTGCACCAACACTAACACTATCTCCAAACGGATTGAAACAAGGTTACACATGACCCACATCATCTAGGAGTTCCATTGGGTGCATCCAAAATGATTTCATAGCCTATGGTACGTTCGGCGCATACCGTGCAC…	653	1.58E+04	0.14%	5.68E+03	0.45%	gb|AC169373.2| Sorghum bicolor clone SB_BBc0188M08, complete sequence	chromosome_2	SRSiCMCMOOT00005 gi|7381215|gb|AF137608.1|AF137608 Sorghum bicolor centromere-associated repetitive DNA element CEN38
136289	CCTCCTTTGGCTTTTCAAAGCATATAACACTTATAACCAGATAGCGCTCCAGGTCGAATCTATCGTTCTGGAATTCTTCACTTCCACGACGGCGATCTTTTCTCTAAGAGTGAACTCTTTTCCACCACAATTGAATGCTTCTTATTTATCGGTCATAAAGATTAGTACTATCTCCAAACGGACCAAAACGACCTTCCAGTTGAGCTTCGTCACCTAGGAGTACCATCGGGTGCGTCCTAAATGATATCTGAGCCTATGGTACGTTTGGCGCAAACCGTGCACCTATCTTGCACCGACACTAACACTGTCTCCAAATGGACTGAAACGAGGTTCCACATGACCCACATCACCTAGGAGTCCATTGGGTGTGTCCAAAACGAGTTCTGAGCCTATGGTACA…	636	1.70E+04	0.14%	2.60E+03	0.20%	dbj|AB008971.1| Saccharum officinarum gene, repeat sequence, clone SoCEND5-1	chromosome_3	SRSiCMCMOOT00005 gi|7381215|gb|AF137608.1|AF137608 Sorghum bicolor centromere-associated repetitive DNA element CEN38
130136	AAAGATTGCATATAATAATGAAACATGCGATAACACTCAAATGTTGCAGATGTTTCAAACAAATGTTTCGATTGTAAATGCTTGTTTATGAATGCGTGATGATCATGCTCATGTTATGCAAGTCAAGTTATGCAAGGCTAACACCCGAGGTGTTATAGTACCATAGGCTCAGATATCGTTTTGGACGCACCCGAGGGTACTCCTAGGTGACGAAGCTCAAGTGGAAGCTCGATTCGTTCTATTTGGAGATAGTCCTAATCTTGACGCAAGATAGGTGCATAGTTTGCGCCGAACGTACCATAGGCACGGAAGTCGTTTTGGACGCACACGTTGGAATTCCTAGGTGATGTGGGTCATGTGGAATCTCGTTTTAGTCCGTTTGGTAGATAGTGTTAGTGT…	636	1.64E+04	0.14%	2.10E+03	0.16%	gb|AC169373.2| Sorghum bicolor clone SB_BBc0188M08, complete sequence	chromosome_8	SRSiCMCMOOT00005 gi|7381215|gb|AF137608.1|AF137608 Sorghum bicolor centromere-associated repetitive DNA element CEN38
124041	GGTCTGTTTCCAGATAGTGCTCATCATGACGCAAGATAGGTGCATGGTTTGTGCCGAACATACCATAGCCTCAGAAATCATTTTGGGGGCACCAGATGGAACTCCTAGGTGACGTGGGTCATGTGGAATCTCGTTTCGGTCCGTTTGGAGACAGTTAGTGTCGGTGCTACATAGGTGCACATTTGGCGCCAAATGTACCATGGGTTTAGAAATCGTTTTGGACGCACCCGATGGAACACCTATGTGACGTGGGTCATGTGGAATCTCATTTTCCTCCATTTGGAGATAGTGTTAGTGTCGGTGCAAGATAGGTTCATGGTTTGCGCCAAACGTACCATAGGCTCATAAATTGTTGTGGACGCACCCAATGGTACTCCTCGGTGACGATGCTCAAGTGGA…	629	1.68E+04	0.14%	2.91E+03	0.22%	No hits	chromosome_3	SRSiCMCMOOT00005 gi|7381215|gb|AF137608.1|AF137608 Sorghum bicolor centromere-associated repetitive DNA element CEN38
122646	TTTGTTTGGAGATGGTGTTAGAGTCAGTGCAAGATAGGTGCATGGTTTGCGCCAAACGTACCATAGGATCAGAAACCGTTTTGGATGCATCGATGGTACTCCTAGGTGACGAGGCTCACGTGCATGCTCGTTTCGGTCTGTTTAGAGATAGTACTAGTCTTGACGCAAGAAAGGTGCACGGTTTGCGCCGAACGTACCATAGGCTCGAAAATCGTTTTGGACGCACCCGATGGAACTTCTAGGTGACGTGGGTCATGTGGAATCTCGTTTTAGTCCGTTTGGAGACTGTGTTAGTTTCAGTGCAACATAGGTGCATGGTATGCGCCAAATGTATCATAGGCTCAGAAATCGTTTTGGACACACCCGATGGTACTCCTAGGTGACGAGGCTCATTTGGAA…	594	1.73E+04	0.14%	2.38E+03	0.17%	No hits	super_26	SRSiCMCMOOT00005 gi|7381215|gb|AF137608.1|AF137608 Sorghum bicolor centromere-associated repetitive DNA element CEN38
128584	GGACTGAACGAGATTCCACTTGGCCCACGTCACCGAGGAGTTCCATCGGGTGCGTTCAAAACGATATCTGAGCCTATAGTACGTTTGGCGCAAACCGTGCACCTATCTTGCACTAACACTAACACGATCTCCAAACGGATCGAACGAGATTCCACATGACCCACGTCAACTAGGACTTCCATCGGGTGCGTCCTAAACGATATCTGAACCTACAGTACATTTGGCGCAAACCGTGCACTTATCTTGCACTAACACTAACACCGTCTCCAAACGGACCAAACGAGATTGCACCATGACCCACGTCACCTAGGATTACCATCAGGTGCGTCCTAAACGACATCTGGGCCTATGGTACGTTGGGCGCAAACCGTGCACCTATCTTGCGCTAACACTAACACC…	593	1.79E+04	0.14%	1.56E+03	0.11%	dbj|AB008952.1| Saccharum officinarum gene, repeat sequence, clone SoCENM12	chromosome_6	No hits
134052	AGATTCCACATGACCCACATCACCTTGGAGTTCAAACACGTGCGTCCAAAATGACTTCAGAGCCTATGGTATGTTCAACGCAAAATGTGGACCTATCTTGCGTCAAGATTAGCACTATCTCCAAACAGAACGAATCGACCTTCCACTTGAACCTCGTCACCTAGGAGTACCATCGGGTGCGTCCAAAATGATTTCTGAGCCTATGGTACGTCTTACGTGAAACCGAGCACCTATATTGCTTAGACACTAACACTGTCTCCAAACGGACTGAAATGAGATTCCACATGACCAACGTCACCTAGGAGATCCATCGGGTGCGTCCAAAATGATTTCTATGCCTATGGTACATTCAACGCAAACCGTGCACCTATCTTGAGTCAAGATTAGCACTCTCTCCAA…	583	1.77E+04	0.14%	4.57E+03	0.33%	No hits	super_85	SRSiCMCMOOT00005 gi|7381215|gb|AF137608.1|AF137608 Sorghum bicolor centromere-associated repetitive DNA element CEN38
131701	TAGGCTCGGAAATCGTTTCGGATGCACCTGATGGAACTCCAAGTTGACACGGGTCATATCAAATCACGTTTCAGTTCGTTTGGAGACGGTGTTAGTGTCGGTGGCAAGATAGGTGCACGGTTTCCGCCGAAAGTACCATAGGCTGATTAANCGTTTTGGACGCACCCGATGGAACTCCTAGGTGACACGGGTCATATGAAATCACGTTTCAGTTTTGTTTGGAGACGGTGTTAGTGTCGGTGCAAGATAGGTGCATGGTTTGCGCCAAACGTACCATAGGCTCAGAAATCATTTTCGGATGCACCGATGGTACTCCTAGGTGACGAGGCTCACGTGCACGCTCGTTTCGGTCTGTTTAGAGATAGTACTAGTCTTGACGCAAGATAGGTGCACGGTGTG…	558	1.86E+04	0.14%	2.06E+03	0.14%	No hits	chromosome_5	SRSiCMCMOOT00005 gi|7381215|gb|AF137608.1|AF137608 Sorghum bicolor centromere-associated repetitive DNA element CEN38
124843	TCACTTGAGTTTCGTCACCTTAGAGTCCAAAACGATTTCTTGGCCAATGGTACATTTGGTGCAAACCGTGCACCTATCTTGCACCGACACTAACACTGTCTCCAAAGAGAAAGAAGTGAGATTCCGCATGACCCACATCACCTAGGAGTTCCATCGGGTGTGTCCAAAATGATTTCCGAGCCTATGGTACGTTCGACGCAAACCGGGCACCTATCTTGCGCCAAAATTAGCACTATCTCCAAAAGGACCGAAATGAGCTTCCACTTGAGCCTCGTTACTAGTGGTACCATCAGGTGTGTCCAAAATGATTTCTGAGCCTATGGTACGTCTACCACAAACCATGCACCTATCTAGAACCGACACTAACACAGTCTCCAACAGGAAACAAGTGACATTCCA…	557	1.93E+04	0.14%	3.39E+03	0.23%	No hits	chromosome_10	SRSiCMCMOOT00005 gi|7381215|gb|AF137608.1|AF137608 Sorghum bicolor centromere-associated repetitive DNA element CEN38
119058	CGAAACGAGCTACCACTTGAGCCTCGTCACCTAGGCGTACCATCGGGTGTGTCCAATACAATTTCGGAGCCTATGGTACGTTTGTGGCAAACGGTGTGCCTATCTTGCCCTGACACTCTCTCCAAACACACCGAAACAAGATTCCACATGACCCACGTCACCTAGGGTTCCATCGGGTGCGTCCAAAATGATTCCGAGCCTATGGTACGTTCGGTGCAAACGGTGCACCTATCTTGCATCAAGATTAGCACTATGTCCAAATAGACCGAAACGAGCTTCCACTTGAGCCTCGTCACCTAGTGGTACCATCGAGTGCGTCCAAAACAATTTCGGAGCCTATGGTATGTCTACCGCAAACCATGCACCTATATTGCACCGACACTAACAGTGTCTCCAAAC…	551	1.85E+04	0.14%	1.69E+03	0.11%	No hits	super_14	SRSiCMCMOOT00005 gi|7381215|gb|AF137608.1|AF137608 Sorghum bicolor centromere-associated repetitive DNA element CEN38
116752	AGAATCTCGTTTCGGTCCGTTTAGAGATAGTGCTAATCTTGACGCATGATCAGTGCACGGTTTGCGTCAAACGTACCATACGCTCGGAAATTGCTTTGGACGCACCCGATGGAATTCCTAGGTGACGTGGGTCATGTGGAACCTCGTTCGGTCCGTTTGGAGATGGTGTTAGTGTCGATGTAAGATAGGTGCACGGTTTGCGTTAAACGTACCATAGGCTCAGATATTATTTTGGACGCACCCGATGGAACTCCTAGGTGATGTGGGTCATGTGGAATCTCATTCGGTCCGTTTGGAGATGGAGTTTGCGTTAGTGCAAGGTAGGTGCACGGTTTGCGCCATACGTATCATAGGCTTAGATATCGTTTAAGACGCACCTGATGGAACTCCTAGGTGACG…	489	2.11E+04	0.14%	1.91E+03	0.11%	dbj|AB008944.1| Saccharum officinarum gene, repeat sequence, clone SoCENM4	chromosome_6	SRSiCMCMOOT00005 gi|7381215|gb|AF137608.1|AF137608 Sorghum bicolor centromere-associated repetitive DNA element CEN38
119685	TGACACTATCTCCAAACAGATCAAAACAAGATTCCACTTGAGCCTCGTCACCTAGGAGTACCATCGGGTGCGTCCAAAATGATTTTCGAGACCAGGGTACATTCGGTGCAAAACTTAGCACCTATCTTGCGTCAAGATTAGCACTATCTCCAAATGGACTGAAAGAAGCATCCACTTGAGCCTCGTCACCTAGGAGTACCATCGGGTGCGTCCAAAACGATTTCTGAGCCTATGGTATGTTTGGCACAAACCGTGCACCTATCTTGCACTAATACCAACACTATATCTAAACGGACCGAAACGAGATTCCACATGAGCCTCGTCACCTAGGGGTTCTATGGGGTGCGGTCAAAATGATTTTCTGAGCCTTGTTTGCAACAAACCGTGCACCTATCTTGC…	478	2.21E+04	0.14%	5.27E+03	0.31%	No hits	super_158	SRSiCMCMOOT00005 gi|7381215|gb|AF137608.1|AF137608 Sorghum bicolor centromere-associated repetitive DNA element CEN38
132908	CGACACTAACATCATCTCCAAATAGATAGAACAAGATTCGACATGACCCATGTCACCTAGCAGTTCCATCGGGTGCGTCCAAAACGATTTCCGAGTCCTATGGTACGTTCGGCGCATACCGTGCACCGATCTTGCGTCAAGATTTGCACAATCTCCAAACGGCCAGAAACGAGCTTCCACATGAGCTTCGTCACCTAGGAGTACCATCGGGTGCGTCCAAAATGTTTTCTGAGCCTATGGTACGTTTGGCGCAAACCGTGCACCTATCTTCCGTCAACACTAACACTATCTCTAAACGGACCGAAACAAGATTCCACATGACCCACGTCACCTATGAGTTCCATCGGGTGCATCCAAAAGGAAATCTGAGCCTATGGTACGTTTAGCGCAAACCGTGCA…	474	2.17E+04	0.14%	3.21E+03	0.19%	gb|AC169373.2| Sorghum bicolor clone SB_BBc0188M08, complete sequence	chromosome_8	SRSiCMCMOOT00005 gi|7381215|gb|AF137608.1|AF137608 Sorghum bicolor centromere-associated repetitive DNA element CEN38
119462	GAAACGGGCTTCCACTTGAGCCACGTCACGTAGGAGTTCCATCTGGTGCGTACAAAACGATTTCTGAGCCTATGGTACATTCGGCGCAAACCGTACACCTCTCTTGCGTCAAGATTAGTACTATCTCCAAATGGACTGAAACAATCTTCTAGTTGAGCCTCATCTCCTAGGAGTACCATCAGTGGCGTCCAAAATGATTTTAGAGCCTATGGTACGTTTGGCGCAAACTGTGCACCTATCTTGCACTAACACTAACACCATCTCCAAATGGAACAAATGAGATTCCACATGACCCACGTCACCTAGGAGTTCCATCGGGTGCGTCTAAACGATATCTGAGCCGTACGGTACGTTTGGCGCAAACCGTGTACGTTATCTTGCACTAACAGTAACACCATC…	470	2.19E+04	0.14%	1.20E+03	0.07%	No hits	chromosome_6	SRSiCMCMOOT00005 gi|7381215|gb|AF137608.1|AF137608 Sorghum bicolor centromere-associated repetitive DNA element CEN38
126704	TAGGCTTAGAAAATCATTTAGGACAAAACGATGGTTCTCCTACGCGTCGAGGCTCAAGTGGATGCTCATTTTGGTCTGTTTGGAGATGGTGCTAAGCTTGACACAAGATAGGTGCACGGTTTGCGCCGAACGTACCATAGGCTCGGAAATCATTTTGGATGCACCCGATGGAACTCCTAGGTGACGTGGGTCATGTGGAACCTCGTTTCGATCCGTTTGGAGATAGTGTTAGTGTTGGTGCAAGATAGGTGCACGGTTTGCTCTAGACGTACAATAGGCTCAAATTTTTTTTTGGACGCACCCAGCGGTCCTCCTAGGTGACGAGGGTCAAGTGGAAGCTCATTTTGGTCCGTTTGGAGATAGTGCTAACCTTAACGCAAGATAGGTGCACGGTTTGCG…	456	2.31E+04	0.14%	2.70E+03	0.15%	No hits	chromosome_5	SRSiCMCMOOT00005 gi|7381215|gb|AF137608.1|AF137608 Sorghum bicolor centromere-associated repetitive DNA element CEN38
118808	AAACGATATATGAGCAAATGGTACATTTTCGCGCAAACCGTGCACCTATCTTACATCAACACAAACACCATCTCCAAACTGACCGAACGAGATTCCACATGACCCACGTCGCCATGGATTCCGATCGGGTNTGTCCAAAACGATAGTCTGAGCCTATGGTACGTTTAGCGCAAACCGTGCACCTATCTTACATCAACACAAACACCATCTCCAAACTGACCGAACGAGATTCCACATGACCCACGTCGCCATGGAGTTCCATCGGGTGCGTCCAAAATGATATCCGAGCCTATGGTACGTTTAGCGCAAACCGTGCACCTATCTTACATCAACACTAACACCATCTCCAAATGGACCGAACGAGATTCCACATGACCCACGTCACCTAGGAGTTGCATT…	438	2.31E+04	0.14%	1.49E+03	0.08%	No hits	chromosome_6	No hits
137345	CTGTTCCAGGTTATAATTCTATGTTAAACTGGACATCCCTATCAGGTGGTAGACCGGGTAAATCTTCAGGAAACACATCAGGAAATTCACATACTACCGGGATATCTCTAATCTCTTTGATGGCAGTTGCACAAACTTTGCCCACTGATCTTCTTAAGGTTGGAAGTTGGATGAGAAGTTGAGAAGTACTATCTGGCAAACTCACCTTTATAGTTCTATTCAAAGCATCTATAACAGCCTTATGCTGATACATCCAATTCATTCCCAAGATCACATCTATATCCTGATCCTTGAGAATAATCATGGTAGTGGGAAAAATATGCCCATCCAGGTTTATGGGTACCTGGTATACAATTTCCTTAGTACACAGACGTCCCCCGGGCGACTGTATAAAGAAAC…	4381	2.27E+03	0.13%	1.08E+01	0.01%	No hits	chromosome_7	No hits
137411	GGCACGTCGTCGCCCTTGTTCGTCTCCTCTCTCCTCCCTCGCGCCCTCTCCGGCTTTCTTGATTCGCATCACGGTCACGGGCTCACGGCCAAGGCACTGGCCCTGTTCGCTTTACTGACACGAGTAGAGAAACGACTTTTGATCCACTTCGAAATTTAGCTTTAGTCCCGGTATTTTTCGCGCCCGGAACTAGAGAAACCTTTAGTCACAGTTGGTAGCTCCAACCGGAACTAAAGGTCACTGCCCAACGGCTACTGCGGCAGGCTTTTGCTGCAAGGGACCTTTAGTCCCGGTTGGAGCTACCAGCCGAGACTAAAGGTCCCCCCTTTATATCCCGGCCGGCTCCTCCTTCCTCCCCGAGCCCGAGCTCAGCACATTTTGAAGCTCACTGCAGTAGTG…	4232	2.32E+03	0.13%	1.32E+01	0.01%	No hits	chromosome_3	TRSiTETN00200005 TREP1225 transposon, CACTA, "Caspar_231A16"; complete element
137061	CCAAATGTATGGCTAGATAGCCGATGCAATGAAGCTATCGACTAAATAGTCGATATCTAACGTCTCCATGAAATAAAGATCTTTAAATCAAGGATTATCGGCTAATATTAAATGATAATGATATGAATCAAAATAACTGATGCTTATGGAACATTAGAAAGCATCATCGGCTAGATGGAACATGATCGATATCAAGCGTCGAGCCGATAAGTTTGATGAAAAGAGTATAACATGCGAACAAATCGACTGCCTAATATAAATGAATCTACAAACAATTTGAATCTAATCTATTATCATCAACAGTGAGAGTCGATGGGATTGATGCAGCTATGATAATGATAACAAACTAAAGCCAAAGAATCTATAAAACCATCTATATGTTGACAGATTCATGAAAAC…	3259	3.05E+03	0.13%	2.52E+02	0.10%	gb|AC169369.2| Sorghum bicolor clone SB_BBc0115C15, complete sequence	chromosome_6	ZRSiTERTOOT00157 giepum_438D03-1 giepum_Z438D03-1 Z438D03 bases 8744. .21531 ||retrotransposon
137310	ATCAAAAAGTAGAAGATGAACAGAATAGAAACCATTCGATATATATAGACCGGGACCCTTTAGTCCCGGCTGGTAACACCAGCCGGGACTAAACGCCATTTAATCCCGGCTGGTAAGCCGAACCGGGACTAAAGATCCAACCCTTTAGTCCCGGCTCGGCTTACCAGCCGGGACTAAAGGAGCTTTAGTCCCGGTTGGTGTTACCAGCCAGGACTAAAGGTATTTTTTGGTGGGCAATTCCGCCCACTCTTTAGTCCTGGTTCCTGGCCTGGGCCGGGACTGAAGGCCTGAAAATTTTGGCAGCCCGCCAGAGTAATTGGAAAGGCCTGGGATTTTGATTTTGTTCTCCTTGTTTAATACTAGGTTAATCAATTAATTCTATAGCAACTTCAATACTTT…	2944	3.33E+03	0.13%	1.16E+02	0.04%	No hits	super_2734	ORSiTEMT06800002 gi|38678138|tpg|BK000281.1| TPA: Oryza sativa transposon Rim2-M2, complete sequence
137099	CGTCGGGTCACCTCCAGGGACCTCTTTTGCCTCCTTTTATTCACCGAGTTGATCCACATCAACTCCAACTTCTTCTCCTTTGCAAATGTGCCAACACCACCAAGTGTTCATAACTTATGCAAGTGTGTTAGCATTTTCACAAACATTTTTCAAAGGATTAGTCACTCAATTTACCATGCCACTCGATACTAGCAACAATGCAAACTTAGATCACTCGAGTGGCACTAGATGATAGATATGCAAACAAGTTTACTCCTCTTGATAGTACGGCCATCTATCCTAAACCCGGTCATAAACTTCTCTACACACCTATGACCGGTGAAATGAAATGTCCTAGGTTATACCTTTGCCTTGTGCATTCCATTCCATTTCCTCCAACGTCGATGCAACACATGCACC…	2717	3.59E+03	0.13%	2.59E+02	0.09%	gb|AC169371.2| Sorghum bicolor clone SB_BBc0127F08, complete sequence	super_21	SRSiOTOT00000012 gi|13400142|gb|AZ921966.1|AZ921966 HRCot2G01 Sorghum bicolor HRCot Sorghum bicolor genomic similar to Repeat sequence, DNA sequence
137119	AGTATTTTTGTCGGCTGACTTTTAAAAGGATTTAAAAGATGCTTTTTCATATTTTTGTGAAAAACTTTGGAAAATGTTTGTGTACTCAAAGTTGCTCCAAATCTGTTGAAATAAATTTGTCTAGGTTCCTTATCACCAGATCTACTTGGGAAAATTATTGCATGTCATTTTTGAGATACTTTTCTGTAGAACTTTATTTAATCATGTATATTGCTGATAACTTGAAAAATGTGTAGAAAAATCTATAGGCTTCAGAAAAATATGATTCCAAGTTTGTTAATCTTCTTATGTAATGTACTTCCTAGAAAAAATATGTGTCATGCATGTACTGTAGAAAAATTATGAGGTGTAGTTCAAGTGCCTTTAATGGCTGATTTTTGTTATTTTAACTAGAGAGCA…	2668	3.68E+03	0.13%	2.39E+02	0.08%	emb|AM403007.1| saccharum officinarum BAC clone 265O22, cultivar R570	super_563	SRSiTERTOOT00084 leviathan_98N8-1 leviathan_98N8-1 98N8.fasta.screen.Contig47 bases 55971. .41450 ||retrotransposon
136734	TTATACAATTATAATTCTGTTACCAATTAATTATGACTATCCATCTACATTAGCAACTATCCTGTGCCAAACATGTGGTATATCATTTTAAGAGCATACAATAGTAACCATAGCAGGTATTGTAATTCCATATTCGTTCGAACCATCATGTTCCATAATACAATTACTACGATGTTGGGGCTAGCCAAGTTTCTCACTATCCGGGAGAGATGGCGATTCGAATCGATTTCAACCAGCTGGGAATTTATTCCTAACACAAACCTAGGTCTACCAGCCATGATAGCCTTAGGTCACCTTTGGTACAACTCAGGTACACATTTCGCGGGTCTGTACCGCGCCGCATAATCTGGAACACCAGATGCCAGGATGCTCAGGCCAAGCCTGCCCTTGGGCTCAGTT…	2531	3.89E+03	0.13%	1.95E+02	0.06%	gb|AC196829.2| Sorghum bicolor clone SB_BBc0050H06, complete sequence	chromosome_3	SRSiTERTOOT00084 leviathan_98N8-1 leviathan_98N8-1 98N8.fasta.screen.Contig47 bases 55971. .41450 ||retrotransposon
137070	CCAATTCCTCTAGAATCATGACCGGACGCGTTCGGTGGTCCATGACTGGATGCAGGCAGGGTCCAGTTAGATGCCTTTAACGCCATGTAGATCGACCAGACACTGGAATCCTTCCTGACCGGACGCACAAACGTAGAGTCCGGTCACTCCTTCAGCTTCTGTTCACCTCCTATGAACTGACCGGACGCTGGACATCAGAGTCCGGTGCAGCGTCCGGTCACTCTTTTCCAGCAAATCTTCAAAGTTTCTTCGTGCTGCCTGTTCCTAATCAAGTCCCAACTTCAATAAGACCCAAATAAACACCAATTGAGACTAATGTGAGTGACCTCTCTCAAACCCTCAAATTTTTAAAAGTATTTTTCCATAGGCTATAATTCTTTTTAAGAAAATAGGCAATAA…	2496	3.95E+03	0.13%	2.69E+01	0.01%	No hits	chromosome_7	ZRSiTERTOOT00157 giepum_438D03-1 giepum_Z438D03-1 Z438D03 bases 8744. .21531 ||retrotransposon
136805	CAAGAGAATGAAAAGCTAAAGAAAGAGTTTGAAGAATACAAAGCTCTCAACACCATTGTGCTAGAAACTCTTGATCATGATGATGACTTGATTCTTGAGAATGAGAAGCTAAAAGAGGAAAACAAGAAACTCAAGGAAGAGAGAAAGATTGTTGCACCCAAGGAAGACAAAAGAAATGATGCACTCAAGGAAGAGAACAAGAAGCTCAAGTTAGAAAAAGAGCATCTCAAGATTGGATTGAGCAAGTTCACTAGAGACAAATATCTTCAAAGTGAGCTCCTAATGAACACCGTCATGAAGATGGATAGAAGTGGCATTGGGTACATGGCAAACAAAGAGAAGAAGGCTCAAGCTCAACAACAACAATCAAAACCAAAGCCAAAGAGATGCTTTGAGTGT…	2495	4.03E+03	0.13%	2.04E+01	0.01%	No hits	chromosome_3	ZRSiTERTOOT00157 giepum_438D03-1 giepum_Z438D03-1 Z438D03 bases 8744. .21531 ||retrotransposon
137133	AAAAGTAGAAGATGGAACCGTTCGATATATATAGGCCGAGACCCTTTAGTCTCGGCTAGTAACACCAGTTAGGACTAAAGGACATTTAGTCCCGGCTGGTAAGACTAACCGGAACTAAAGGTCCAACTCTTTAGTCCCGGCTCGCCTTACAAGCTAGGACTAAAGGCTTTTTAGTCCCGGTTGGTGTTACCAGCCGGGACTAAAAGTATTTTTCGGCGGGCAACGAAATTGCCGCCCATCCTTTAGTCCCGGTTCTTGGCCTGGGCTGGGACTGAAGGCCTGAAAATTTTGCCAACCCGCCAGCGTACTTGGAAAGACCTGGGATTTTGATTTTGTTTAATACTAGGTTAATCAATTAATTCCATAGCAACTTCAATACTTTGCAATATTTATTTTAAA…	2482	3.79E+03	0.13%	4.95E+01	0.02%	No hits	chromosome_7	ORSiTETN00200010 gi|22775302|gb|AF537367.1| Oryza sativa (japonica cultivar-group) CACTA-like transposon HIPA, complete sequence
136488	CTCAAGGAACAAAATAAAGAAGCTAAAGTTGGAGAAAGAGCATCTTAAAATTGGATTGAGCAAGTTCATTAGAGGCAAGTATATTCAAAGTGAGCTACTAATGAACACCATTATAAAGATGGATAGAAGTGGCATTGGGTACATGGCAAACAAAGAGAAGAAGGCTCAAGCTCAACAACAACAAAAGCCAAAGCCAAAAAAGTGTTTTGAGTGTGGACAAGAAGGACACTTTACCTATGAGTGCCAAACTCCACCACTACAACCCTTGTCCAAGCATGCTAGACCTTTTGCTTTCAATGCTCATTACATGCTTAGAAAGGATTCTAGTGGAAAGATGAAAGTCATGTTCTTAGGACCTCCCAACAAGAATAGGCCTAAGAAAATTTGGGTTGGAAAGTC…	2452	3.92E+03	0.13%	3.01E+01	0.01%	No hits	chromosome_6	ZRSiTERTOOT00157 giepum_438D03-1 giepum_Z438D03-1 Z438D03 bases 8744. .21531 ||retrotransposon
136887	TCGGTGATATCCGGTCACCTACATTATAGGTGATTACTGGAAGAATTTAGCTATGGAAAGAATGATATCCTGGAATTAACCATGTGTGATGGATAATTGGAGACCGGACGGAAAAGTTGGAGGCAACCAGACAGGGTTCTGGGGTGCTGTTAGTTTCCGTCTGTGTCGATTAAGGACCGATCGTTGCTCGTCCCTCTTGTCATGTTGAATACATGCCTCACATTTAGCTGACCGAATAAAGTACCTTTCGACCGCGAAGCTAGTGGCACTATTCGGGCCGGGATCTACACGGGTGCGTGTATTGGTGCTGATGGGGGTATGACAGGGGCACGAAGAGTGAGCCCAAGGGCAGGTGTGATGTGGCAGAACCTCCTAAATTATAGGACCCACATGCACCTG…	2390	4.02E+03	0.13%	2.67E+02	0.08%	emb|AM403007.1| saccharum officinarum BAC clone 265O22, cultivar R570	chromosome_9	SRSiTERTOOT00084 leviathan_98N8-1 leviathan_98N8-1 98N8.fasta.screen.Contig47 bases 55971. .41450 ||retrotransposon
136252	CCTTTAGTTTTAAATACACATGTGACATGTCTAATGTTGAATCTAGCTCTGATGCCAACTGTAACAGAACCGACCAATTTATACGAGCACAAGTACGAAAGCAATCACCGGAGTGATCAAACCGTCATACTTAAACCCATATAAACCCGGTAGTCAACTGAAACCATGAAGGATTTCAAACCAACTTGCATACAACCAAGATCACAGTAATTCAACATAACAAGCCACATGTTACATCCATTTCACAAGTAGTTTGCAAGTACCTCATACATCAGAGTACACATAGTTATTACAAAACGAGTTCACAAATAGCGGAAGCAAAGTAGTTTGAGACCATCACGCACACTTAGTTCAAATGCAAGCCAGCACCATAGTCATATCCAGCAAAAGCAGTAAGAT…	2302	4.31E+03	0.13%	3.61E+02	0.10%	No hits	super_11	SRSiTERTOOT00002 gi|7262601|gb|U07816.1|SBRETROTP2 Sorghum bicolor retrotransposon-like element Levithan, 3' LTR sequence
137346	AAACTCTTGATCATGACAAAGAGTTGATCCTTGAGAATGAGAAGCTCAAAGAAGAAAACAAGAAACTCAAGGAAGAGAAGAACAATGATATTCTCAAGGAAGAGAACAAGAAGCTCAAGATGGAGAAAGAGCATCTCAAGGTGGGATTGAGCAAGTTTGCTAGAGGCAAGCATCTCTAAAGTGAGCTACTCATGAATACCGTCATGAAGATGGATAGAAGTGGCATTGGATATGTGGCAAGTGTAGAGAAGAAGAAGGCTCAAGCTCAACACCAACAATTAAAGCCAAAGCCAAAGCAAAGAGATGTTTTGAGTGTGGACAAGAAGGCCACTTTGCTCATGAGTGTCAAACTCCACCGCCACAACCCTTGCCCAAGCATGCTAGACCATTTACTTTCAA…	2270	4.30E+03	0.13%	1.73E+01	0.00%	gb|DQ115020.1| Saccharum officinarum clone SCAGLV1042D06 transposon opie-like, partial sequence	chromosome_6	ZRSiTERTOOT00157 giepum_438D03-1 giepum_Z438D03-1 Z438D03 bases 8744. .21531 ||retrotransposon
135349	CTTCGCCATCGCCGGGAACCTCACCGTCGGCGAGATATCGTCGATCAGCGCCGTCGTCGCCGTAGTCAAAGCGGGAGGAAGGGGATGACAAGTGGGGTCACCTTGTCAGTGACTCAGCGGTTGGAAAATGATTTTTTCTCTTTTTTAGAAATGGATGAATAGTGTATGCTTTTGTTATTTTTGTGTAGAATTATTTAGAGCTCCAAAAATTACGAAAATTTTTGTGTGACCTCTCTGTGATGTATATTATTTAGGAAAAATATGAAATGTTGTTTTTCAGTACATTTTGAATGTGATAAAAATTGCTCAATTAATTAATAAATGAGTTTCCATGATTTTTCTAGGCTTATTTATGTATCCAAAAATTATGAAAATTGTTTTGTCACTTAGTTATCATGT…	2267	4.25E+03	0.13%	1.59E+01	0.00%	gb|AF503433.1| Sorghum bicolor BAC 170F8, complete sequence	chromosome_5	No hits
[truncated: 20,114 more rows]
